# Supplementary material for: Hypomethylating agents induce epigenetic and transcriptional heterogeneity with implications for acute myeloid leukemia cell self-renewal
Source: Leukemia. 2025 Jul 17;39(9):2275–80. doi: 10.1038/s41375-025-02693-5 (PMC12380606; doi:10.1038/s41375-025-02693-5)
Supplement: Supplementary file 2 — Supplementary Tables [file 41375_2025_2693_MOESM2_ESM.xlsx]

## Sheet: Table S1
Table S1: Characteristics of AML cells used in this study. Information on HL-60, MOLM-13 and MV-4-11 cell lines were gathered from DSMZ (Sex, Age, FAB Subtype) and Cellosaurus (Mutated Genes and Gene Fusions). Data for AML-16 are taken from Lee et al (Haematologica 100:914-26).
Cells	Sex	Age	FAB Subtype	Mutated Genes	Gene Fusions
HL-60	F	35	M2	TP53; CDKN2a; NRAS	None
MV-4-11	M	10	M5	FLT3	KMT2A-rearranged (KMT2A-AFF1)
MOLM-13	M	20	M5a	FLT3	KMT2A-rearranged (KMT2A-MLLT3)
AML-16	F	61	M4	FLT3; IDH2; NPM1; WT1	None

## Sheet: Table S2
Table S2: Summary statistics for single-cell sequencing libraries. Related to Figures 1 and 2.
							scNOMe-seq/scTEM-seq				scNOMe-seq		scTEM-seq		scRNA-seq
Cell Line	Library Prepration Protocol	Sample ID	Well	Treatment	Batch	QC Outcome	Mapping Efficiency (% raw reads uniquely aligned)	Non-CpG Methylation (bismark % mCHH)	CpG Methylation Rate (%)	Cytosines in CpG Context	GpC Methylation Rate (%)	Cytosines in GpC Context	Number of SINE Alu annotations	Cytosines in SINE Alu annotations (%)	Reads Aligned to Exons (%)	Reads Aligned to MT (%)	Genes Measured (%)
HL-60	scNMT-seq	A01_Neg_220331	A01	Neg	220331	FAIL	2.35984	12.6977	56.8447	119950	22.3236	966708	-	-	49.605	2.13991	12.5186
HL-60	scNMT-seq	A02_DAC_220331	A02	DAC	220331	PASS_BOTH	22.8963	5.79953	34.2092	2178964	17.7024	17956914	-	-	89.7548	5.43232	20.5489
HL-60	scNMT-seq	A03_DAC_220331	A03	DAC	220331	FAIL	36.8217	62.9571	78.7634	3446204	69.0015	30037379	-	-	91.1403	4.55987	20.3219
HL-60	scNMT-seq	A04_DAC_220331	A04	DAC	220331	PASS_BOTH	16.6594	5.47904	33.9779	1993570	18.4846	16737726	-	-	83.3817	4.45235	23.1074
HL-60	scNMT-seq	A05_DAC_220331	A05	DAC	220331	PASS_BOTH	21.0758	3.55605	29.5086	1302388	8.9779	10936088	-	-	83.5886	4.38866	24.5569
HL-60	scNMT-seq	A06_DAC_220331	A06	DAC	220331	PASS_BOTH	33.3937	5.628	45.7635	2797939	19.0681	23473781	-	-	87.9908	2.01368	16.9689
HL-60	scNMT-seq	A07_DAC_220331	A07	DAC	220331	PASS_BOTH	28.804	6.61477	35.3191	1478103	22.838	12212759	-	-	93.4537	5.30573	24.7664
HL-60	scNMT-seq	A08_DAC_220331	A08	DAC	220331	PASS_BOTH	32.035	6.25556	46.0671	2771640	20.5025	23154440	-	-	94.1565	3.56416	19.0529
HL-60	scNMT-seq	A09_DAC_220331	A09	DAC	220331	PASS_BOTH	26.7277	5.26826	44.8984	1309578	16.0183	10991766	-	-	93.4565	4.4	23.4945
HL-60	scNMT-seq	A10_DAC_220331	A10	DAC	220331	PASS_BOTH	36.4201	4.271	68.8294	2740030	13.2534	23242809	-	-	86.8846	4.70518	23.0404
HL-60	scNMT-seq	A11_DAC_220331	A11	DAC	220331	PASS_BOTH	17.9606	6.71282	56.5558	1150200	19.5515	9801525	-	-	89.3894	4.95236	24.8799
HL-60	scNMT-seq	A12_Unt_220331	A12	Unt	220331	FAIL	2.02602	15.373	58.2404	110591	25.9667	882297	-	-	91.911	5.43876	25.267
HL-60	scNMT-seq	B01_Unt_220331	B01	Unt	220331	PASS_BOTH	37.5469	4.2002	71.943	3325748	13.9418	28181272	-	-	88.1228	3.1131	17.2599
HL-60	scNMT-seq	B02_DAC_220331	B02	DAC	220331	FAIL	23.6929	5.38436	33.1779	2093396	16.37	17481405	-	-	68.0835	10.0464	14.4774
HL-60	scNMT-seq	B03_DAC_220331	B03	DAC	220331	PASS_BOTH	31.7132	6.61232	43.6877	1778559	22.7284	15062633	-	-	91.0837	6.86072	22.9415
HL-60	scNMT-seq	B04_DAC_220331	B04	DAC	220331	PASS_BOTH	20.7899	5.81818	35.6822	1845865	20.0378	15517130	-	-	86.3901	3.5762	23.5847
HL-60	scNMT-seq	B05_DAC_220331	B05	DAC	220331	PASS_BOTH	28.4569	6.33883	42.039	1447377	21.6585	12185679	-	-	91.7226	6.10663	25.4388
HL-60	scNMT-seq	B06_DAC_220331	B06	DAC	220331	PASS_BOTH	36.117	7.2238	31.2789	2556674	26.8432	21544000	-	-	92.9407	5.29023	24.8014
HL-60	scNMT-seq	B07_DAC_220331	B07	DAC	220331	PASS_BOTH	32.2299	5.5986	31.4105	2077380	19.0361	16873707	-	-	89.4589	5.72241	24.9469
HL-60	scNMT-seq	B08_DAC_220331	B08	DAC	220331	PASS_BOTH	36.1309	4.77926	68.4468	2849221	16.3096	24024652	-	-	91.266	5.70005	26.7136
HL-60	scNMT-seq	B09_DAC_220331	B09	DAC	220331	PASS_BOTH	31.2521	5.9448	22.6877	1632477	20.4013	13776639	-	-	91.4539	4.34142	26.0791
HL-60	scNMT-seq	B10_DAC_220331	B10	DAC	220331	FAIL	34.5188	5.74454	32.5612	2205174	19.0764	18491888	-	-	58.8664	2.68557	15.3011
HL-60	scNMT-seq	B11_DAC_220331	B11	DAC	220331	PASS_BOTH	27.5461	7.5344	29.5991	1163285	26.5841	9866095	-	-	92.4057	6.43213	23.0637
HL-60	scNMT-seq	B12_Unt_220331	B12	Unt	220331	PASS_BOTH	36.667	5.37851	72.7804	2726205	18.7191	23070164	-	-	90.9341	6.07487	25.3282
HL-60	scNMT-seq	C01_Unt_220331	C01	Unt	220331	PASS_BOTH	38.1009	4.03623	68.3107	3918334	13.1652	33165913	-	-	88.1797	6.19609	19.4575
HL-60	scNMT-seq	C02_DAC_220331	C02	DAC	220331	PASS_BOTH	28.3817	6.838	35.9605	2514485	24.3871	20945320	-	-	93.5333	5.75791	22.4263
HL-60	scNMT-seq	C03_DAC_220331	C03	DAC	220331	PASS_BOTH	31.5874	7.11708	42.7016	1615348	24.3269	13470835	-	-	91.1383	6.07736	25.2001
HL-60	scNMT-seq	C04_DAC_220331	C04	DAC	220331	PASS_BOTH	28.4007	4.75806	42.3844	2777059	16.1792	23415182	-	-	87.6821	5.19127	23.5702
HL-60	scNMT-seq	C05_DAC_220331	C05	DAC	220331	PASS_BOTH	33.8855	5.42006	47.6997	2018720	17.9066	16657680	-	-	87.3842	8.73561	25.8928
HL-60	scNMT-seq	C06_DAC_220331	C06	DAC	220331	PASS_BOTH	36.8671	4.0748	46.5543	3167606	13.5862	26674400	-	-	90.9148	5.84023	25.8725
HL-60	scNMT-seq	C07_DAC_220331	C07	DAC	220331	PASS_BOTH	30.3985	6.14788	26.1459	1625472	19.7269	13788892	-	-	93.9609	5.91722	22.4903
HL-60	scNMT-seq	C08_DAC_220331	C08	DAC	220331	PASS_BOTH	36.9089	4.55908	44.7057	3109954	15.1963	26117525	-	-	90.0605	4.71758	24.9411
HL-60	scNMT-seq	C09_DAC_220331	C09	DAC	220331	PASS_BOTH	28.5322	5.63807	41.8111	1494501	17.8898	12694888	-	-	89.5445	6.53058	24.8625
HL-60	scNMT-seq	C10_DAC_220331	C10	DAC	220331	PASS_BOTH	38.4305	5.82495	46.7602	3095163	20.8077	26025079	-	-	94.2666	5.78065	23.282
HL-60	scNMT-seq	C11_DAC_220331	C11	DAC	220331	PASS_BOTH	23.9258	5.03926	27.3588	952153	16.0054	8066784	-	-	88.0002	5.76361	24.8188
HL-60	scNMT-seq	C12_Unt_220331	C12	Unt	220331	PASS_BOTH	41.6446	6.90996	69.5759	3369641	22.1532	28504067	-	-	91.125	4.76117	24.877
HL-60	scNMT-seq	D01_Unt_220331	D01	Unt	220331	PASS_BOTH	40.9981	3.85569	69.19	5680402	12.8302	47287476	-	-	86.8072	5.86499	29.4554
HL-60	scNMT-seq	D02_DAC_220331	D02	DAC	220331	FAIL	34.6623	4.71045	39.0726	2984357	15.9058	25050656	-	-	57.6874	36.4286	12.9668
HL-60	scNMT-seq	D03_DAC_220331	D03	DAC	220331	PASS_BOTH	40.3183	4.73298	68.1812	4386148	15.6339	37176247	-	-	85.0945	7.20498	20.0221
HL-60	scNMT-seq	D04_DAC_220331	D04	DAC	220331	PASS_BOTH	39.9657	5.97523	39.3409	3688595	21.1965	30631609	-	-	93.8538	5.75282	20.6916
HL-60	scNMT-seq	D05_DAC_220331	D05	DAC	220331	PASS_BOTH	32.414	6.40724	51.9532	1438521	21.8332	12123270	-	-	88.6356	7.32254	22.1527
HL-60	scNMT-seq	D06_DAC_220331	D06	DAC	220331	PASS_BOTH	39.8323	5.3698	45.6328	3206802	18.8653	26956967	-	-	88.8304	6.21903	24.2891
HL-60	scNMT-seq	D07_DAC_220331	D07	DAC	220331	PASS_BOTH	34.4885	4.94416	31.2958	2748876	16.3596	23360954	-	-	85.409	5.04669	23.0637
HL-60	scNMT-seq	D08_DAC_220331	D08	DAC	220331	PASS_BOTH	38.1383	6.53473	47.1065	2879878	21.4499	24381658	-	-	89.9681	5.56946	23.9515
HL-60	scNMT-seq	D09_DAC_220331	D09	DAC	220331	PASS_BOTH	26.5474	5.54784	34.1896	1437439	18.0683	12186228	-	-	87.2588	6.58938	24.1494
HL-60	scNMT-seq	D10_DAC_220331	D10	DAC	220331	PASS_BOTH	34.76	6.69207	43.3898	2518464	23.7682	21233746	-	-	90.2403	6.37716	24.3065
HL-60	scNMT-seq	D11_DAC_220331	D11	DAC	220331	PASS_BOTH	35.3335	6.15543	67.6907	2688578	22.4554	22709004	-	-	89.9352	1.25099	17.2134
HL-60	scNMT-seq	D12_Unt_220331	D12	Unt	220331	PASS_BOTH	38.7044	6.76319	68.4667	2848781	24.5967	24073510	-	-	92.8418	5.46891	24.0824
HL-60	scNMT-seq	E01_Unt_220331	E01	Unt	220331	PASS_BOTH	38.4528	5.71718	71.1077	3906664	20.2344	33069916	-	-	92.9547	4.76736	27.4238
HL-60	scNMT-seq	E02_AZA_220331	E02	AZA	220331	FAIL	3.77679	13.1328	43.3647	115487	30.2533	938384	-	-	90.8523	3.8667	21.6171
HL-60	scNMT-seq	E03_AZA_220331	E03	AZA	220331	PASS_BOTH	34.9975	5.85806	32.4668	2737721	20.6333	23166679	-	-	90.9503	6.42121	23.867
HL-60	scNMT-seq	E04_AZA_220331	E04	AZA	220331	PASS_BOTH	21.4715	6.62165	37.4594	1228511	18.6886	10464496	-	-	94.3222	5.81987	24.3007
HL-60	scNMT-seq	E05_AZA_220331	E05	AZA	220331	PASS_BOTH	38.6714	6.90151	19.8821	3441613	24.4862	28476979	-	-	92.8374	6.13021	24.6762
HL-60	scNMT-seq	E06_AZA_220331	E06	AZA	220331	PASS_BOTH	34.2112	6.32342	43.9381	1743444	20.8643	14460497	-	-	92.8916	4.5598	24.7286
HL-60	scNMT-seq	E07_AZA_220331	E07	AZA	220331	FAIL	8.34208	11.2753	35.1547	272232	33.4781	2252944	-	-	73.6404	1.22617	16.9514
HL-60	scNMT-seq	E08_AZA_220331	E08	AZA	220331	PASS_BOTH	27.4588	5.8395	37.8011	1236656	18.2306	10499762	-	-	91.4669	6.38114	25.433
HL-60	scNMT-seq	E09_AZA_220331	E09	AZA	220331	PASS_BOTH	33.9758	7.34461	32.1029	2565512	27.3138	21534431	-	-	93.8302	5.04773	26.3294
HL-60	scNMT-seq	E10_AZA_220331	E10	AZA	220331	PASS_BOTH	32.0463	5.82005	30.1866	1998032	19.392	16670425	-	-	95.1575	2.97776	20.6945
HL-60	scNMT-seq	E11_AZA_220331	E11	AZA	220331	PASS_BOTH	30.3921	5.24495	33.0476	2331262	17.9906	19640056	-	-	88.9025	4.01791	25.9132
HL-60	scNMT-seq	E12_Unt_220331	E12	Unt	220331	PASS_BOTH	39.509	6.50485	73.1103	2868098	23.5367	24211298	-	-	93.093	4.23101	24.4259
HL-60	scNMT-seq	F01_Unt_220331	F01	Unt	220331	PASS_BOTH	39.161	6.44644	73.0408	3352570	22.4405	28322578	-	-	93.7273	5.93629	26.3061
HL-60	scNMT-seq	F02_AZA_220331	F02	AZA	220331	PASS_BOTH	28.7578	6.47158	43.708	1500629	21.5173	12719299	-	-	91.0171	5.62268	25.6134
HL-60	scNMT-seq	F03_AZA_220331	F03	AZA	220331	PASS_BOTH	34.4048	7.16519	31.6245	2371039	24.9846	19878678	-	-	93.6698	4.84434	24.193
HL-60	scNMT-seq	F04_AZA_220331	F04	AZA	220331	PASS_BOTH	20.829	6.30664	32.3455	1001447	19.7852	8517330	-	-	94.572	4.00616	21.9024
HL-60	scNMT-seq	F05_AZA_220331	F05	AZA	220331	PASS_BOTH	33.9857	5.75458	34.3378	2664967	19.6021	22464771	-	-	92.7765	5.47735	23.9515
HL-60	scNMT-seq	F06_AZA_220331	F06	AZA	220331	PASS_BOTH	28.6278	8.09937	29.2426	1434916	26.5253	12028245	-	-	95.0417	4.44465	20.1356
HL-60	scNMT-seq	F07_AZA_220331	F07	AZA	220331	FAIL	42.0925	27.1479	62.1832	3888597	38.2989	33308572	-	-	87.5089	4.0032	27.1036
HL-60	scNMT-seq	F08_AZA_220331	F08	AZA	220331	PASS_BOTH	37.3514	6.2004	45.1088	2263994	20.2571	18845229	-	-	88.1349	5.45132	23.1918
HL-60	scNMT-seq	F09_AZA_220331	F09	AZA	220331	PASS_BOTH	38.4425	9.12189	68.9642	3319132	34.0393	28076679	-	-	90.2448	1.72311	20.904
HL-60	scNMT-seq	F10_AZA_220331	F10	AZA	220331	FAIL	52.7592	81.8425	89.7122	5813136	85.0521	50907184	-	-	92.5415	3.63825	18.6338
HL-60	scNMT-seq	F11_AZA_220331	F11	AZA	220331	PASS_BOTH	35.9926	7.79123	48.2344	2632210	28.0162	22062230	-	-	89.368	5.4628	19.0471
HL-60	scNMT-seq	F12_Unt_220331	F12	Unt	220331	PASS_BOTH	40.4864	6.3856	69.1938	3187884	22.5014	26901298	-	-	90.0863	4.90269	25.7764
HL-60	scNMT-seq	G01_Unt_220331	G01	Unt	220331	FAIL	1.62153	8.62003	56.5567	125143	20.1894	1016972	-	-	43.2681	1.63002	12.1867
HL-60	scNMT-seq	G02_AZA_220331	G02	AZA	220331	FAIL	11.7294	9.09379	45.4049	392338	28.3405	3368263	-	-	95.7553	3.46211	18.1128
HL-60	scNMT-seq	G03_AZA_220331	G03	AZA	220331	PASS_BOTH	37.9458	4.49427	44.5093	2762293	15.1163	23484125	-	-	83.0772	4.921	24.3269
HL-60	scNMT-seq	G04_AZA_220331	G04	AZA	220331	PASS_BOTH	32.2728	4.23153	52.829	2407224	13.6239	20438986	-	-	91.4642	6.47915	24.1785
HL-60	scNMT-seq	G05_AZA_220331	G05	AZA	220331	PASS_BOTH	38.2281	5.79982	48.6001	2876499	21.0236	24222883	-	-	81.529	4.8875	23.8408
HL-60	scNMT-seq	G06_AZA_220331	G06	AZA	220331	PASS_BOTH	31.8939	6.69868	39.1922	1420621	22.2739	11835707	-	-	94.8061	6.68983	21.6637
HL-60	scNMT-seq	G07_AZA_220331	G07	AZA	220331	PASS_BOTH	35.8375	5.24006	38.0354	2863437	18.0797	24010155	-	-	89.3604	4.95917	24.7752
HL-60	scNMT-seq	G08_AZA_220331	G08	AZA	220331	PASS_BOTH	38.4685	5.56617	24.2307	3016935	19.2617	25103350	-	-	87.1597	5.04463	23.5876
HL-60	scNMT-seq	G09_AZA_220331	G09	AZA	220331	PASS_BOTH	32.8007	5.22451	31.4584	2609127	18.4799	21938122	-	-	90.0245	4.44029	25.9132
HL-60	scNMT-seq	G10_AZA_220331	G10	AZA	220331	FAIL	2.10729	19.7351	51.1125	106617	29.0444	854434	-	-	90.1748	4.80343	24.0329
HL-60	scNMT-seq	G11_AZA_220331	G11	AZA	220331	PASS_BOTH	33.3878	6.24642	30.8226	2165361	22.3365	18149026	-	-	93.5581	4.67254	24.1377
HL-60	scNMT-seq	G12_Unt_220331	G12	Unt	220331	PASS_BOTH	41.2894	6.1292	69.0337	3388903	21.7866	28357947	-	-	94.6102	5.91204	19.9348
HL-60	scNMT-seq	H01_Unt_220331	H01	Unt	220331	PASS_BOTH	39.4826	7.50508	69.87	3334658	20.3381	28218505	-	-	91.1623	5.89337	22.5747
HL-60	scNMT-seq	H02_AZA_220331	H02	AZA	220331	PASS_BOTH	23.8458	3.82232	37.439	1646309	11.6236	13538494	-	-	95.1567	3.8539	21.2708
HL-60	scNMT-seq	H03_AZA_220331	H03	AZA	220331	PASS_BOTH	36.728	4.97472	34.3289	3065576	16.5457	25766234	-	-	89.9219	4.92115	23.5061
HL-60	scNMT-seq	H04_AZA_220331	H04	AZA	220331	PASS_BOTH	27.9465	4.17484	44.451	2934156	13.5015	24827257	-	-	94.4873	6.18693	19.8009
HL-60	scNMT-seq	H05_AZA_220331	H05	AZA	220331	PASS_BOTH	35.1384	4.58733	27.6271	3070871	14.7209	25757061	-	-	85.6788	4.01375	23.7797
HL-60	scNMT-seq	H06_AZA_220331	H06	AZA	220331	PASS_BOTH	33.2259	3.35853	66.9472	2702274	9.59751	22231582	-	-	90.8619	4.93214	24.1523
HL-60	scNMT-seq	H07_AZA_220331	H07	AZA	220331	PASS_BOTH	29.3193	4.71949	47.2797	3067702	16.0693	25764677	-	-	86.0297	5.50019	23.6633
HL-60	scNMT-seq	H08_AZA_220331	H08	AZA	220331	PASS_BOTH	32.559	4.68172	39.9208	2108535	15.2987	17334861	-	-	86.6189	6.01725	20.8575
HL-60	scNMT-seq	H09_AZA_220331	H09	AZA	220331	PASS_BOTH	30.0839	6.52411	29.6759	2799753	23.3629	23298334	-	-	89.7243	4.61195	26.7747
HL-60	scNMT-seq	H10_AZA_220331	H10	AZA	220331	PASS_BOTH	24.632	6.86516	36.7401	940421	17.9759	7958351	-	-	76.35	2.85742	22.4816
HL-60	scNMT-seq	H11_AZA_220331	H11	AZA	220331	PASS_BOTH	34.5565	6.08386	35.4447	2082555	21.5074	17447124	-	-	89.3751	4.81832	23.3722
HL-60	scNMT-seq	H12_Neg_220331	H12	Neg	220331	FAIL	35.1695	6.8933	73.1053	3422287	24.3183	28688477	-	-	81.5195	2.36952	10.2454
HL-60	scNMT-seq	1A_Neg_250620	A01	Neg	250620	FAIL	1.67869	5.81618	62.5995	94601	10.5399	753926	-	-	94.3692	4.15449	23.5323
HL-60	scNMT-seq	2A_DAC_250620	A02	DAC	250620	FAIL	11.2053	7.72606	19.008	1048311	28.538	8674046	-	-	96.0572	5.10828	14.9838
HL-60	scNMT-seq	3A_DAC_250620	A03	DAC	250620	PASS_BOTH	10.8955	6.78254	26.7611	889889	24.1241	7397241	-	-	95.003	4.99796	23.9223
HL-60	scNMT-seq	4A_DAC_250620	A04	DAC	250620	PASS_BOTH	16.6601	6.48522	40.9931	1092605	23.4524	9050917	-	-	94.9046	4.76737	23.3198
HL-60	scNMT-seq	5A_DAC_250620	A05	DAC	250620	PASS_BOTH	16.2997	5.38624	19.4015	1880133	18.35	15453989	-	-	94.7246	5.16231	22.4321
HL-60	scNMT-seq	6A_DAC_250620	A06	DAC	250620	PASS_BOTH	16.5943	6.98354	24.9031	1683801	25.1734	13617571	-	-	95.545	5.09883	23.5527
HL-60	scNMT-seq	7A_DAC_250620	A07	DAC	250620	PASS_BOTH	10.7391	7.19831	19.6541	790596	25.4501	6498572	-	-	95.3772	4.81137	24.1348
HL-60	scNMT-seq	8A_DAC_250620	A08	DAC	250620	PASS_BOTH	7.508	8.26877	26.1489	635103	29.2057	5216783	-	-	94.5791	7.3141	23.183
HL-60	scNMT-seq	9A_DAC_250620	A09	DAC	250620	PASS_BOTH	9.96709	7.04306	27.0391	1010363	24.6023	8350382	-	-	94.722	5.83776	22.0799
HL-60	scNMT-seq	10A_DAC_250620	A10	DAC	250620	PASS_BOTH	10.3143	5.73663	20.9082	1661900	18.7718	13397100	-	-	95.598	5.41841	21.0816
HL-60	scNMT-seq	11A_DAC_250620	A11	DAC	250620	PASS_BOTH	5.8746	8.42113	28.9795	689435	29.9726	5633992	-	-	95.389	5.83526	22.3885
HL-60	scNMT-seq	12A_Unt_250620	A12	Unt	250620	PASS_BOTH	10.183	5.96773	65.4646	1142677	20.5563	9574780	-	-	95.0746	5.54302	17.5801
HL-60	scNMT-seq	1B_Unt_250620	B01	Unt	250620	PASS_BOTH	12.6439	7.83064	65.8333	1121482	28.3611	9262341	-	-	95.8121	5.87398	15.7406
HL-60	scNMT-seq	2B_DAC_250620	B02	DAC	250620	PASS_BOTH	20.8312	4.06607	19.5892	1887295	12.9367	15523691	-	-	94.7355	5.89386	15.8221
HL-60	scNMT-seq	3B_DAC_250620	B03	DAC	250620	PASS_BOTH	14.3419	6.84651	25.3701	1235046	24.8541	10255277	-	-	95.322	4.80343	24.3007
HL-60	scNMT-seq	4B_DAC_250620	B04	DAC	250620	PASS_BOTH	25.9722	6.59989	26.2691	1759285	23.7095	14323236	-	-	94.9143	4.99658	24.2571
HL-60	scNMT-seq	5B_DAC_250620	B05	DAC	250620	PASS_BOTH	8.86886	6.17975	20.8104	973725	21.2379	8049353	-	-	93.8135	5.84095	25.7269
HL-60	scNMT-seq	6B_DAC_250620	B06	DAC	250620	PASS_BOTH	12.3987	5.52494	33.1293	1150833	18.534	9575812	-	-	94.3545	4.04064	23.771
HL-60	scNMT-seq	7B_DAC_250620	B07	DAC	250620	PASS_BOTH	11.4761	7.87255	23.1574	881868	27.4501	7268454	-	-	94.8279	4.85439	22.307
HL-60	scNMT-seq	8B_DAC_250620	B08	DAC	250620	PASS_BOTH	6.73281	7.66978	34.3085	794784	26.6102	6497489	-	-	94.7824	5.72366	23.4246
HL-60	scNMT-seq	9B_DAC_250620	B09	DAC	250620	PASS_BOTH	9.82875	7.92536	21.6027	1420596	28.1499	11350962	-	-	94.8715	4.95806	24.3502
HL-60	scNMT-seq	10B_DAC_250620	B10	DAC	250620	PASS_BOTH	16.141	4.59695	20.9116	2055819	14.8476	16752966	-	-	95.4273	4.79302	23.2238
HL-60	scNMT-seq	11B_DAC_250620	B11	DAC	250620	PASS_BOTH	7.41241	7.86225	27.8287	786135	27.5578	6523267	-	-	95.521	5.21592	16.1335
HL-60	scNMT-seq	12B_Unt_250620	B12	Unt	250620	PASS_BOTH	6.67589	5.67463	65.7042	1023348	17.8278	8485614	-	-	93.3324	3.51904	24.6471
HL-60	scNMT-seq	1C_Unt_250620	C01	Unt	250620	PASS_BOTH	15.3385	7.33005	68.4175	1310471	25.7729	10767577	-	-	95.1068	3.98166	19.1082
HL-60	scNMT-seq	2C_DAC_250620	C02	DAC	250620	PASS_BOTH	8.25322	9.33816	44.8046	916956	33.7398	7528484	-	-	95.8835	4.32503	22.24
HL-60	scNMT-seq	3C_DAC_250620	C03	DAC	250620	PASS_BOTH	10.3095	5.82596	19.7986	880332	20.3104	7344105	-	-	94.5229	5.64835	26.213
HL-60	scNMT-seq	4C_DAC_250620	C04	DAC	250620	PASS_BOTH	16.6692	7.99097	33.1045	854952	29.2599	7148009	-	-	95.4452	5.10036	25.3777
HL-60	scNMT-seq	5C_DAC_250620	C05	DAC	250620	PASS_BOTH	11.4073	7.35034	17.6848	1093665	24.9927	8736403	-	-	95.0173	4.93659	26.0587
HL-60	scNMT-seq	6C_DAC_250620	C06	DAC	250620	PASS_BOTH	7.85458	9.29947	30.1755	763225	34.271	6308986	-	-	95.6985	4.58024	22.7697
HL-60	scNMT-seq	7C_DAC_250620	C07	DAC	250620	PASS_BOTH	12.0376	7.02384	29.6148	705803	24.8938	5831186	-	-	95.2212	5.11233	23.8758
HL-60	scNMT-seq	8C_DAC_250620	C08	DAC	250620	PASS_BOTH	6.1622	7.91632	29.8916	720235	27.6791	5898110	-	-	95.56	5.44577	24.4899
HL-60	scNMT-seq	9C_DAC_250620	C09	DAC	250620	FAIL	8.07172	7.8749	36.7041	25182	26.0122	201435	-	-	95.2882	6.28594	26.1606
HL-60	scNMT-seq	10C_DAC_250620	C10	DAC	250620	FAIL	3.85035	9.00687	38.4567	68627	24.1106	533509	-	-	93.535	3.87599	24.7984
HL-60	scNMT-seq	11C_DAC_250620	C11	DAC	250620	PASS_BOTH	5.27607	8.38625	27.8916	672432	28.6589	5450973	-	-	95.8043	4.49297	22.1527
HL-60	scNMT-seq	12C_Unt_250620	C12	Unt	250620	PASS_BOTH	12.2364	6.08993	66.8762	1141252	20.8297	9558967	-	-	95.2072	5.7014	20.1094
HL-60	scNMT-seq	1D_Unt_250620	D01	Unt	250620	PASS_BOTH	11.9787	7.08621	67.7558	1041340	25.1317	8654896	-	-	96.2595	3.98568	24.6646
HL-60	scNMT-seq	2D_DAC_250620	D02	DAC	250620	PASS_BOTH	14.5627	7.0097	27.9303	866954	24.1519	7021509	-	-	95.486	3.84126	24.7926
HL-60	scNMT-seq	3D_DAC_250620	D03	DAC	250620	PASS_BOTH	14.8667	8.29385	19.0266	1408015	30.1067	11325562	-	-	95.6206	4.25289	28.3494
HL-60	scNMT-seq	4D_DAC_250620	D04	DAC	250620	PASS_BOTH	15.178	7.10378	20.584	842731	26.0872	7019617	-	-	94.8402	4.63492	28.4745
HL-60	scNMT-seq	5D_DAC_250620	D05	DAC	250620	PASS_BOTH	10.0698	7.09024	25.7074	1080246	24.6384	8905167	-	-	95.4087	3.86541	27.255
HL-60	scNMT-seq	6D_DAC_250620	D06	DAC	250620	PASS_BOTH	15.4383	6.862	66.6955	1338477	23.2349	10968143	-	-	95.4246	5.37529	22.0596
HL-60	scNMT-seq	7D_DAC_250620	D07	DAC	250620	FAIL	1.59645	22.8716	57.8343	76985	30.8798	579292	-	-	95.2919	4.23035	22.7465
HL-60	scNMT-seq	8D_DAC_250620	D08	DAC	250620	PASS_BOTH	7.67121	9.6457	29.6021	649293	34.5409	5284117	-	-	96.0578	4.54943	24.3589
HL-60	scNMT-seq	9D_DAC_250620	D09	DAC	250620	PASS_BOTH	7.9784	7.46958	29.5287	1150045	25.8225	9314159	-	-	95.1503	3.88814	25.7036
HL-60	scNMT-seq	10D_DAC_250620	D10	DAC	250620	PASS_BOTH	5.30151	8.16424	25.8191	748585	26.1689	6048551	-	-	95.1213	4.68393	24.8625
HL-60	scNMT-seq	11D_DAC_250620	D11	DAC	250620	PASS_BOTH	6.08633	9.25436	30.5108	687190	32.6302	5625917	-	-	95.5724	4.64797	21.2213
HL-60	scNMT-seq	12D_Unt_250620	D12	Unt	250620	PASS_BOTH	14.8447	6.78526	67.6463	1362946	23.5805	11340806	-	-	95.4728	4.78423	17.1057
HL-60	scNMT-seq	1E_Unt_250620	E01	Unt	250620	PASS_BOTH	10.31	6.91806	66.7873	878439	24.197	7279906	-	-	95.6609	5.98066	24.0912
HL-60	scNMT-seq	2E_AZA_250620	E02	AZA	250620	PASS_BOTH	14.3816	6.50878	34.6921	1144836	22.9069	9417047	-	-	95.0721	5.09266	23.7652
HL-60	scNMT-seq	3E_AZA_250620	E03	AZA	250620	PASS_BOTH	15.2458	6.37588	39.1428	1194599	22.1612	9919443	-	-	93.5628	4.39926	27.9652
HL-60	scNMT-seq	4E_AZA_250620	E04	AZA	250620	FAIL	38.0859	1.28668	75.1524	5200941	1.53025	43280577	-	-	79.8452	2.84735	32.9132
HL-60	scNMT-seq	5E_AZA_250620	E05	AZA	250620	FAIL	7.35387	6.27248	39.7447	960644	21.0607	7922441	-	-	99.9387	18.3936	0.0349274
HL-60	scNMT-seq	6E_AZA_250620	E06	AZA	250620	PASS_BOTH	9.00704	6.21029	34.915	1037596	20.7211	8573793	-	-	95.3651	4.76522	25.756
HL-60	scNMT-seq	7E_AZA_250620	E07	AZA	250620	FAIL	7.07914	6.45877	41.723	570611	21.5414	4704687	-	-	95.2285	4.26781	26.3789
HL-60	scNMT-seq	8E_AZA_250620	E08	AZA	250620	PASS_BOTH	15.5536	5.63768	37.8934	1473927	18.367	12095708	-	-	95.5765	3.84214	24.9702
HL-60	scNMT-seq	9E_AZA_250620	E09	AZA	250620	PASS_BOTH	8.62566	5.99043	41.8054	1035299	19.9729	8525143	-	-	95.0456	4.19099	26.9668
HL-60	scNMT-seq	10E_AZA_250620	E10	AZA	250620	PASS_BOTH	9.14323	6.73768	35.4875	1081489	22.9277	8901433	-	-	95.1685	3.90801	24.9411
HL-60	scNMT-seq	11E_AZA_250620	E11	AZA	250620	PASS_BOTH	9.79672	5.19971	45.1759	891869	16.686	7314973	-	-	94.4378	3.54277	25.8957
HL-60	scNMT-seq	12E_Unt_250620	E12	Unt	250620	PASS_BOTH	12.1607	5.70675	68.2922	997226	18.9652	8306225	-	-	96.138	4.40359	22.4758
HL-60	scNMT-seq	1F_Unt_250620	F01	Unt	250620	PASS_BOTH	14.0292	7.4033	66.5869	1421319	25.8548	11604811	-	-	95.6595	5.26167	15.7464
HL-60	scNMT-seq	2F_AZA_250620	F02	AZA	250620	PASS_BOTH	20.839	4.88941	35.7286	2609591	15.8748	21181943	-	-	96.1293	5.19722	22.4467
HL-60	scNMT-seq	3F_AZA_250620	F03	AZA	250620	PASS_BOTH	19.5505	6.45979	28.5462	1637975	23.0458	13416107	-	-	95.6661	4.32142	26.0384
HL-60	scNMT-seq	4F_AZA_250620	F04	AZA	250620	PASS_BOTH	20.8967	6.80783	38.5494	1201781	23.7335	9841087	-	-	93.9939	3.87776	30.3024
HL-60	scNMT-seq	5F_AZA_250620	F05	AZA	250620	PASS_BOTH	16.8193	6.75075	26.4597	2280877	24.2307	18725694	-	-	95.5566	3.35909	26.7806
HL-60	scNMT-seq	6F_AZA_250620	F06	AZA	250620	PASS_BOTH	10.0735	6.08102	23.1056	1038473	20.5323	8457434	-	-	95.1691	4.10712	22.141
HL-60	scNMT-seq	7F_AZA_250620	F07	AZA	250620	PASS_BOTH	10.1447	5.9769	61.2745	840214	19.4752	6852195	-	-	95.6593	4.11588	25.5406
HL-60	scNMT-seq	8F_AZA_250620	F08	AZA	250620	PASS_BOTH	6.59906	5.57809	38.8459	964227	18.3462	7945616	-	-	94.9538	3.80516	25.0488
HL-60	scNMT-seq	9F_AZA_250620	F09	AZA	250620	PASS_BOTH	12.5533	5.17302	31.4049	1388886	17.0437	11524195	-	-	94.4087	3.71876	25.8172
HL-60	scNMT-seq	10F_AZA_250620	F10	AZA	250620	PASS_BOTH	8.4143	6.50629	35.9443	1057721	22.5123	8769427	-	-	95.402	4.52927	25.0429
HL-60	scNMT-seq	11F_AZA_250620	F11	AZA	250620	PASS_BOTH	13.5289	5.75831	30.878	1351158	19.2862	10931340	-	-	95.3931	4.66743	19.2421
HL-60	scNMT-seq	12F_Unt_250620	F12	Unt	250620	PASS_BOTH	12.1379	5.02217	65.0277	1209728	16.1845	10044749	-	-	94.4173	3.82214	25.1768
HL-60	scNMT-seq	1G_Unt_250620	G01	Unt	250620	PASS_BOTH	12.9845	6.64826	65.2688	1065786	22.8611	8858642	-	-	96.3301	3.20262	17.8566
HL-60	scNMT-seq	2G_AZA_250620	G02	AZA	250620	PASS_BOTH	11.8788	6.65506	33.8495	1070930	23.155	8853043	-	-	96.214	4.14008	20.9273
HL-60	scNMT-seq	3G_AZA_250620	G03	AZA	250620	PASS_BOTH	14.0982	7.16554	35.6899	1105196	25.4226	9083907	-	-	95.8907	4.60927	20.6683
HL-60	scNMT-seq	4G_AZA_250620	G04	AZA	250620	PASS_BOTH	23.2711	5.24466	31.4168	1654531	17.9436	13650973	-	-	95.2791	4.4692	25.3835
HL-60	scNMT-seq	5G_AZA_250620	G05	AZA	250620	PASS_BOTH	11.4661	6.64545	37.333	676369	23.5688	5545408	-	-	96.0611	4.60888	24.3997
HL-60	scNMT-seq	6G_AZA_250620	G06	AZA	250620	PASS_BOTH	15.781	6.45711	35.4874	3930019	22.0225	32524391	-	-	95.8363	4.15653	24.8858
HL-60	scNMT-seq	7G_AZA_250620	G07	AZA	250620	PASS_BOTH	9.06991	7.71578	33.3053	746360	26.8754	6003762	-	-	95.9161	4.47491	25.4155
HL-60	scNMT-seq	8G_AZA_250620	G08	AZA	250620	PASS_BOTH	10.2823	6.91649	43.1608	1035793	24.0454	8582251	-	-	95.2162	4.38104	24.3968
HL-60	scNMT-seq	9G_AZA_250620	G09	AZA	250620	PASS_BOTH	16.1787	5.26905	34.0725	1689982	18.008	14027068	-	-	95.4729	4.43325	22.729
HL-60	scNMT-seq	10G_AZA_250620	G10	AZA	250620	PASS_BOTH	11.5736	6.10023	44.4545	1204727	20.963	9968060	-	-	95.6193	3.83946	24.7111
HL-60	scNMT-seq	11G_AZA_250620	G11	AZA	250620	PASS_BOTH	11.5745	6.85695	32.5261	969385	23.2474	7860756	-	-	95.4892	3.85307	23.7419
HL-60	scNMT-seq	12G_Unt_250620	G12	Unt	250620	PASS_BOTH	13.4645	9.25174	66.1219	1020650	34.3092	8447160	-	-	95.525	4.20725	23.3664
HL-60	scNMT-seq	1H_Unt_250620	H01	Unt	250620	PASS_BOTH	17.1189	7.00976	67.2119	1499990	24.8849	12277233	-	-	94.5516	4.73787	19.1402
HL-60	scNMT-seq	2H_AZA_250620	H02	AZA	250620	PASS_BOTH	20.0703	6.30892	38.1404	1298500	22.2413	10729506	-	-	96.0741	6.0056	20.092
HL-60	scNMT-seq	3H_AZA_250620	H03	AZA	250620	PASS_BOTH	24.5075	3.939	34.821	1696243	10.991	13881012	-	-	92.9937	3.80173	19.3148
HL-60	scNMT-seq	4H_AZA_250620	H04	AZA	250620	PASS_BOTH	21.5716	5.46222	47.6585	617475	19.4024	5117087	-	-	95.2558	4.26091	24.5365
HL-60	scNMT-seq	5H_AZA_250620	H05	AZA	250620	PASS_BOTH	25.5628	4.43436	33.1079	1888605	14.9939	15611681	-	-	96.0054	4.80347	22.4088
HL-60	scNMT-seq	6H_AZA_250620	H06	AZA	250620	PASS_BOTH	14.0425	5.32233	29.7069	1413046	17.9526	11562301	-	-	94.4042	4.82746	24.1814
HL-60	scNMT-seq	7H_AZA_250620	H07	AZA	250620	PASS_BOTH	10.3435	6.7497	37.5954	720738	23.1281	5839272	-	-	95.1818	4.25781	24.9527
HL-60	scNMT-seq	8H_AZA_250620	H08	AZA	250620	PASS_BOTH	10.3971	6.28436	43.3393	971050	21.5831	8065617	-	-	95.0787	4.92277	25.3049
HL-60	scNMT-seq	9H_AZA_250620	H09	AZA	250620	PASS_BOTH	12.6317	7.19474	31.7802	1238875	25.9687	10129418	-	-	95.2184	4.37307	25.04
HL-60	scNMT-seq	10H_AZA_250620	H10	AZA	250620	PASS_BOTH	11.2261	6.53557	41.624	1047041	22.9576	8642843	-	-	95.5314	4.94812	23.0026
HL-60	scNMT-seq	11H_AZA_250620	H11	AZA	250620	PASS_BOTH	11.4331	7.35945	47.9781	663584	25.6558	5462998	-	-	95.4781	4.52584	25.6833
HL-60	scNMT-seq	12H_Neg_250620	H12	Neg	250620	FAIL	1.32371	9.15364	54.5623	51079	18.3376	397670	-	-	95.2749	4.38299	28.4338
HL-60	scNMT-seq	1A_Neg_060320	A01	Neg	060320	FAIL	0.531911	23.0923	47.9461	46781	36.3388	361847	-	-	37.9135	1.50849	5.36135
HL-60	scNMT-seq	2A_DAC_060320	A02	DAC	060320	FAIL	9.58249	9.31614	22.8815	843770	33.3149	7020659	-	-	94.4922	4.37769	13.6653
HL-60	scNMT-seq	3A_DAC_060320	A03	DAC	060320	FAIL	10.0653	9.60161	41.8636	903563	34.7766	7384386	-	-	95.4568	6.47302	14.8762
HL-60	scNMT-seq	4A_DAC_060320	A04	DAC	060320	PASS_BOTH	14.9295	8.57248	30.9459	1618606	30.9902	13499387	-	-	94.6299	5.21865	19.9406
HL-60	scNMT-seq	5A_DAC_060320	A05	DAC	060320	PASS_BOTH	13.0017	12.9752	33.0775	1057485	46.785	8518732	-	-	96.4518	4.135	16.8234
HL-60	scNMT-seq	6A_DAC_060320	A06	DAC	060320	PASS_BOTH	16.2731	9.23338	17.3612	1795826	33.3727	14780232	-	-	94.8791	5.36264	18.8695
HL-60	scNMT-seq	7A_DAC_060320	A07	DAC	060320	PASS_BOTH	9.65418	12.5442	42.8606	861294	45.8164	7015435	-	-	95.6522	6.63392	15.7348
HL-60	scNMT-seq	8A_DAC_060320	A08	DAC	060320	PASS_BOTH	16.0663	9.20686	31.7249	1559373	33.0033	12708227	-	-	93.6871	5.33331	18.8521
HL-60	scNMT-seq	9A_DAC_060320	A09	DAC	060320	PASS_BOTH	11.7932	11.6716	33.3417	1119430	42.9454	9153750	-	-	94.9218	5.24717	17.3211
HL-60	scNMT-seq	10A_DAC_060320	A10	DAC	060320	FAIL	19.6136	8.33333	31.7625	1530666	30.0203	12676361	-	-	94.4007	2.29836	13.5809
HL-60	scNMT-seq	11A_DAC_060320	A11	DAC	060320	FAIL	9.88222	12.4401	33.3587	758962	44.5673	6179914	-	-	96.3977	5.92123	14.5385
HL-60	scNMT-seq	12A_Unt_060320	A12	Unt	060320	PASS_BOTH	15.8099	10.5204	67.0825	1139270	38.8137	9519153	-	-	94.0051	7.00901	17.2367
HL-60	scNMT-seq	1B_Unt_060320	B01	Unt	060320	PASS_BOTH	13.0799	10.9706	67.4535	1086064	40.7543	9014265	-	-	95.8167	4.03973	16.8059
HL-60	scNMT-seq	2B_DAC_060320	B02	DAC	060320	PASS_BOTH	9.70562	9.63526	32.9858	883218	33.9733	7146611	-	-	94.4766	4.66949	15.4874
HL-60	scNMT-seq	3B_DAC_060320	B03	DAC	060320	FAIL	10.529	13.9455	67.0785	800223	53.6749	6645654	-	-	91.9358	1.17227	6.74389
HL-60	scNMT-seq	4B_DAC_060320	B04	DAC	060320	PASS_BOTH	13.5914	8.8575	28.6776	1131561	32.0989	9277537	-	-	93.5251	3.70273	19.702
HL-60	scNMT-seq	5B_DAC_060320	B05	DAC	060320	PASS_BOTH	8.65599	11.7028	31.0166	766648	42.3951	6252729	-	-	95.2639	6.29717	17.1814
HL-60	scNMT-seq	6B_DAC_060320	B06	DAC	060320	PASS_BOTH	14.2212	9.48497	32.2456	1423025	34.478	11626265	-	-	95.5022	4.99549	15.9007
HL-60	scNMT-seq	7B_DAC_060320	B07	DAC	060320	FAIL	11.6855	8.12418	67.7665	1192751	29.4393	10014182	-	-	93.6712	2.47917	9.88736
HL-60	scNMT-seq	8B_DAC_060320	B08	DAC	060320	FAIL	11.1557	10.5089	40.3217	924315	37.7597	7684917	-	-	95.488	5.72949	12.2391
HL-60	scNMT-seq	9B_DAC_060320	B09	DAC	060320	FAIL	9.44911	11.5121	22.2561	747495	42.0765	6174477	-	-	95.4115	5.47376	12.8183
HL-60	scNMT-seq	10B_DAC_060320	B10	DAC	060320	PASS_BOTH	13.3447	9.70959	34.3399	1105426	35.3503	9067237	-	-	93.7181	6.71161	15.5893
HL-60	scNMT-seq	11B_DAC_060320	B11	DAC	060320	PASS_BOTH	10.2307	10.6677	33.4982	812698	38.0988	6683734	-	-	94.483	6.13044	15.4263
HL-60	scNMT-seq	12B_Unt_060320	B12	Unt	060320	PASS_BOTH	13.2971	12.2507	68.285	1052412	45.1359	8697672	-	-	94.7222	6.2716	16.4683
HL-60	scNMT-seq	1C_Unt_060320	C01	Unt	060320	PASS_BOTH	13.1713	10.1555	67.1439	954828	36.8694	7950061	-	-	96.2859	3.58917	16.6429
HL-60	scNMT-seq	2C_DAC_060320	C02	DAC	060320	PASS_BOTH	15.6581	12.5287	46.0583	1316650	47.3914	10946077	-	-	96.4986	3.86602	17.0242
HL-60	scNMT-seq	3C_DAC_060320	C03	DAC	060320	FAIL	5.81158	10.6108	28.0412	394341	37.8118	3228602	-	-	94.1259	5.58301	16.867
HL-60	scNMT-seq	4C_DAC_060320	C04	DAC	060320	PASS_BOTH	9.23179	10.41	28.0269	805983	37.0715	6473384	-	-	93.7551	5.1061	16.3751
HL-60	scNMT-seq	5C_DAC_060320	C05	DAC	060320	PASS_BOTH	7.64082	9.28257	34.1977	1050782	32.0123	8647688	-	-	92.2414	5.39457	17.3735
HL-60	scNMT-seq	6C_DAC_060320	C06	DAC	060320	FAIL	5.60804	13.233	63.2719	726403	47.9425	5930675	-	-	38.2265	12.1289	6.18797
HL-60	scNMT-seq	7C_DAC_060320	C07	DAC	060320	PASS_BOTH	4.91469	9.82816	28.4097	725498	34.1579	5874397	-	-	94.4237	5.02727	16.7186
HL-60	scNMT-seq	8C_DAC_060320	C08	DAC	060320	PASS_BOTH	5.55907	9.80179	38.9284	795038	34.5173	6480741	-	-	93.9445	6.02418	16.2558
HL-60	scNMT-seq	9C_DAC_060320	C09	DAC	060320	FAIL	12.5497	8.69804	24.8539	1489642	30.9235	12205292	-	-	94.9784	6.23261	14.6753
HL-60	scNMT-seq	10C_DAC_060320	C10	DAC	060320	FAIL	1.70909	27.1167	55.7248	62670	51.8589	436731	-	-	81.1083	8.43232	12.7572
HL-60	scNMT-seq	11C_DAC_060320	C11	DAC	060320	PASS_BOTH	10.5471	10.4365	39.8577	975757	37.1555	8008210	-	-	94.0382	7.09489	17.65
HL-60	scNMT-seq	12C_Unt_060320	C12	Unt	060320	FAIL	19.6357	8.13116	67.1603	1926851	29.0685	15980854	-	-	94.6347	4.3145	9.68071
HL-60	scNMT-seq	1D_Unt_060320	D01	Unt	060320	PASS_BOTH	12.4661	12.0737	66.8651	1222856	44.1021	9964193	-	-	94.9998	4.75414	19.9988
HL-60	scNMT-seq	2D_DAC_060320	D02	DAC	060320	PASS_BOTH	12.8707	10.2048	36.2884	1137300	37.1355	9233972	-	-	94.6267	3.90957	18.7909
HL-60	scNMT-seq	3D_DAC_060320	D03	DAC	060320	FAIL	5.94226	11.2039	36.3664	567278	39.2659	4687190	-	-	94.7682	5.50846	15.4525
HL-60	scNMT-seq	4D_DAC_060320	D04	DAC	060320	FAIL	2.18986	11.9157	42.2724	369504	36.3237	2970874	-	-	91.8373	3.79952	16.5381
HL-60	scNMT-seq	5D_DAC_060320	D05	DAC	060320	FAIL	6.07063	11.1065	34.5028	583842	39.5862	4765277	-	-	96.0657	6.05015	12.5768
HL-60	scNMT-seq	6D_DAC_060320	D06	DAC	060320	FAIL	4.53891	10.8819	30.9437	571830	37.3378	4605268	-	-	94.8799	5.56532	15.4495
HL-60	scNMT-seq	7D_DAC_060320	D07	DAC	060320	FAIL	4.92229	10.557	48.1054	385507	36.1788	3153189	-	-	94.6406	4.36306	16.2471
HL-60	scNMT-seq	8D_DAC_060320	D08	DAC	060320	PASS_BOTH	6.98336	9.21536	25.3674	1262109	32.4838	10341534	-	-	94.7673	4.7917	17.4899
HL-60	scNMT-seq	9D_DAC_060320	D09	DAC	060320	FAIL	1.16867	18.021	48.5972	29412	39.0412	221122	-	-	93.7029	7.46044	20.6421
HL-60	scNMT-seq	10D_DAC_060320	D10	DAC	060320	FAIL	1.76405	34.4422	62.1118	41114	44.0959	251404	-	-	95.4241	8.48212	20.4995
HL-60	scNMT-seq	11D_DAC_060320	D11	DAC	060320	PASS_BOTH	9.46038	11.7219	45.8117	824767	38.8722	6750255	-	-	94.3082	5.46909	18.4591
HL-60	scNMT-seq	12D_Unt_060320	D12	Unt	060320	PASS_BOTH	15.8892	8.69954	67.5549	1305040	31.4492	10913570	-	-	95.5389	8.58093	16.6225
HL-60	scNMT-seq	1E_Unt_060320	E01	Unt	060320	PASS_BOTH	13.1254	10.7245	66.618	862493	38.8151	7045550	-	-	94.0479	4.73957	19.0383
HL-60	scNMT-seq	2E_AZA_060320	E02	AZA	060320	PASS_BOTH	25.6741	9.15712	58.6695	1705477	34.7236	14305979	-	-	95.1726	4.85409	21.0263
HL-60	scNMT-seq	3E_AZA_060320	E03	AZA	060320	PASS_BOTH	13.5323	9.13694	56.3603	1265851	33.7285	10528769	-	-	94.8013	5.09064	19.9406
HL-60	scNMT-seq	4E_AZA_060320	E04	AZA	060320	PASS_BOTH	13.8504	9.71849	41.6813	1408939	35.3647	11427988	-	-	93.6602	4.78914	19.6088
HL-60	scNMT-seq	5E_AZA_060320	E05	AZA	060320	FAIL	2.84105	13.1473	55.751	461014	44.5275	3781301	-	-	95.875	4.02375	20.9972
HL-60	scNMT-seq	6E_AZA_060320	E06	AZA	060320	FAIL	10.2996	11.5305	59.5046	1606472	43.1672	13303811	-	-	94.7554	4.47976	12.3381
HL-60	scNMT-seq	7E_AZA_060320	E07	AZA	060320	PASS_BOTH	25.7271	8.67562	51.0328	3336336	33.2442	27996632	-	-	94.9284	5.15758	18.7444
HL-60	scNMT-seq	8E_AZA_060320	E08	AZA	060320	PASS_BOTH	9.61182	9.29014	49.6051	2216849	34.1136	18437492	-	-	94.5148	4.80462	22.4816
HL-60	scNMT-seq	9E_AZA_060320	E09	AZA	060320	PASS_BOTH	11.6844	9.90708	44.4562	1629391	36.5671	13406942	-	-	94.3627	4.27874	21.8733
HL-60	scNMT-seq	10E_AZA_060320	E10	AZA	060320	FAIL	17.9071	9.37461	45.7173	2091388	34.7634	17168911	-	-	95.4297	11.1008	13.6828
HL-60	scNMT-seq	11E_AZA_060320	E11	AZA	060320	PASS_BOTH	20.0542	9.15981	45.7258	2614924	33.7139	21678438	-	-	94.8867	5.02631	22.7319
HL-60	scNMT-seq	12E_Unt_060320	E12	Unt	060320	FAIL	12.9	9.3574	66.8034	989479	34.6195	8278494	-	-	95.5679	6.52525	14.9809
HL-60	scNMT-seq	1F_Unt_060320	F01	Unt	060320	PASS_BOTH	14.654	12.8825	68.7271	902134	47.2414	7423136	-	-	94.1971	4.51843	20.0541
HL-60	scNMT-seq	2F_AZA_060320	F02	AZA	060320	PASS_BOTH	14.6425	8.74166	46.9677	1718790	31.801	14139258	-	-	95.0994	4.42376	20.188
HL-60	scNMT-seq	3F_AZA_060320	F03	AZA	060320	PASS_BOTH	8.74068	9.97245	50.7373	920476	36.5939	7660914	-	-	93.6457	5.17622	17.257
HL-60	scNMT-seq	4F_AZA_060320	F04	AZA	060320	PASS_BOTH	12.5367	8.56694	40.1828	1754417	31.0601	14429733	-	-	94.5127	4.34711	18.9743
HL-60	scNMT-seq	5F_AZA_060320	F05	AZA	060320	PASS_BOTH	13.3371	8.06135	51.0114	2023785	29.16	16867641	-	-	94.3994	4.61542	18.6308
HL-60	scNMT-seq	6F_AZA_060320	F06	AZA	060320	FAIL	9.66458	10.1421	47.7835	24806	34.7524	199500	-	-	67.9838	43.6286	8.78715
HL-60	scNMT-seq	7F_AZA_060320	F07	AZA	060320	FAIL	6.08999	10.888	47.8138	879415	39.7441	7304946	-	-	95.351	4.52133	14.9402
HL-60	scNMT-seq	8F_AZA_060320	F08	AZA	060320	FAIL	9.53714	9.89717	48.677	28520	34.0425	233210	-	-	93.5815	5.70658	19.9581
HL-60	scNMT-seq	9F_AZA_060320	F09	AZA	060320	FAIL	14.5326	7.53586	55.8513	1865789	26.9246	15496437	-	-	93.4266	5.16652	14.4337
HL-60	scNMT-seq	10F_AZA_060320	F10	AZA	060320	PASS_BOTH	10.0216	10.5376	49.2424	928525	39.3057	7691634	-	-	93.837	4.71189	18.6017
HL-60	scNMT-seq	11F_AZA_060320	F11	AZA	060320	PASS_BOTH	14.7068	7.52281	38.0196	1798111	26.9432	14872318	-	-	94.2138	5.26106	16.7564
HL-60	scNMT-seq	12F_Unt_060320	F12	Unt	060320	PASS_BOTH	13.9435	8.75547	68.64	1486542	30.7054	12244354	-	-	95.4655	5.23007	16.0637
HL-60	scNMT-seq	1G_Unt_060320	G01	Unt	060320	PASS_BOTH	15.7205	11.6058	67.8017	1144715	41.8851	9310002	-	-	93.6721	4.45463	18.4009
HL-60	scNMT-seq	2G_AZA_060320	G02	AZA	060320	PASS_BOTH	10.2966	9.62811	48.8731	1094404	35.6083	9049666	-	-	93.8017	5.37073	19.1548
HL-60	scNMT-seq	3G_AZA_060320	G03	AZA	060320	FAIL	13.1974	8.53545	49.8037	1033968	30.3463	8496133	-	-	94.6903	0.491398	10.5393
HL-60	scNMT-seq	4G_AZA_060320	G04	AZA	060320	PASS_BOTH	9.88839	11.4526	65.4647	879141	42.4114	7314067	-	-	94.4737	4.96651	16.9893
HL-60	scNMT-seq	5G_AZA_060320	G05	AZA	060320	PASS_BOTH	14.5635	7.98491	40.7103	2242154	28.7409	18464889	-	-	94.6256	5.23203	19.6728
HL-60	scNMT-seq	6G_AZA_060320	G06	AZA	060320	FAIL	12.4898	9.55668	56.4489	725298	35.1641	6037923	-	-	94.6912	4.46938	13.3132
HL-60	scNMT-seq	7G_AZA_060320	G07	AZA	060320	PASS_BOTH	13.4763	7.29902	45.46	1812727	26.0486	15020642	-	-	95.1279	5.34777	16.8175
HL-60	scNMT-seq	8G_AZA_060320	G08	AZA	060320	PASS_BOTH	11.4485	9.19821	58.7121	1237633	33.2461	10336046	-	-	94.2327	4.78022	17.1639
HL-60	scNMT-seq	9G_AZA_060320	G09	AZA	060320	PASS_BOTH	13.0696	10.611	45.2592	1071460	39.3512	8779605	-	-	93.6363	3.73125	18.0196
HL-60	scNMT-seq	10G_AZA_060320	G10	AZA	060320	FAIL	12.7316	9.82475	47.1669	957596	36.6791	7938230	-	-	95.5761	6.82699	10.2279
HL-60	scNMT-seq	11G_AZA_060320	G11	AZA	060320	PASS_BOTH	10.7715	9.0642	62.243	908361	33.2476	7557479	-	-	94.1895	5.42817	17.3152
HL-60	scNMT-seq	12G_Unt_060320	G12	Unt	060320	PASS_BOTH	15.331	9.3743	66.7963	1172368	34.7055	9792629	-	-	94.2071	7.04644	18.6861
HL-60	scNMT-seq	1H_Unt_060320	H01	Unt	060320	PASS_BOTH	20.8869	10.0869	68.4614	1165569	37.676	9719414	-	-	95.381	5.24883	18.43
HL-60	scNMT-seq	2H_AZA_060320	H02	AZA	060320	FAIL	1.26632	16.3596	66.3853	53155	27.4631	432694	-	-	35.3505	1.7882	4.02538
HL-60	scNMT-seq	3H_AZA_060320	H03	AZA	060320	FAIL	1.00152	19.2843	65.4709	22716	31.314	161536	-	-	66.9035	3.53737	6.98548
HL-60	scNMT-seq	4H_AZA_060320	H04	AZA	060320	FAIL	1.02013	22.9171	61.9496	40651	34.2933	300197	-	-	71.7297	3.00386	9.58174
HL-60	scNMT-seq	5H_AZA_060320	H05	AZA	060320	FAIL	0.977005	20.6154	60.1867	28828	30.5295	209072	-	-	42.904	1.47993	5.53599
HL-60	scNMT-seq	6H_AZA_060320	H06	AZA	060320	FAIL	1.03547	15.1001	59.0888	30289	28.6283	224125	-	-	60.749	2.58408	8.06531
HL-60	scNMT-seq	7H_AZA_060320	H07	AZA	060320	FAIL	1.0926	18.7315	63.0323	34351	31.4284	253728	-	-	35.2358	1.17531	5.00335
HL-60	scNMT-seq	8H_AZA_060320	H08	AZA	060320	FAIL	1.38786	9.69225	66.3341	64051	15.513	509437	-	-	50.9104	2.38791	7.74806
HL-60	scNMT-seq	9H_AZA_060320	H09	AZA	060320	FAIL	0.936176	17.9847	62.3811	54527	27.8383	380207	-	-	93.973	4.17987	18.625
HL-60	scNMT-seq	10H_AZA_060320	H10	AZA	060320	FAIL	1.12195	15.7734	61.293	34256	26.3582	251576	-	-	44.9579	1.86213	5.31769
HL-60	scNMT-seq	11H_AZA_060320	H11	AZA	060320	FAIL	1.11562	39.1094	74.1405	82884	52.5347	593989	-	-	46.283	1.97991	7.47446
HL-60	scNMT-seq	12H_Neg_060320	H12	Neg	060320	FAIL	2.92455	7.86641	70.0994	247695	21.7454	2027472	-	-	91.5315	9.86771	7.57924
MOLM-13	scTEM-seq	A1_MO_R1_P1	A01	Neg	R1_P1	FAIL	0.7	0.5	39.8305	118	-	-	22	100	-	-	-
MOLM-13	scTEM-seq	A2_MO_R1_P1	A02	DAC	R1_P1	PASS	70.4	0.4	36.1464	11568	-	-	2173	99.8963	-	-	-
MOLM-13	scTEM-seq	A3_MO_R1_P1	A03	DAC	R1_P1	PASS	70.9	0.3	57.3207	7878	-	-	1496	99.835	-	-	-
MOLM-13	scTEM-seq	A4_MO_R1_P1	A04	DAC	R1_P1	PASS	70.9	0.4	41.783	7487	-	-	1398	100	-	-	-
MOLM-13	scTEM-seq	A5_MO_R1_P1	A05	DAC	R1_P1	PASS	74.4	0.3	38.4096	6449	-	-	1209	99.8604	-	-	-
MOLM-13	scTEM-seq	A6_MO_R1_P1	A06	DAC	R1_P1	PASS	68.1	0.6	37.038	3512	-	-	627	100	-	-	-
MOLM-13	scTEM-seq	A7_MO_R1_P1	A07	DAC	R1_P1	PASS	67.4	0.4	46.4829	6146	-	-	1062	100	-	-	-
MOLM-13	scTEM-seq	A8_MO_R1_P1	A08	DAC	R1_P1	PASS	64.9	0.3	43.0421	6695	-	-	1144	100	-	-	-
MOLM-13	scTEM-seq	A9_MO_R1_P1	A09	DAC	R1_P1	FAIL	62.7	0.2	36.5762	2675	-	-	421	99.8131	-	-	-
MOLM-13	scTEM-seq	A10_MO_R1_P1	A10	DAC	R1_P1	PASS	63.9	0.4	60.575	7337	-	-	1266	100	-	-	-
MOLM-13	scTEM-seq	A11_MO_R1_P1	A11	DAC	R1_P1	PASS	56.8	0.8	59.9934	3138	-	-	512	100	-	-	-
MOLM-13	scTEM-seq	A12_MO_R1_P1	A12	Unt	R1_P1	FAIL	20	0	60	5	-	-	1	100	-	-	-
MOLM-13	scTEM-seq	B1_MO_R1_P1	B01	Unt	R1_P1	PASS	70.4	0.8	80.769	11647	-	-	2232	99.9571	-	-	-
MOLM-13	scTEM-seq	B2_MO_R1_P1	B02	DAC	R1_P1	PASS	64.4	0.6	34.3486	12064	-	-	2167	99.942	-	-	-
MOLM-13	scTEM-seq	B3_MO_R1_P1	B03	DAC	R1_P1	PASS	68.9	0.5	42.8528	12251	-	-	2277	99.9429	-	-	-
MOLM-13	scTEM-seq	B4_MO_R1_P1	B04	DAC	R1_P1	PASS	67.7	0.6	53.7469	9790	-	-	1790	99.9591	-	-	-
MOLM-13	scTEM-seq	B5_MO_R1_P1	B05	DAC	R1_P1	FAIL	77	0.2	59.7537	237	-	-	47	100	-	-	-
MOLM-13	scTEM-seq	B6_MO_R1_P1	B06	DAC	R1_P1	PASS	66.8	0.6	64.2668	5614	-	-	997	100	-	-	-
MOLM-13	scTEM-seq	B7_MO_R1_P1	B07	DAC	R1_P1	PASS	68.6	0.5	79.0212	7364	-	-	1407	99.9321	-	-	-
MOLM-13	scTEM-seq	B8_MO_R1_P1	B08	DAC	R1_P1	PASS	67.7	0.2	35.9236	15182	-	-	2682	100	-	-	-
MOLM-13	scTEM-seq	B9_MO_R1_P1	B09	DAC	R1_P1	PASS	62.8	0.3	36.7834	9606	-	-	1598	99.9584	-	-	-
MOLM-13	scTEM-seq	B10_MO_R1_P1	B10	DAC	R1_P1	PASS	65.9	0.5	35.7701	11338	-	-	2074	99.8677	-	-	-
MOLM-13	scTEM-seq	B11_MO_R1_P1	B11	DAC	R1_P1	PASS	67	0.4	63.4499	5127	-	-	890	100	-	-	-
MOLM-13	scTEM-seq	B12_MO_R1_P1	B12	Unt	R1_P1	FAIL	58.3	0	36.8421	38	-	-	7	100	-	-	-
MOLM-13	scTEM-seq	C1_MO_R1_P1	C01	Unt	R1_P1	PASS	73.1	0.6	81.6197	7791	-	-	1483	100	-	-	-
MOLM-13	scTEM-seq	C2_MO_R1_P1	C02	DAC	R1_P1	PASS	68.3	0.4	49.2983	8532	-	-	1488	99.9414	-	-	-
MOLM-13	scTEM-seq	C3_MO_R1_P1	C03	DAC	R1_P1	PASS	68.3	0.4	39.0486	11965	-	-	2075	99.9081	-	-	-
MOLM-13	scTEM-seq	C4_MO_R1_P1	C04	DAC	R1_P1	PASS	67	0.4	37.4229	15688	-	-	2689	99.9554	-	-	-
MOLM-13	scTEM-seq	C5_MO_R1_P1	C05	DAC	R1_P1	PASS	64.6	0.3	42.919	4960	-	-	816	100	-	-	-
MOLM-13	scTEM-seq	C6_MO_R1_P1	C06	DAC	R1_P1	PASS	62.9	0.5	44.8898	4506	-	-	754	100	-	-	-
MOLM-13	scTEM-seq	C7_MO_R1_P1	C07	DAC	R1_P1	PASS	68.1	0.4	38.9417	4752	-	-	809	99.7896	-	-	-
MOLM-13	scTEM-seq	C8_MO_R1_P1	C08	DAC	R1_P1	PASS	64.3	0.2	34.5253	6026	-	-	1073	100	-	-	-
MOLM-13	scTEM-seq	C9_MO_R1_P1	C09	DAC	R1_P1	PASS	64.9	0.4	59.8903	9221	-	-	1636	99.9458	-	-	-
MOLM-13	scTEM-seq	C10_MO_R1_P1	C10	DAC	R1_P1	PASS	64.8	0.4	39.7176	5422	-	-	925	100	-	-	-
MOLM-13	scTEM-seq	C11_MO_R1_P1	C11	DAC	R1_P1	PASS	62.4	0.3	28.2152	3170	-	-	531	100	-	-	-
MOLM-13	scTEM-seq	C12_MO_R1_P1	C12	Unt	R1_P1	FAIL	70	0	48.7179	39	-	-	7	100	-	-	-
MOLM-13	scTEM-seq	D1_MO_R1_P1	D01	Unt	R1_P1	PASS	71.3	0.4	81.4514	7081	-	-	1284	99.9435	-	-	-
MOLM-13	scTEM-seq	D2_MO_R1_P1	D02	DAC	R1_P1	PASS	68.2	0.5	49.1575	10096	-	-	1755	99.8811	-	-	-
MOLM-13	scTEM-seq	D3_MO_R1_P1	D03	DAC	R1_P1	PASS	68.9	0.3	28.7691	10245	-	-	1795	99.8633	-	-	-
MOLM-13	scTEM-seq	D4_MO_R1_P1	D04	DAC	R1_P1	PASS	71.2	0.3	34.1234	8628	-	-	1495	99.942	-	-	-
MOLM-13	scTEM-seq	D5_MO_R1_P1	D05	DAC	R1_P1	PASS	67.1	0.3	57.2427	12274	-	-	2151	99.943	-	-	-
MOLM-13	scTEM-seq	D6_MO_R1_P1	D06	DAC	R1_P1	PASS	67.2	0.5	43.7409	8350	-	-	1369	99.976	-	-	-
MOLM-13	scTEM-seq	D7_MO_R1_P1	D07	DAC	R1_P1	PASS	71	0.2	59.1525	8096	-	-	1477	99.9876	-	-	-
MOLM-13	scTEM-seq	D8_MO_R1_P1	D08	DAC	R1_P1	PASS	67	0.5	30.9106	5301	-	-	922	99.8868	-	-	-
MOLM-13	scTEM-seq	D9_MO_R1_P1	D09	DAC	R1_P1	PASS	63	0.3	40.4479	6544	-	-	1160	99.8625	-	-	-
MOLM-13	scTEM-seq	D10_MO_R1_P1	D10	DAC	R1_P1	PASS	69.9	0.4	35.0115	6782	-	-	1196	99.9263	-	-	-
MOLM-13	scTEM-seq	D11_MO_R1_P1	D11	DAC	R1_P1	PASS	67.4	0.5	38.0851	6438	-	-	1099	100	-	-	-
MOLM-13	scTEM-seq	D12_MO_R1_P1	D12	Unt	R1_P1	FAIL	72.2	0.6	80.3138	701	-	-	118	100	-	-	-
MOLM-13	scTEM-seq	E1_MO_R1_P1	E01	Unt	R1_P1	PASS	74.3	0.6	77.2824	14458	-	-	2975	99.8755	-	-	-
MOLM-13	scTEM-seq	E2_MO_R1_P1	E02	AZA	R1_P1	PASS	71.4	0.5	38.3428	11411	-	-	2067	99.9562	-	-	-
MOLM-13	scTEM-seq	E3_MO_R1_P1	E03	AZA	R1_P1	PASS	73.3	0.6	79.1654	10670	-	-	2174	99.9157	-	-	-
MOLM-13	scTEM-seq	E4_MO_R1_P1	E04	AZA	R1_P1	PASS	74.3	0.4	41.2183	10295	-	-	1905	99.9223	-	-	-
MOLM-13	scTEM-seq	E5_MO_R1_P1	E05	AZA	R1_P1	PASS	72.7	0.5	26.7624	12535	-	-	2291	99.9442	-	-	-
MOLM-13	scTEM-seq	E6_MO_R1_P1	E06	AZA	R1_P1	PASS	71.3	0.5	38.6288	8069	-	-	1407	99.9504	-	-	-
MOLM-13	scTEM-seq	E7_MO_R1_P1	E07	AZA	R1_P1	PASS	65.7	0.5	59.8643	8091	-	-	1470	99.8888	-	-	-
MOLM-13	scTEM-seq	E8_MO_R1_P1	E08	AZA	R1_P1	PASS	62.1	0.3	52.1057	5488	-	-	955	100	-	-	-
MOLM-13	scTEM-seq	E9_MO_R1_P1	E09	AZA	R1_P1	PASS	60.6	0.4	55.0271	8891	-	-	1504	99.9213	-	-	-
MOLM-13	scTEM-seq	E10_MO_R1_P1	E10	AZA	R1_P1	PASS	65.7	0.3	33.6358	10076	-	-	1763	100	-	-	-
MOLM-13	scTEM-seq	E11_MO_R1_P1	E11	AZA	R1_P1	PASS	57.8	0.5	48.6666	5217	-	-	895	99.9233	-	-	-
MOLM-13	scTEM-seq	E12_MO_R1_P1	E12	Unt	R1_P1	FAIL	62.9	0.4	84.0903	2293	-	-	389	100	-	-	-
MOLM-13	scTEM-seq	F1_MO_R1_P1	F01	Unt	R1_P1	PASS	72.3	0.9	80.3636	11926	-	-	2364	99.8491	-	-	-
MOLM-13	scTEM-seq	F2_MO_R1_P1	F02	AZA	R1_P1	PASS	67.4	0.8	36.372	10046	-	-	1803	99.9204	-	-	-
MOLM-13	scTEM-seq	F3_MO_R1_P1	F03	AZA	R1_P1	PASS	66.4	0.7	35.5809	10094	-	-	1877	100	-	-	-
MOLM-13	scTEM-seq	F4_MO_R1_P1	F04	AZA	R1_P1	PASS	71.9	0.8	31.0484	11402	-	-	2026	99.9386	-	-	-
MOLM-13	scTEM-seq	F5_MO_R1_P1	F05	AZA	R1_P1	PASS	69.6	0.8	80.1953	9451	-	-	1828	99.9471	-	-	-
MOLM-13	scTEM-seq	F6_MO_R1_P1	F06	AZA	R1_P1	PASS	67.9	0.8	37.2926	4704	-	-	772	100	-	-	-
MOLM-13	scTEM-seq	F7_MO_R1_P1	F07	AZA	R1_P1	PASS	70.7	0.4	39.8682	8025	-	-	1451	99.9502	-	-	-
MOLM-13	scTEM-seq	F8_MO_R1_P1	F08	AZA	R1_P1	PASS	66.4	0.6	35.3847	6411	-	-	1100	99.8596	-	-	-
MOLM-13	scTEM-seq	F9_MO_R1_P1	F09	AZA	R1_P1	PASS	67.6	0.5	44.5639	7542	-	-	1329	100	-	-	-
MOLM-13	scTEM-seq	F10_MO_R1_P1	F10	AZA	R1_P1	PASS	70.5	0.3	43.6295	12437	-	-	2343	99.9276	-	-	-
MOLM-13	scTEM-seq	F11_MO_R1_P1	F11	AZA	R1_P1	PASS	66	0.5	43.316	8615	-	-	1510	99.942	-	-	-
MOLM-13	scTEM-seq	F12_MO_R1_P1	F12	Unt	R1_P1	FAIL	68.8	1.2	80.5562	744	-	-	126	100	-	-	-
MOLM-13	scTEM-seq	G1_MO_R1_P1	G01	Unt	R1_P1	PASS	71.5	0.7	81.4061	11060	-	-	2154	99.9458	-	-	-
MOLM-13	scTEM-seq	G2_MO_R1_P1	G02	AZA	R1_P1	PASS	68.7	0.7	42.8337	18589	-	-	3320	99.887	-	-	-
MOLM-13	scTEM-seq	G3_MO_R1_P1	G03	AZA	R1_P1	PASS	67.3	0.7	42.3191	9522	-	-	1645	99.874	-	-	-
MOLM-13	scTEM-seq	G4_MO_R1_P1	G04	AZA	R1_P1	PASS	67.6	0.6	38.6295	14372	-	-	2456	100	-	-	-
MOLM-13	scTEM-seq	G5_MO_R1_P1	G05	AZA	R1_P1	PASS	67	0.6	38.2292	10079	-	-	1743	100	-	-	-
MOLM-13	scTEM-seq	G6_MO_R1_P1	G06	AZA	R1_P1	PASS	67.9	0.6	50.1264	4441	-	-	727	100	-	-	-
MOLM-13	scTEM-seq	G7_MO_R1_P1	G07	AZA	R1_P1	PASS	71.8	0.6	63.9608	8100	-	-	1537	99.9877	-	-	-
MOLM-13	scTEM-seq	G8_MO_R1_P1	G08	AZA	R1_P1	PASS	64.9	0.4	53.4054	7190	-	-	1308	99.9166	-	-	-
MOLM-13	scTEM-seq	G9_MO_R1_P1	G09	AZA	R1_P1	PASS	63.7	0.4	45.1407	7158	-	-	1275	99.9441	-	-	-
MOLM-13	scTEM-seq	G10_MO_R1_P1	G10	AZA	R1_P1	PASS	69.3	0.4	40.3801	8264	-	-	1517	100	-	-	-
MOLM-13	scTEM-seq	G11_MO_R1_P1	G11	AZA	R1_P1	PASS	70.6	0.8	67.5774	7462	-	-	1437	99.7722	-	-	-
MOLM-13	scTEM-seq	G12_MO_R1_P1	G12	Unt	R1_P1	FAIL	48.9	1.1	80.0648	472	-	-	77	100	-	-	-
MOLM-13	scTEM-seq	H1_MO_R1_P1	H01	Unt	R1_P1	PASS	73.1	0.6	78.823	11689	-	-	2255	99.9401	-	-	-
MOLM-13	scTEM-seq	H2_MO_R1_P1	H02	AZA	R1_P1	FAIL	54.4	0.6	54.9715	955	-	-	166	100	-	-	-
MOLM-13	scTEM-seq	H3_MO_R1_P1	H03	AZA	R1_P1	PASS	68.7	0.5	58.9201	7108	-	-	1239	100	-	-	-
MOLM-13	scTEM-seq	H4_MO_R1_P1	H04	AZA	R1_P1	PASS	75.5	0.4	49.6932	10239	-	-	1878	99.9316	-	-	-
MOLM-13	scTEM-seq	H5_MO_R1_P1	H05	AZA	R1_P1	PASS	72.3	0.5	44.484	9584	-	-	1730	100	-	-	-
MOLM-13	scTEM-seq	H6_MO_R1_P1	H06	AZA	R1_P1	PASS	72.3	0.8	40.8809	3698	-	-	618	100	-	-	-
MOLM-13	scTEM-seq	H7_MO_R1_P1	H07	AZA	R1_P1	PASS	73.4	0.5	57.5875	9806	-	-	1938	99.9796	-	-	-
MOLM-13	scTEM-seq	H8_MO_R1_P1	H08	AZA	R1_P1	PASS	66.9	0.5	32.4353	6916	-	-	1185	100	-	-	-
MOLM-13	scTEM-seq	H9_MO_R1_P1	H09	AZA	R1_P1	PASS	69.3	0.4	44.5785	14280	-	-	2684	100	-	-	-
MOLM-13	scTEM-seq	H10_MO_R1_P1	H10	AZA	R1_P1	PASS	73.3	0.5	35.7856	13316	-	-	2483	99.9324	-	-	-
MOLM-13	scTEM-seq	H11_MO_R1_P1	H11	AZA	R1_P1	PASS	71.6	0.5	35.2962	16763	-	-	3173	99.827	-	-	-
MOLM-13	scTEM-seq	H12_MO_R1_P1	H12	Neg	R1_P1	FAIL	33.3	1.7	77.7778	18	-	-	4	100	-	-	-
MOLM-13	scTEM-seq	A01_MO_R1_P2	A01	Neg	R1_P2	FAIL	2.3	0.1	88.46	78	-	-	17	100	-	-	-
MOLM-13	scTEM-seq	A02_MO_R1_P2	A02	DAC	R1_P2	PASS	69.5	0.7	64.35	4479	-	-	771	100	-	-	-
MOLM-13	scTEM-seq	A03_MO_R1_P2	A03	DAC	R1_P2	PASS	70.7	0.4	41.68	7150	-	-	1364	99.9441	-	-	-
MOLM-13	scTEM-seq	A04_MO_R1_P2	A04	DAC	R1_P2	PASS	70.3	0.3	30.85	4909	-	-	877	100	-	-	-
MOLM-13	scTEM-seq	A05_MO_R1_P2	A05	DAC	R1_P2	PASS	69.5	0.2	40.52	5694	-	-	1032	99.9298	-	-	-
MOLM-13	scTEM-seq	A06_MO_R1_P2	A06	DAC	R1_P2	PASS	70.5	0.4	26.26	5686	-	-	1014	100	-	-	-
MOLM-13	scTEM-seq	A07_MO_R1_P2	A07	DAC	R1_P2	PASS	71.6	0.5	44.26	6656	-	-	1204	99.9249	-	-	-
MOLM-13	scTEM-seq	A08_MO_R1_P2	A08	DAC	R1_P2	PASS	68.2	0.4	37	7159	-	-	1287	100	-	-	-
MOLM-13	scTEM-seq	A09_MO_R1_P2	A09	DAC	R1_P2	PASS	69.1	0.5	50.16	11324	-	-	2079	99.9912	-	-	-
MOLM-13	scTEM-seq	A10_MO_R1_P2	A10	DAC	R1_P2	PASS	70.7	0.6	63.08	8348	-	-	1610	99.9161	-	-	-
MOLM-13	scTEM-seq	A11_MO_R1_P2	A11	DAC	R1_P2	PASS	70.2	0.7	43.46	10029	-	-	1950	99.99	-	-	-
MOLM-13	scTEM-seq	A12_MO_R1_P2	A12	Unt	R1_P2	PASS	71.4	0.5	78.42	7878	-	-	1542	99.9873	-	-	-
MOLM-13	scTEM-seq	B01_MO_R1_P2	B01	Unt	R1_P2	FAIL	64.2	0.5	85.39	1109	-	-	191	100	-	-	-
MOLM-13	scTEM-seq	B02_MO_R1_P2	B02	DAC	R1_P2	PASS	65.9	0.5	67.89	8894	-	-	1649	100	-	-	-
MOLM-13	scTEM-seq	B03_MO_R1_P2	B03	DAC	R1_P2	PASS	71.2	0.4	40.92	11300	-	-	2175	99.8938	-	-	-
MOLM-13	scTEM-seq	B04_MO_R1_P2	B04	DAC	R1_P2	PASS	72.4	0.4	43.85	8217	-	-	1507	99.8905	-	-	-
MOLM-13	scTEM-seq	B05_MO_R1_P2	B05	DAC	R1_P2	PASS	69.6	0.5	33.97	10184	-	-	1821	99.9214	-	-	-
MOLM-13	scTEM-seq	B06_MO_R1_P2	B06	DAC	R1_P2	PASS	66.6	0.4	42.57	8353	-	-	1460	100	-	-	-
MOLM-13	scTEM-seq	B07_MO_R1_P2	B07	DAC	R1_P2	PASS	65.4	0.3	30.98	8493	-	-	1420	99.8823	-	-	-
MOLM-13	scTEM-seq	B08_MO_R1_P2	B08	DAC	R1_P2	PASS	63.3	0.4	26.62	6623	-	-	1107	100	-	-	-
MOLM-13	scTEM-seq	B09_MO_R1_P2	B09	DAC	R1_P2	PASS	67.8	0.4	41.97	15958	-	-	2861	99.9624	-	-	-
MOLM-13	scTEM-seq	B10_MO_R1_P2	B10	DAC	R1_P2	PASS	70.7	0.3	43.08	7690	-	-	1424	99.922	-	-	-
MOLM-13	scTEM-seq	B11_MO_R1_P2	B11	DAC	R1_P2	PASS	69.3	0.5	21.52	20385	-	-	3679	99.9657	-	-	-
MOLM-13	scTEM-seq	B12_MO_R1_P2	B12	Unt	R1_P2	PASS	68.2	0.5	78.74	9157	-	-	1776	99.9672	-	-	-
MOLM-13	scTEM-seq	C01_MO_R1_P2	C01	Unt	R1_P2	PASS	63.3	0.8	84.36	4842	-	-	833	100	-	-	-
MOLM-13	scTEM-seq	C02_MO_R1_P2	C02	DAC	R1_P2	PASS	63	0.7	43.88	9141	-	-	1514	99.9562	-	-	-
MOLM-13	scTEM-seq	C03_MO_R1_P2	C03	DAC	R1_P2	PASS	65.3	0.5	66.57	7379	-	-	1276	100	-	-	-
MOLM-13	scTEM-seq	C04_MO_R1_P2	C04	DAC	R1_P2	PASS	68.3	0.5	61.18	11782	-	-	2036	99.8387	-	-	-
MOLM-13	scTEM-seq	C05_MO_R1_P2	C05	DAC	R1_P2	PASS	61.3	0.6	44.01	6780	-	-	1061	99.9263	-	-	-
MOLM-13	scTEM-seq	C06_MO_R1_P2	C06	DAC	R1_P2	PASS	65.7	0.6	48.37	6580	-	-	1122	99.9392	-	-	-
MOLM-13	scTEM-seq	C07_MO_R1_P2	C07	DAC	R1_P2	FAIL	27.3	5.7	61.11	18	-	-	3	100	-	-	-
MOLM-13	scTEM-seq	C08_MO_R1_P2	C08	DAC	R1_P2	FAIL	67.9	1	75.53	85	-	-	15	100	-	-	-
MOLM-13	scTEM-seq	C09_MO_R1_P2	C09	DAC	R1_P2	PASS	60.4	0.8	48.52	3387	-	-	554	99.8524	-	-	-
MOLM-13	scTEM-seq	C10_MO_R1_P2	C10	DAC	R1_P2	PASS	68.9	0.5	59.45	6860	-	-	1280	99.898	-	-	-
MOLM-13	scTEM-seq	C11_MO_R1_P2	C11	DAC	R1_P2	FAIL	60	0.4	68.38	2034	-	-	325	100	-	-	-
MOLM-13	scTEM-seq	C12_MO_R1_P2	C12	Unt	R1_P2	PASS	68.3	0.5	82.98	7523	-	-	1369	100	-	-	-
MOLM-13	scTEM-seq	D01_MO_R1_P2	D01	Unt	R1_P2	PASS	66.4	0.7	83.14	3674	-	-	604	99.8911	-	-	-
MOLM-13	scTEM-seq	D02_MO_R1_P2	D02	DAC	R1_P2	PASS	62.8	0.8	55.25	7775	-	-	1243	100	-	-	-
MOLM-13	scTEM-seq	D03_MO_R1_P2	D03	DAC	R1_P2	PASS	62.1	0.4	46.56	6123	-	-	1011	100	-	-	-
MOLM-13	scTEM-seq	D04_MO_R1_P2	D04	DAC	R1_P2	PASS	66	0.3	34.33	4846	-	-	810	99.8556	-	-	-
MOLM-13	scTEM-seq	D05_MO_R1_P2	D05	DAC	R1_P2	PASS	69	0.5	47.61	6474	-	-	1103	99.9691	-	-	-
MOLM-13	scTEM-seq	D06_MO_R1_P2	D06	DAC	R1_P2	PASS	68.4	0.3	52.22	7224	-	-	1248	99.9446	-	-	-
MOLM-13	scTEM-seq	D07_MO_R1_P2	D07	DAC	R1_P2	FAIL	52.6	0	79.17	48	-	-	7	100	-	-	-
MOLM-13	scTEM-seq	D08_MO_R1_P2	D08	DAC	R1_P2	FAIL	60	0.5	52.58	97	-	-	14	100	-	-	-
MOLM-13	scTEM-seq	D09_MO_R1_P2	D09	DAC	R1_P2	FAIL	70.7	2.4	77.54	276	-	-	44	100	-	-	-
MOLM-13	scTEM-seq	D10_MO_R1_P2	D10	DAC	R1_P2	PASS	69.3	0.4	50.9	6468	-	-	1136	99.9227	-	-	-
MOLM-13	scTEM-seq	D11_MO_R1_P2	D11	DAC	R1_P2	FAIL	50	0.4	52.1	119	-	-	19	100	-	-	-
MOLM-13	scTEM-seq	D12_MO_R1_P2	D12	Unt	R1_P2	PASS	68.4	0.5	81.6	4779	-	-	860	100	-	-	-
MOLM-13	scTEM-seq	E01_MO_R1_P2	E01	Unt	R1_P2	PASS	72.3	0.4	81.04	8647	-	-	1655	99.8612	-	-	-
MOLM-13	scTEM-seq	E02_MO_R1_P2	E02	AZA	R1_P2	PASS	66.3	0.4	52.34	8974	-	-	1509	100	-	-	-
MOLM-13	scTEM-seq	E03_MO_R1_P2	E03	AZA	R1_P2	PASS	68.5	0.4	33.88	13041	-	-	2352	99.908	-	-	-
MOLM-13	scTEM-seq	E04_MO_R1_P2	E04	AZA	R1_P2	PASS	61.5	0.5	38.47	4667	-	-	777	100	-	-	-
MOLM-13	scTEM-seq	E05_MO_R1_P2	E05	AZA	R1_P2	PASS	68.4	0.6	52.8	5990	-	-	1074	100	-	-	-
MOLM-13	scTEM-seq	E06_MO_R1_P2	E06	AZA	R1_P2	PASS	72.6	0.5	77.4	6766	-	-	1289	99.7635	-	-	-
MOLM-13	scTEM-seq	E07_MO_R1_P2	E07	AZA	R1_P2	FAIL	47.4	0.9	59.62	52	-	-	9	100	-	-	-
MOLM-13	scTEM-seq	E08_MO_R1_P2	E08	AZA	R1_P2	FAIL	52.5	0.2	55.38	65	-	-	12	100	-	-	-
MOLM-13	scTEM-seq	E09_MO_R1_P2	E09	AZA	R1_P2	FAIL	68.5	0.7	60.16	374	-	-	53	100	-	-	-
MOLM-13	scTEM-seq	E10_MO_R1_P2	E10	AZA	R1_P2	PASS	58.3	0.4	53.57	6215	-	-	1040	99.9517	-	-	-
MOLM-13	scTEM-seq	E11_MO_R1_P2	E11	AZA	R1_P2	FAIL	50	0	66.15	65	-	-	12	100	-	-	-
MOLM-13	scTEM-seq	E12_MO_R1_P2	E12	Unt	R1_P2	PASS	62.5	0.4	83.85	5455	-	-	914	100	-	-	-
MOLM-13	scTEM-seq	F01_MO_R1_P2	F01	Unt	R1_P2	PASS	69.1	0.6	82.8	7534	-	-	1416	99.9071	-	-	-
MOLM-13	scTEM-seq	F02_MO_R1_P2	F02	AZA	R1_P2	PASS	68.7	0.4	26.32	12805	-	-	2261	100	-	-	-
MOLM-13	scTEM-seq	F03_MO_R1_P2	F03	AZA	R1_P2	PASS	66	0.5	43.72	7818	-	-	1398	99.936	-	-	-
MOLM-13	scTEM-seq	F04_MO_R1_P2	F04	AZA	R1_P2	PASS	66.1	0.3	55.93	5066	-	-	888	99.625	-	-	-
MOLM-13	scTEM-seq	F05_MO_R1_P2	F05	AZA	R1_P2	PASS	65.8	0.4	34.72	8215	-	-	1401	99.9148	-	-	-
MOLM-13	scTEM-seq	F06_MO_R1_P2	F06	AZA	R1_P2	PASS	66.9	0.3	50.42	5787	-	-	1019	99.879	-	-	-
MOLM-13	scTEM-seq	F07_MO_R1_P2	F07	AZA	R1_P2	FAIL	68.8	1	48.48	66	-	-	11	100	-	-	-
MOLM-13	scTEM-seq	F08_MO_R1_P2	F08	AZA	R1_P2	PASS	64.3	0.4	35.02	7655	-	-	1287	99.8824	-	-	-
MOLM-13	scTEM-seq	F09_MO_R1_P2	F09	AZA	R1_P2	FAIL	63	0.5	48.27	706	-	-	113	100	-	-	-
MOLM-13	scTEM-seq	F10_MO_R1_P2	F10	AZA	R1_P2	PASS	69.3	0.5	40.6	6730	-	-	1170	99.896	-	-	-
MOLM-13	scTEM-seq	F11_MO_R1_P2	F11	AZA	R1_P2	FAIL	43.2	0	72.32	112	-	-	16	100	-	-	-
MOLM-13	scTEM-seq	F12_MO_R1_P2	F12	Unt	R1_P2	PASS	67.7	0.4	82.68	4243	-	-	744	100	-	-	-
MOLM-13	scTEM-seq	G01_MO_R1_P2	G01	Unt	R1_P2	PASS	71.2	0.7	81.05	9187	-	-	1776	99.9891	-	-	-
MOLM-13	scTEM-seq	G02_MO_R1_P2	G02	AZA	R1_P2	PASS	71.2	0.4	44.63	16939	-	-	3238	99.9351	-	-	-
MOLM-13	scTEM-seq	G03_MO_R1_P2	G03	AZA	R1_P2	PASS	67.2	0.4	56.12	7063	-	-	1238	100	-	-	-
MOLM-13	scTEM-seq	G04_MO_R1_P2	G04	AZA	R1_P2	PASS	67	0.5	60.65	8858	-	-	1554	99.8645	-	-	-
MOLM-13	scTEM-seq	G05_MO_R1_P2	G05	AZA	R1_P2	PASS	62.8	0.5	43.81	6833	-	-	1130	99.8683	-	-	-
MOLM-13	scTEM-seq	G06_MO_R1_P2	G06	AZA	R1_P2	PASS	65.8	0.5	48.39	7908	-	-	1356	99.9368	-	-	-
MOLM-13	scTEM-seq	G07_MO_R1_P2	G07	AZA	R1_P2	PASS	63.8	0.4	57.64	5687	-	-	1002	99.9824	-	-	-
MOLM-13	scTEM-seq	G08_MO_R1_P2	G08	AZA	R1_P2	PASS	72.6	0.3	56.14	15187	-	-	3010	99.921	-	-	-
MOLM-13	scTEM-seq	G09_MO_R1_P2	G09	AZA	R1_P2	PASS	61.7	0.2	37.88	5632	-	-	906	100	-	-	-
MOLM-13	scTEM-seq	G10_MO_R1_P2	G10	AZA	R1_P2	PASS	73.6	0.4	37.18	9397	-	-	1790	99.9681	-	-	-
MOLM-13	scTEM-seq	G11_MO_R1_P2	G11	AZA	R1_P2	PASS	67.9	0.4	47.98	4820	-	-	783	100	-	-	-
MOLM-13	scTEM-seq	G12_MO_R1_P2	G12	Unt	R1_P2	PASS	71.1	0.4	81.62	5279	-	-	988	100	-	-	-
MOLM-13	scTEM-seq	H01_MO_R1_P2	H01	Unt	R1_P2	PASS	79.7	0.6	78.91	6544	-	-	1346	99.9083	-	-	-
MOLM-13	scTEM-seq	H02_MO_R1_P2	H02	AZA	R1_P2	PASS	74.3	0.4	20.83	14267	-	-	2662	99.9019	-	-	-
MOLM-13	scTEM-seq	H03_MO_R1_P2	H03	AZA	R1_P2	PASS	70.1	0.4	46.04	6347	-	-	1150	99.8582	-	-	-
MOLM-13	scTEM-seq	H04_MO_R1_P2	H04	AZA	R1_P2	PASS	69	0.4	33.85	4652	-	-	784	100	-	-	-
MOLM-13	scTEM-seq	H05_MO_R1_P2	H05	AZA	R1_P2	PASS	67.5	0.3	36.63	8349	-	-	1422	99.8802	-	-	-
MOLM-13	scTEM-seq	H06_MO_R1_P2	H06	AZA	R1_P2	PASS	69.3	0.5	58.03	5014	-	-	868	100	-	-	-
MOLM-13	scTEM-seq	H07_MO_R1_P2	H07	AZA	R1_P2	PASS	72.2	0.5	43.57	7947	-	-	1461	100	-	-	-
MOLM-13	scTEM-seq	H08_MO_R1_P2	H08	AZA	R1_P2	PASS	73.9	0.5	32.97	17382	-	-	3355	99.9137	-	-	-
MOLM-13	scTEM-seq	H09_MO_R1_P2	H09	AZA	R1_P2	PASS	71.5	0.5	55.6	7943	-	-	1549	99.9119	-	-	-
MOLM-13	scTEM-seq	H10_MO_R1_P2	H10	AZA	R1_P2	PASS	75.6	0.5	50.49	7785	-	-	1509	100	-	-	-
MOLM-13	scTEM-seq	H11_MO_R1_P2	H11	AZA	R1_P2	PASS	71.5	0.6	37.73	6326	-	-	1162	99.9526	-	-	-
MOLM-13	scTEM-seq	H12_MO_R1_P2	H12	Neg	R1_P2	FAIL	75.3	0.2	61.26	111	-	-	21	100	-	-	-
MOLM-13	scTEM-seq	A01_MO_R2_P3	A01	Neg	R2_P3	FAIL	0.6	0	71.88	32	-	-	6	100	-	-	-
MOLM-13	scTEM-seq	A02_MO_R2_P3	A02	DAC	R2_P3	FAIL	75	0	42.11	19	-	-	3	100	-	-	-
MOLM-13	scTEM-seq	A03_MO_R2_P3	A03	DAC	R2_P3	FAIL	0.1	3.7	27.27	11	-	-	2	100	-	-	-
MOLM-13	scTEM-seq	A06_MO_R2_P3	A06	DAC	R2_P3	FAIL	50	0	100	6	-	-	1	100	-	-	-
MOLM-13	scTEM-seq	A08_MO_R2_P3	A08	DAC	R2_P3	FAIL	75	0	46.67	15	-	-	3	100	-	-	-
MOLM-13	scTEM-seq	A09_MO_R2_P3	A09	DAC	R2_P3	FAIL	25.9	0	52.69	93	-	-	15	100	-	-	-
MOLM-13	scTEM-seq	A10_MO_R2_P3	A10	DAC	R2_P3	FAIL	81.7	0.2	72.72	44	-	-	8	100	-	-	-
MOLM-13	scTEM-seq	A11_MO_R2_P3	A11	DAC	R2_P3	FAIL	35.1	0	93.33	15	-	-	4	100	-	-	-
MOLM-13	scTEM-seq	A12_MO_R2_P3	A12	Unt	R2_P3	FAIL	62.8	0.2	81.53	65	-	-	8	100	-	-	-
MOLM-13	scTEM-seq	B01_MO_R2_P3	B01	Unt	R2_P3	FAIL	28.6	0	90	10	-	-	2	100	-	-	-
MOLM-13	scTEM-seq	B02_MO_R2_P3	B02	DAC	R2_P3	FAIL	60	0	62.5	16	-	-	3	100	-	-	-
MOLM-13	scTEM-seq	B03_MO_R2_P3	B03	DAC	R2_P3	FAIL	20.6	0.1	42.98	142	-	-	25	100	-	-	-
MOLM-13	scTEM-seq	B04_MO_R2_P3	B04	DAC	R2_P3	FAIL	35.4	0	100	6	-	-	1	100	-	-	-
MOLM-13	scTEM-seq	B05_MO_R2_P3	B05	DAC	R2_P3	FAIL	100	0	100	1	-	-	1	100	-	-	-
MOLM-13	scTEM-seq	B08_MO_R2_P3	B08	DAC	R2_P3	FAIL	30	3.9	91.67	12	-	-	2	100	-	-	-
MOLM-13	scTEM-seq	B09_MO_R2_P3	B09	DAC	R2_P3	FAIL	7	0.7	78.95	38	-	-	8	100	-	-	-
MOLM-13	scTEM-seq	B10_MO_R2_P3	B10	DAC	R2_P3	FAIL	7.1	0.1	70.94	117	-	-	21	100	-	-	-
MOLM-13	scTEM-seq	B11_MO_R2_P3	B11	DAC	R2_P3	FAIL	78.1	0.1	84.87	139	-	-	23	100	-	-	-
MOLM-13	scTEM-seq	B12_MO_R2_P3	B12	Unt	R2_P3	FAIL	81.9	0.2	90.91	11	-	-	2	100	-	-	-
MOLM-13	scTEM-seq	C01_MO_R2_P3	C01	Unt	R2_P3	PASS	68	0.4	86.69	3452	-	-	606	100	-	-	-
MOLM-13	scTEM-seq	C02_MO_R2_P3	C02	DAC	R2_P3	FAIL	81.4	5.2	65.06	83	-	-	14	100	-	-	-
MOLM-13	scTEM-seq	C03_MO_R2_P3	C03	DAC	R2_P3	FAIL	10.7	0.1	100	30	-	-	8	100	-	-	-
MOLM-13	scTEM-seq	C04_MO_R2_P3	C04	DAC	R2_P3	FAIL	82.1	0.6	94.64	56	-	-	10	100	-	-	-
MOLM-13	scTEM-seq	C05_MO_R2_P3	C05	DAC	R2_P3	FAIL	100	3.8	88.24	17	-	-	2	100	-	-	-
MOLM-13	scTEM-seq	C09_MO_R2_P3	C09	DAC	R2_P3	FAIL	7.4	0	90	10	-	-	4	100	-	-	-
MOLM-13	scTEM-seq	C10_MO_R2_P3	C10	DAC	R2_P3	FAIL	14.6	0.1	68.18	22	-	-	4	100	-	-	-
MOLM-13	scTEM-seq	C11_MO_R2_P3	C11	DAC	R2_P3	FAIL	0.5	0	60	5	-	-	1	100	-	-	-
MOLM-13	scTEM-seq	C12_MO_R2_P3	C12	Unt	R2_P3	FAIL	0.3	0	87.5	8	-	-	1	100	-	-	-
MOLM-13	scTEM-seq	D01_MO_R2_P3	D01	Unt	R2_P3	FAIL	5	0	85.96	57	-	-	11	100	-	-	-
MOLM-13	scTEM-seq	D02_MO_R2_P3	D02	DAC	R2_P3	FAIL	81.9	0.1	76.47	136	-	-	21	100	-	-	-
MOLM-13	scTEM-seq	D03_MO_R2_P3	D03	DAC	R2_P3	FAIL	29	0	87.02	54	-	-	11	100	-	-	-
MOLM-13	scTEM-seq	D04_MO_R2_P3	D04	DAC	R2_P3	FAIL	82.7	0.3	100	6	-	-	1	100	-	-	-
MOLM-13	scTEM-seq	D06_MO_R2_P3	D06	DAC	R2_P3	FAIL	22.2	0	83.33	12	-	-	2	100	-	-	-
MOLM-13	scTEM-seq	D08_MO_R2_P3	D08	DAC	R2_P3	FAIL	97.9	0.1	100	14	-	-	3	100	-	-	-
MOLM-13	scTEM-seq	D09_MO_R2_P3	D09	DAC	R2_P3	FAIL	100	1.5	74.07	27	-	-	5	100	-	-	-
MOLM-13	scTEM-seq	D10_MO_R2_P3	D10	DAC	R2_P3	FAIL	14.3	0	78.57	14	-	-	2	100	-	-	-
MOLM-13	scTEM-seq	D11_MO_R2_P3	D11	DAC	R2_P3	FAIL	88.5	0	75	16	-	-	3	100	-	-	-
MOLM-13	scTEM-seq	E01_MO_R2_P3	E01	Unt	R2_P3	FAIL	15.4	2	82.91	233	-	-	43	100	-	-	-
MOLM-13	scTEM-seq	E02_MO_R2_P3	E02	AZA	R2_P3	FAIL	12.9	0	75	16	-	-	3	100	-	-	-
MOLM-13	scTEM-seq	E03_MO_R2_P3	E03	AZA	R2_P3	FAIL	3.4	0	89.19	37	-	-	10	100	-	-	-
MOLM-13	scTEM-seq	E04_MO_R2_P3	E04	AZA	R2_P3	FAIL	3.4	6.7	66.67	3	-	-	1	100	-	-	-
MOLM-13	scTEM-seq	E06_MO_R2_P3	E06	AZA	R2_P3	FAIL	33.3	0	33.33	3	-	-	1	100	-	-	-
MOLM-13	scTEM-seq	E08_MO_R2_P3	E08	AZA	R2_P3	FAIL	93.1	2.4	77.77	27	-	-	7	100	-	-	-
MOLM-13	scTEM-seq	E09_MO_R2_P3	E09	AZA	R2_P3	FAIL	4.2	0	66	50	-	-	9	100	-	-	-
MOLM-13	scTEM-seq	E10_MO_R2_P3	E10	AZA	R2_P3	FAIL	51.6	0.3	65.45	55	-	-	10	100	-	-	-
MOLM-13	scTEM-seq	E11_MO_R2_P3	E11	AZA	R2_P3	FAIL	33.3	4.2	100	8	-	-	2	100	-	-	-
MOLM-13	scTEM-seq	E12_MO_R2_P3	E12	Unt	R2_P3	FAIL	1.6	0.5	72.73	66	-	-	9	100	-	-	-
MOLM-13	scTEM-seq	F01_MO_R2_P3	F01	Unt	R2_P3	PASS	69	0.6	82.32	4667	-	-	833	99.7429	-	-	-
MOLM-13	scTEM-seq	F02_MO_R2_P3	F02	AZA	R2_P3	PASS	67	0.5	52.24	6626	-	-	1184	99.8642	-	-	-
MOLM-13	scTEM-seq	F03_MO_R2_P3	F03	AZA	R2_P3	FAIL	11.1	0.2	57.85	140	-	-	24	100	-	-	-
MOLM-13	scTEM-seq	F04_MO_R2_P3	F04	AZA	R2_P3	FAIL	90	0.1	80	30	-	-	6	100	-	-	-
MOLM-13	scTEM-seq	F05_MO_R2_P3	F05	AZA	R2_P3	FAIL	100	0	77.78	9	-	-	2	100	-	-	-
MOLM-13	scTEM-seq	F06_MO_R2_P3	F06	AZA	R2_P3	FAIL	49.1	0	59.42	138	-	-	26	100	-	-	-
MOLM-13	scTEM-seq	F07_MO_R2_P3	F07	AZA	R2_P3	FAIL	25	0	100	2	-	-	1	100	-	-	-
MOLM-13	scTEM-seq	F08_MO_R2_P3	F08	AZA	R2_P3	FAIL	19.2	0	71.05	38	-	-	8	100	-	-	-
MOLM-13	scTEM-seq	F09_MO_R2_P3	F09	AZA	R2_P3	FAIL	2.8	0	62.79	43	-	-	9	100	-	-	-
MOLM-13	scTEM-seq	F10_MO_R2_P3	F10	AZA	R2_P3	PASS	70.5	0.6	47.7	6609	-	-	1207	99.9395	-	-	-
MOLM-13	scTEM-seq	F11_MO_R2_P3	F11	AZA	R2_P3	FAIL	87.8	4.4	74.57	181	-	-	28	100	-	-	-
MOLM-13	scTEM-seq	G01_MO_R2_P3	G01	Unt	R2_P3	PASS	74.6	0.7	80.9	14527	-	-	2940	99.9312	-	-	-
MOLM-13	scTEM-seq	G02_MO_R2_P3	G02	AZA	R2_P3	FAIL	78.3	3.6	56.07	271	-	-	55	100	-	-	-
MOLM-13	scTEM-seq	G03_MO_R2_P3	G03	AZA	R2_P3	FAIL	16.4	0	83.87	31	-	-	6	100	-	-	-
MOLM-13	scTEM-seq	G04_MO_R2_P3	G04	AZA	R2_P3	FAIL	75.1	0.8	78.45	638	-	-	122	100	-	-	-
MOLM-13	scTEM-seq	G05_MO_R2_P3	G05	AZA	R2_P3	FAIL	100	0	100	13	-	-	2	100	-	-	-
MOLM-13	scTEM-seq	G06_MO_R2_P3	G06	AZA	R2_P3	FAIL	60	0	88.46	13	-	-	2	100	-	-	-
MOLM-13	scTEM-seq	G07_MO_R2_P3	G07	AZA	R2_P3	FAIL	75	0	76.92	13	-	-	3	100	-	-	-
MOLM-13	scTEM-seq	G08_MO_R2_P3	G08	AZA	R2_P3	FAIL	23.9	0.1	77.08	83	-	-	21	100	-	-	-
MOLM-13	scTEM-seq	G09_MO_R2_P3	G09	AZA	R2_P3	FAIL	84.9	0.1	80.22	784	-	-	153	100	-	-	-
MOLM-13	scTEM-seq	G10_MO_R2_P3	G10	AZA	R2_P3	FAIL	83	0	80.9	110	-	-	20	100	-	-	-
MOLM-13	scTEM-seq	G11_MO_R2_P3	G11	AZA	R2_P3	FAIL	16.3	0.1	81.01	79	-	-	11	100	-	-	-
MOLM-13	scTEM-seq	G12_MO_R2_P3	G12	Unt	R2_P3	FAIL	20	0	100	6	-	-	1	100	-	-	-
MOLM-13	scTEM-seq	H01_MO_R2_P3	H01	Unt	R2_P3	FAIL	40	0	67.5	40	-	-	6	100	-	-	-
MOLM-13	scTEM-seq	H02_MO_R2_P3	H02	AZA	R2_P3	PASS	66.5	0.4	40.58	8782	-	-	1512	99.9431	-	-	-
MOLM-13	scTEM-seq	H03_MO_R2_P3	H03	AZA	R2_P3	FAIL	33.3	0	60.87	23	-	-	3	100	-	-	-
MOLM-13	scTEM-seq	H04_MO_R2_P3	H04	AZA	R2_P3	FAIL	20	0	33.33	6	-	-	1	100	-	-	-
MOLM-13	scTEM-seq	H05_MO_R2_P3	H05	AZA	R2_P3	FAIL	33.3	0	0	12	-	-	2	100	-	-	-
MOLM-13	scTEM-seq	H06_MO_R2_P3	H06	AZA	R2_P3	FAIL	27.6	0	50	42	-	-	8	100	-	-	-
MOLM-13	scTEM-seq	H07_MO_R2_P3	H07	AZA	R2_P3	FAIL	71.4	0	24	25	-	-	5	100	-	-	-
MOLM-13	scTEM-seq	H08_MO_R2_P3	H08	AZA	R2_P3	FAIL	13.3	1.8	57	200	-	-	28	100	-	-	-
MOLM-13	scTEM-seq	H09_MO_R2_P3	H09	AZA	R2_P3	PASS	74.1	0.5	40.12	10963	-	-	2058	100	-	-	-
MOLM-13	scTEM-seq	H10_MO_R2_P3	H10	AZA	R2_P3	FAIL	43.8	0.1	42.91	1299	-	-	194	100	-	-	-
MOLM-13	scTEM-seq	H11_MO_R2_P3	H11	AZA	R2_P3	FAIL	78.6	0.3	49.99	28	-	-	6	100	-	-	-
MOLM-13	scTEM-seq	H12_MO_R2_P3	H12	Neg	R2_P3	FAIL	41.5	0.3	68.97	29	-	-	7	100	-	-	-
MOLM-13	scTEM-seq	A01_MO_R2_P4	A01	Neg	R2_P4	FAIL	4.7	0.1	93.73	64	-	-	12	100	-	-	-
MOLM-13	scTEM-seq	A02_MO_R2_P4	A02	DAC	R2_P4	FAIL	40.1	0	73.99	54	-	-	11	100	-	-	-
MOLM-13	scTEM-seq	A03_MO_R2_P4	A03	DAC	R2_P4	FAIL	18.1	1.2	85.24	82	-	-	19	100	-	-	-
MOLM-13	scTEM-seq	A04_MO_R2_P4	A04	DAC	R2_P4	FAIL	14	1	86.28	74	-	-	15	100	-	-	-
MOLM-13	scTEM-seq	A05_MO_R2_P4	A05	DAC	R2_P4	FAIL	56.9	0.1	83.62	49	-	-	9	100	-	-	-
MOLM-13	scTEM-seq	A06_MO_R2_P4	A06	DAC	R2_P4	FAIL	90.9	5.8	68.57	35	-	-	6	100	-	-	-
MOLM-13	scTEM-seq	A07_MO_R2_P4	A07	DAC	R2_P4	FAIL	3.4	2.5	78.79	33	-	-	5	100	-	-	-
MOLM-13	scTEM-seq	A08_MO_R2_P4	A08	DAC	R2_P4	FAIL	22.1	0.1	72.22	36	-	-	8	100	-	-	-
MOLM-13	scTEM-seq	A09_MO_R2_P4	A09	DAC	R2_P4	FAIL	78.5	0.2	81.78	22	-	-	4	100	-	-	-
MOLM-13	scTEM-seq	A10_MO_R2_P4	A10	DAC	R2_P4	FAIL	60	0	25	12	-	-	3	100	-	-	-
MOLM-13	scTEM-seq	A11_MO_R2_P4	A11	DAC	R2_P4	FAIL	82.8	0.5	93.55	17	-	-	4	100	-	-	-
MOLM-13	scTEM-seq	A12_MO_R2_P4	A12	Unt	R2_P4	FAIL	80	0	100	6	-	-	2	100	-	-	-
MOLM-13	scTEM-seq	B01_MO_R2_P4	B01	Unt	R2_P4	FAIL	14.5	1.1	71.18	101	-	-	20	100	-	-	-
MOLM-13	scTEM-seq	B02_MO_R2_P4	B02	DAC	R2_P4	FAIL	56.3	0.2	73.58	163	-	-	33	100	-	-	-
MOLM-13	scTEM-seq	B03_MO_R2_P4	B03	DAC	R2_P4	FAIL	17.1	1.7	70.49	61	-	-	15	100	-	-	-
MOLM-13	scTEM-seq	B04_MO_R2_P4	B04	DAC	R2_P4	FAIL	88.5	0.2	87.94	50	-	-	12	100	-	-	-
MOLM-13	scTEM-seq	B05_MO_R2_P4	B05	DAC	R2_P4	FAIL	67.1	0.1	61.97	102	-	-	19	100	-	-	-
MOLM-13	scTEM-seq	B06_MO_R2_P4	B06	DAC	R2_P4	FAIL	61.2	0	70.27	37	-	-	8	100	-	-	-
MOLM-13	scTEM-seq	B07_MO_R2_P4	B07	DAC	R2_P4	FAIL	9.1	7.7	100	1	-	-	1	100	-	-	-
MOLM-13	scTEM-seq	B08_MO_R2_P4	B08	DAC	R2_P4	FAIL	32.2	0	92.31	26	-	-	6	100	-	-	-
MOLM-13	scTEM-seq	B09_MO_R2_P4	B09	DAC	R2_P4	FAIL	65	0.6	91.54	36	-	-	8	100	-	-	-
MOLM-13	scTEM-seq	B10_MO_R2_P4	B10	DAC	R2_P4	FAIL	60	1.3	50	26	-	-	6	100	-	-	-
MOLM-13	scTEM-seq	B12_MO_R2_P4	B12	Unt	R2_P4	FAIL	100	0	100	3	-	-	1	100	-	-	-
MOLM-13	scTEM-seq	C01_MO_R2_P4	C01	Unt	R2_P4	FAIL	54.2	0.4	81.89	1854	-	-	363	100	-	-	-
MOLM-13	scTEM-seq	C02_MO_R2_P4	C02	DAC	R2_P4	FAIL	86.9	4	58.45	272	-	-	57	100	-	-	-
MOLM-13	scTEM-seq	C03_MO_R2_P4	C03	DAC	R2_P4	FAIL	23.9	0.3	61.6	211	-	-	36	100	-	-	-
MOLM-13	scTEM-seq	C04_MO_R2_P4	C04	DAC	R2_P4	PASS	80.2	0.5	52.21	5217	-	-	950	99.8658	-	-	-
MOLM-13	scTEM-seq	C05_MO_R2_P4	C05	DAC	R2_P4	PASS	69.9	0.5	35.06	6472	-	-	1137	99.9227	-	-	-
MOLM-13	scTEM-seq	C06_MO_R2_P4	C06	DAC	R2_P4	FAIL	50	0	77.42	31	-	-	7	100	-	-	-
MOLM-13	scTEM-seq	C07_MO_R2_P4	C07	DAC	R2_P4	FAIL	2	0	31.25	16	-	-	2	100	-	-	-
MOLM-13	scTEM-seq	C08_MO_R2_P4	C08	DAC	R2_P4	FAIL	39.5	0	89.71	49	-	-	11	100	-	-	-
MOLM-13	scTEM-seq	C09_MO_R2_P4	C09	DAC	R2_P4	FAIL	5.9	0	95.45	22	-	-	5	100	-	-	-
MOLM-13	scTEM-seq	C10_MO_R2_P4	C10	DAC	R2_P4	FAIL	66.7	0	58.62	29	-	-	4	100	-	-	-
MOLM-13	scTEM-seq	D01_MO_R2_P4	D01	Unt	R2_P4	FAIL	23.7	0.1	88.14	118	-	-	23	100	-	-	-
MOLM-13	scTEM-seq	D02_MO_R2_P4	D02	DAC	R2_P4	FAIL	56.2	4.2	72.5	120	-	-	26	100	-	-	-
MOLM-13	scTEM-seq	D03_MO_R2_P4	D03	DAC	R2_P4	FAIL	8.8	0	62.43	88	-	-	16	100	-	-	-
MOLM-13	scTEM-seq	D04_MO_R2_P4	D04	DAC	R2_P4	FAIL	75.5	0.1	57.36	61	-	-	10	100	-	-	-
MOLM-13	scTEM-seq	D05_MO_R2_P4	D05	DAC	R2_P4	FAIL	67.2	0.1	72.89	107	-	-	23	100	-	-	-
MOLM-13	scTEM-seq	D06_MO_R2_P4	D06	DAC	R2_P4	FAIL	17	0.1	96.97	33	-	-	6	100	-	-	-
MOLM-13	scTEM-seq	D07_MO_R2_P4	D07	DAC	R2_P4	FAIL	1.5	3.6	55.56	9	-	-	2	100	-	-	-
MOLM-13	scTEM-seq	D08_MO_R2_P4	D08	DAC	R2_P4	FAIL	97	0.1	86.96	23	-	-	5	100	-	-	-
MOLM-13	scTEM-seq	D09_MO_R2_P4	D09	DAC	R2_P4	FAIL	90.8	0.2	74.8	28	-	-	6	100	-	-	-
MOLM-13	scTEM-seq	D10_MO_R2_P4	D10	DAC	R2_P4	FAIL	60	0	53.85	13	-	-	3	100	-	-	-
MOLM-13	scTEM-seq	D11_MO_R2_P4	D11	DAC	R2_P4	FAIL	100	0	100	11	-	-	1	100	-	-	-
MOLM-13	scTEM-seq	E01_MO_R2_P4	E01	Unt	R2_P4	FAIL	54	2.1	60.3	257	-	-	46	100	-	-	-
MOLM-13	scTEM-seq	E02_MO_R2_P4	E02	AZA	R2_P4	PASS	74.1	0.3	42.47	16620	-	-	3338	99.8977	-	-	-
MOLM-13	scTEM-seq	E03_MO_R2_P4	E03	AZA	R2_P4	FAIL	25.2	0.4	72.53	280	-	-	54	100	-	-	-
MOLM-13	scTEM-seq	E04_MO_R2_P4	E04	AZA	R2_P4	FAIL	80.5	0.1	43.31	173	-	-	35	100	-	-	-
MOLM-13	scTEM-seq	E05_MO_R2_P4	E05	AZA	R2_P4	FAIL	84.1	0.3	70.29	118	-	-	24	100	-	-	-
MOLM-13	scTEM-seq	E06_MO_R2_P4	E06	AZA	R2_P4	FAIL	87.5	3.1	73.55	121	-	-	25	100	-	-	-
MOLM-13	scTEM-seq	E07_MO_R2_P4	E07	AZA	R2_P4	FAIL	95.5	0.2	85.7	35	-	-	7	100	-	-	-
MOLM-13	scTEM-seq	E08_MO_R2_P4	E08	AZA	R2_P4	FAIL	26	0.2	85.71	14	-	-	4	100	-	-	-
MOLM-13	scTEM-seq	E09_MO_R2_P4	E09	AZA	R2_P4	FAIL	100	3.2	65.22	23	-	-	4	100	-	-	-
MOLM-13	scTEM-seq	E10_MO_R2_P4	E10	AZA	R2_P4	FAIL	88.9	0.5	40.54	37	-	-	6	100	-	-	-
MOLM-13	scTEM-seq	F01_MO_R2_P4	F01	Unt	R2_P4	PASS	77.4	0.5	78.41	11305	-	-	2484	99.9558	-	-	-
MOLM-13	scTEM-seq	F02_MO_R2_P4	F02	AZA	R2_P4	PASS	71	0.5	44.29	11936	-	-	2271	99.9414	-	-	-
MOLM-13	scTEM-seq	F03_MO_R2_P4	F03	AZA	R2_P4	PASS	69.7	0.4	44.55	11740	-	-	2247	99.7956	-	-	-
MOLM-13	scTEM-seq	F04_MO_R2_P4	F04	AZA	R2_P4	FAIL	62.5	0.2	59.7	67	-	-	11	100	-	-	-
MOLM-13	scTEM-seq	F05_MO_R2_P4	F05	AZA	R2_P4	FAIL	77.4	1.1	38.22	693	-	-	131	98.9899	-	-	-
MOLM-13	scTEM-seq	F06_MO_R2_P4	F06	AZA	R2_P4	FAIL	73.1	0.3	34.73	1716	-	-	298	99.7086	-	-	-
MOLM-13	scTEM-seq	F07_MO_R2_P4	F07	AZA	R2_P4	FAIL	19.8	0.1	78.38	37	-	-	7	100	-	-	-
MOLM-13	scTEM-seq	F08_MO_R2_P4	F08	AZA	R2_P4	FAIL	17.6	0	65.54	90	-	-	14	100	-	-	-
MOLM-13	scTEM-seq	F09_MO_R2_P4	F09	AZA	R2_P4	FAIL	64.4	0	94.43	36	-	-	8	100	-	-	-
MOLM-13	scTEM-seq	F10_MO_R2_P4	F10	AZA	R2_P4	FAIL	21.9	0	45.45	44	-	-	7	100	-	-	-
MOLM-13	scTEM-seq	F12_MO_R2_P4	F12	Unt	R2_P4	FAIL	80.3	3.2	95.28	85	-	-	16	100	-	-	-
MOLM-13	scTEM-seq	G01_MO_R2_P4	G01	Unt	R2_P4	PASS	74.9	0.6	79.55	15093	-	-	3213	100	-	-	-
MOLM-13	scTEM-seq	G02_MO_R2_P4	G02	AZA	R2_P4	FAIL	61.9	18.9	58.39	537	-	-	112	99.2551	-	-	-
MOLM-13	scTEM-seq	G03_MO_R2_P4	G03	AZA	R2_P4	FAIL	58.4	0.5	51.01	645	-	-	114	100	-	-	-
MOLM-13	scTEM-seq	G04_MO_R2_P4	G04	AZA	R2_P4	PASS	72	0.7	36.88	17642	-	-	3319	99.8583	-	-	-
MOLM-13	scTEM-seq	G05_MO_R2_P4	G05	AZA	R2_P4	FAIL	85.1	0.3	45.27	1243	-	-	212	99.6782	-	-	-
MOLM-13	scTEM-seq	G06_MO_R2_P4	G06	AZA	R2_P4	FAIL	66.7	10.4	69.12	68	-	-	15	100	-	-	-
MOLM-13	scTEM-seq	G07_MO_R2_P4	G07	AZA	R2_P4	FAIL	67.9	0.5	54.52	275	-	-	53	100	-	-	-
MOLM-13	scTEM-seq	G08_MO_R2_P4	G08	AZA	R2_P4	FAIL	97.1	0.3	95.55	46	-	-	8	100	-	-	-
MOLM-13	scTEM-seq	G09_MO_R2_P4	G09	AZA	R2_P4	FAIL	96.8	0	69.38	36	-	-	5	100	-	-	-
MOLM-13	scTEM-seq	G10_MO_R2_P4	G10	AZA	R2_P4	FAIL	63.8	0.1	69.64	89	-	-	16	100	-	-	-
MOLM-13	scTEM-seq	G11_MO_R2_P4	G11	AZA	R2_P4	FAIL	70.1	0.1	74.97	12	-	-	3	100	-	-	-
MOLM-13	scTEM-seq	G12_MO_R2_P4	G12	Unt	R2_P4	FAIL	91.4	0.2	78.29	41	-	-	9	100	-	-	-
MOLM-13	scTEM-seq	H01_MO_R2_P4	H01	Unt	R2_P4	PASS	78.5	0.4	78.6	13281	-	-	2957	99.9849	-	-	-
MOLM-13	scTEM-seq	H02_MO_R2_P4	H02	AZA	R2_P4	PASS	73.3	0.3	32.01	16397	-	-	3134	99.9451	-	-	-
MOLM-13	scTEM-seq	H03_MO_R2_P4	H03	AZA	R2_P4	PASS	70.9	0.6	49.04	11003	-	-	2006	99.9727	-	-	-
MOLM-13	scTEM-seq	H04_MO_R2_P4	H04	AZA	R2_P4	PASS	76.1	0.5	81.9	10915	-	-	2156	99.9817	-	-	-
MOLM-13	scTEM-seq	H05_MO_R2_P4	H05	AZA	R2_P4	FAIL	74.9	0.6	33.98	1149	-	-	221	100	-	-	-
MOLM-13	scTEM-seq	H06_MO_R2_P4	H06	AZA	R2_P4	FAIL	57.4	1.1	43	369	-	-	69	100	-	-	-
MOLM-13	scTEM-seq	H07_MO_R2_P4	H07	AZA	R2_P4	FAIL	77.5	0.2	52.83	53	-	-	9	100	-	-	-
MOLM-13	scTEM-seq	H08_MO_R2_P4	H08	AZA	R2_P4	FAIL	73.1	0	72.31	65	-	-	12	100	-	-	-
MOLM-13	scTEM-seq	H09_MO_R2_P4	H09	AZA	R2_P4	FAIL	75.3	0.3	63.19	68	-	-	13	100	-	-	-
MOLM-13	scTEM-seq	H10_MO_R2_P4	H10	AZA	R2_P4	PASS	70.1	0.5	37.42	5707	-	-	986	99.9124	-	-	-
MOLM-13	scTEM-seq	H11_MO_R2_P4	H11	AZA	R2_P4	FAIL	67.6	0	60.53	38	-	-	9	100	-	-	-
MOLM-13	scTEM-seq	H12_MO_R2_P4	H12	Neg	R2_P4	FAIL	83.8	0.5	89.09	55	-	-	10	100	-	-	-
MV-4-11	scTEM-seq	A01_MV_R1_P1	A01	Neg	R1_P1	FAIL	83.3	1.7	36.67	30	-	-	5	100	-	-	-
MV-4-11	scTEM-seq	A02_MV_R1_P1	A02	DAC	R1_P1	FAIL	71.3	0.2	44.88	1633	-	-	286	100	-	-	-
MV-4-11	scTEM-seq	A03_MV_R1_P1	A03	DAC	R1_P1	PASS	59.7	0.5	37.89	6642	-	-	1141	100	-	-	-
MV-4-11	scTEM-seq	A04_MV_R1_P1	A04	DAC	R1_P1	FAIL	100	2.6	75	4	-	-	1	100	-	-	-
MV-4-11	scTEM-seq	A05_MV_R1_P1	A05	DAC	R1_P1	FAIL	69.7	0.4	32.83	1343	-	-	231	100	-	-	-
MV-4-11	scTEM-seq	A06_MV_R1_P1	A06	DAC	R1_P1	FAIL	77.7	0.2	41.93	1581	-	-	276	100	-	-	-
MV-4-11	scTEM-seq	A07_MV_R1_P1	A07	DAC	R1_P1	FAIL	27.3	0.4	54.08	397	-	-	65	100	-	-	-
MV-4-11	scTEM-seq	A08_MV_R1_P1	A08	DAC	R1_P1	FAIL	68.5	0.8	39.16	1235	-	-	199	100	-	-	-
MV-4-11	scTEM-seq	A09_MV_R1_P1	A09	DAC	R1_P1	PASS	57.4	0.5	46.61	8764	-	-	1401	99.9201	-	-	-
MV-4-11	scTEM-seq	A10_MV_R1_P1	A10	DAC	R1_P1	FAIL	60	0	52.63	19	-	-	3	100	-	-	-
MV-4-11	scTEM-seq	A11_MV_R1_P1	A11	DAC	R1_P1	FAIL	33.3	0	100	9	-	-	1	100	-	-	-
MV-4-11	scTEM-seq	A12_MV_R1_P1	A12	Unt	R1_P1	FAIL	55.6	1.6	79.69	64	-	-	10	100	-	-	-
MV-4-11	scTEM-seq	B01_MV_R1_P1	B01	Unt	R1_P1	FAIL	33.3	0	66.67	6	-	-	1	100	-	-	-
MV-4-11	scTEM-seq	B03_MV_R1_P1	B03	DAC	R1_P1	FAIL	40.9	0	48.72	39	-	-	7	100	-	-	-
MV-4-11	scTEM-seq	B04_MV_R1_P1	B04	DAC	R1_P1	FAIL	100	0	33.33	12	-	-	3	100	-	-	-
MV-4-11	scTEM-seq	B05_MV_R1_P1	B05	DAC	R1_P1	FAIL	55.3	1.2	46.67	225	-	-	36	100	-	-	-
MV-4-11	scTEM-seq	B06_MV_R1_P1	B06	DAC	R1_P1	FAIL	72.7	0.3	52.91	172	-	-	27	100	-	-	-
MV-4-11	scTEM-seq	B07_MV_R1_P1	B07	DAC	R1_P1	FAIL	33.3	0	85.71	7	-	-	1	100	-	-	-
MV-4-11	scTEM-seq	B08_MV_R1_P1	B08	DAC	R1_P1	FAIL	65.7	1.2	24.82	2134	-	-	351	100	-	-	-
MV-4-11	scTEM-seq	B09_MV_R1_P1	B09	DAC	R1_P1	PASS	68.8	0.7	38.65	3223	-	-	575	100	-	-	-
MV-4-11	scTEM-seq	B10_MV_R1_P1	B10	DAC	R1_P1	FAIL	100	0	22.73	22	-	-	3	100	-	-	-
MV-4-11	scTEM-seq	B12_MV_R1_P1	B12	Unt	R1_P1	FAIL	33.3	0	50	4	-	-	1	100	-	-	-
MV-4-11	scTEM-seq	C01_MV_R1_P1	C01	Unt	R1_P1	FAIL	66.7	4.1	100	14	-	-	3	100	-	-	-
MV-4-11	scTEM-seq	C02_MV_R1_P1	C02	DAC	R1_P1	FAIL	100	0	0	4	-	-	1	100	-	-	-
MV-4-11	scTEM-seq	C03_MV_R1_P1	C03	DAC	R1_P1	FAIL	60	1.5	46.67	30	-	-	3	100	-	-	-
MV-4-11	scTEM-seq	C04_MV_R1_P1	C04	DAC	R1_P1	FAIL	59	0.2	35.71	98	-	-	16	100	-	-	-
MV-4-11	scTEM-seq	C05_MV_R1_P1	C05	DAC	R1_P1	FAIL	38.5	1.5	22.58	31	-	-	5	100	-	-	-
MV-4-11	scTEM-seq	C06_MV_R1_P1	C06	DAC	R1_P1	FAIL	48.3	0	85.33	75	-	-	12	100	-	-	-
MV-4-11	scTEM-seq	C08_MV_R1_P1	C08	DAC	R1_P1	FAIL	25.3	0	38.95	95	-	-	13	100	-	-	-
MV-4-11	scTEM-seq	C09_MV_R1_P1	C09	DAC	R1_P1	FAIL	33.1	0.6	51.53	196	-	-	34	100	-	-	-
MV-4-11	scTEM-seq	C12_MV_R1_P1	C12	Unt	R1_P1	FAIL	100	0	100	6	-	-	1	100	-	-	-
MV-4-11	scTEM-seq	D01_MV_R1_P1	D01	Unt	R1_P1	FAIL	50	0	100	6	-	-	1	100	-	-	-
MV-4-11	scTEM-seq	D02_MV_R1_P1	D02	DAC	R1_P1	FAIL	16.7	0	0	4	-	-	1	100	-	-	-
MV-4-11	scTEM-seq	D03_MV_R1_P1	D03	DAC	R1_P1	FAIL	66.7	0	38.82	85	-	-	13	100	-	-	-
MV-4-11	scTEM-seq	D05_MV_R1_P1	D05	DAC	R1_P1	FAIL	64.3	0	40	210	-	-	29	100	-	-	-
MV-4-11	scTEM-seq	D06_MV_R1_P1	D06	DAC	R1_P1	FAIL	62.6	0.6	28.07	1791	-	-	283	100	-	-	-
MV-4-11	scTEM-seq	D07_MV_R1_P1	D07	DAC	R1_P1	FAIL	60.3	0.3	41.57	348	-	-	55	100	-	-	-
MV-4-11	scTEM-seq	D08_MV_R1_P1	D08	DAC	R1_P1	FAIL	61.6	0.4	36.56	741	-	-	141	100	-	-	-
MV-4-11	scTEM-seq	D09_MV_R1_P1	D09	DAC	R1_P1	FAIL	71	0.5	42.08	717	-	-	127	100	-	-	-
MV-4-11	scTEM-seq	D10_MV_R1_P1	D10	DAC	R1_P1	FAIL	50	0	75	4	-	-	1	100	-	-	-
MV-4-11	scTEM-seq	E01_MV_R1_P1	E01	Unt	R1_P1	FAIL	66.7	0	57.14	7	-	-	2	100	-	-	-
MV-4-11	scTEM-seq	E02_MV_R1_P1	E02	AZA	R1_P1	FAIL	60	2.3	50	12	-	-	3	100	-	-	-
MV-4-11	scTEM-seq	E03_MV_R1_P1	E03	AZA	R1_P1	FAIL	5	0	42.86	7	-	-	1	100	-	-	-
MV-4-11	scTEM-seq	E04_MV_R1_P1	E04	AZA	R1_P1	FAIL	40	0	56.67	30	-	-	4	100	-	-	-
MV-4-11	scTEM-seq	E05_MV_R1_P1	E05	AZA	R1_P1	FAIL	67.8	0.6	27.95	2133	-	-	366	100	-	-	-
MV-4-11	scTEM-seq	E06_MV_R1_P1	E06	AZA	R1_P1	FAIL	67.5	0.3	36.94	1398	-	-	253	100	-	-	-
MV-4-11	scTEM-seq	E07_MV_R1_P1	E07	AZA	R1_P1	FAIL	50	2.2	33.33	12	-	-	2	100	-	-	-
MV-4-11	scTEM-seq	E08_MV_R1_P1	E08	AZA	R1_P1	FAIL	51	0.6	59.4	1198	-	-	217	100	-	-	-
MV-4-11	scTEM-seq	E09_MV_R1_P1	E09	AZA	R1_P1	FAIL	56.2	0.2	42.38	1552	-	-	260	100	-	-	-
MV-4-11	scTEM-seq	E10_MV_R1_P1	E10	AZA	R1_P1	FAIL	33.3	0	75	8	-	-	1	100	-	-	-
MV-4-11	scTEM-seq	E11_MV_R1_P1	E11	AZA	R1_P1	FAIL	100	0	33.33	3	-	-	1	100	-	-	-
MV-4-11	scTEM-seq	E12_MV_R1_P1	E12	Unt	R1_P1	FAIL	33.3	0	100	4	-	-	1	100	-	-	-
MV-4-11	scTEM-seq	F01_MV_R1_P1	F01	Unt	R1_P1	FAIL	87.5	3.4	83.87	31	-	-	7	100	-	-	-
MV-4-11	scTEM-seq	F02_MV_R1_P1	F02	AZA	R1_P1	FAIL	57.1	0	17.31	52	-	-	8	100	-	-	-
MV-4-11	scTEM-seq	F03_MV_R1_P1	F03	AZA	R1_P1	FAIL	45.5	0	41.18	34	-	-	5	100	-	-	-
MV-4-11	scTEM-seq	F04_MV_R1_P1	F04	AZA	R1_P1	FAIL	100	0	36.36	11	-	-	3	100	-	-	-
MV-4-11	scTEM-seq	F05_MV_R1_P1	F05	AZA	R1_P1	FAIL	63.6	0	47.06	34	-	-	6	100	-	-	-
MV-4-11	scTEM-seq	F06_MV_R1_P1	F06	AZA	R1_P1	FAIL	75.6	0.4	37.57	1021	-	-	180	100	-	-	-
MV-4-11	scTEM-seq	F07_MV_R1_P1	F07	AZA	R1_P1	FAIL	44.2	0.1	28.63	668	-	-	109	100	-	-	-
MV-4-11	scTEM-seq	F08_MV_R1_P1	F08	AZA	R1_P1	FAIL	56.3	0.2	40.24	1010	-	-	173	99.505	-	-	-
MV-4-11	scTEM-seq	F09_MV_R1_P1	F09	AZA	R1_P1	FAIL	61.3	0.2	41.85	1453	-	-	251	100	-	-	-
MV-4-11	scTEM-seq	F10_MV_R1_P1	F10	AZA	R1_P1	FAIL	100	2.3	25	12	-	-	3	100	-	-	-
MV-4-11	scTEM-seq	F11_MV_R1_P1	F11	AZA	R1_P1	FAIL	50	0	60	5	-	-	1	100	-	-	-
MV-4-11	scTEM-seq	G01_MV_R1_P1	G01	Unt	R1_P1	FAIL	56.1	0.6	81.91	503	-	-	97	100	-	-	-
MV-4-11	scTEM-seq	G03_MV_R1_P1	G03	AZA	R1_P1	FAIL	46.7	0.3	53.19	94	-	-	13	100	-	-	-
MV-4-11	scTEM-seq	G04_MV_R1_P1	G04	AZA	R1_P1	FAIL	60.6	0.8	43.64	220	-	-	39	100	-	-	-
MV-4-11	scTEM-seq	G05_MV_R1_P1	G05	AZA	R1_P1	FAIL	63.6	0.6	29.74	771	-	-	133	99.3515	-	-	-
MV-4-11	scTEM-seq	G06_MV_R1_P1	G06	AZA	R1_P1	FAIL	60.3	0.6	48.05	1304	-	-	228	100	-	-	-
MV-4-11	scTEM-seq	G07_MV_R1_P1	G07	AZA	R1_P1	FAIL	67.2	0.1	30	576	-	-	94	100	-	-	-
MV-4-11	scTEM-seq	G08_MV_R1_P1	G08	AZA	R1_P1	FAIL	66.7	0	30	10	-	-	2	100	-	-	-
MV-4-11	scTEM-seq	G09_MV_R1_P1	G09	AZA	R1_P1	PASS	60.7	0.2	36.93	4483	-	-	760	99.8439	-	-	-
MV-4-11	scTEM-seq	G10_MV_R1_P1	G10	AZA	R1_P1	FAIL	50.3	0.4	46.46	226	-	-	35	100	-	-	-
MV-4-11	scTEM-seq	G11_MV_R1_P1	G11	AZA	R1_P1	FAIL	80	0.6	52.46	61	-	-	9	100	-	-	-
MV-4-11	scTEM-seq	G12_MV_R1_P1	G12	Unt	R1_P1	FAIL	60.2	0.1	75.8	410	-	-	64	99.0244	-	-	-
MV-4-11	scTEM-seq	H01_MV_R1_P1	H01	Unt	R1_P1	PASS	70.1	0.5	79.44	3640	-	-	720	100	-	-	-
MV-4-11	scTEM-seq	H02_MV_R1_P1	H02	AZA	R1_P1	FAIL	50	0	20	5	-	-	1	100	-	-	-
MV-4-11	scTEM-seq	H03_MV_R1_P1	H03	AZA	R1_P1	FAIL	34.3	0	56.36	55	-	-	8	100	-	-	-
MV-4-11	scTEM-seq	H04_MV_R1_P1	H04	AZA	R1_P1	FAIL	67.4	0.6	34.59	1226	-	-	211	100	-	-	-
MV-4-11	scTEM-seq	H05_MV_R1_P1	H05	AZA	R1_P1	FAIL	100	0	18.75	16	-	-	4	100	-	-	-
MV-4-11	scTEM-seq	H06_MV_R1_P1	H06	AZA	R1_P1	FAIL	65.5	0.2	29.56	574	-	-	100	100	-	-	-
MV-4-11	scTEM-seq	H07_MV_R1_P1	H07	AZA	R1_P1	FAIL	65.6	0.2	47.98	356	-	-	65	100	-	-	-
MV-4-11	scTEM-seq	H08_MV_R1_P1	H08	AZA	R1_P1	FAIL	75	0.4	34.71	820	-	-	143	100	-	-	-
MV-4-11	scTEM-seq	H09_MV_R1_P1	H09	AZA	R1_P1	PASS	73.7	0.4	78.4	8283	-	-	1539	99.9155	-	-	-
MV-4-11	scTEM-seq	H10_MV_R1_P1	H10	AZA	R1_P1	FAIL	67.4	0.2	29.77	530	-	-	90	100	-	-	-
MV-4-11	scTEM-seq	H11_MV_R1_P1	H11	AZA	R1_P1	FAIL	100	0	50	10	-	-	2	100	-	-	-
MV-4-11	scTEM-seq	H12_MV_R1_P1	H12	Neg	R1_P1	FAIL	20	0	0	6	-	-	1	100	-	-	-
MV-4-11	scTEM-seq	A01_MV_R1_P2	A01	Neg	R1_P2	FAIL	0.4	0.2	66.67	81	-	-	15	100	-	-	-
MV-4-11	scTEM-seq	A02_MV_R1_P2	A02	DAC	R1_P2	PASS	72.2	0.4	26.06	11686	-	-	2233	99.9315	-	-	-
MV-4-11	scTEM-seq	A03_MV_R1_P2	A03	DAC	R1_P2	PASS	67.4	0.4	38.01	9136	-	-	1771	99.9562	-	-	-
MV-4-11	scTEM-seq	A04_MV_R1_P2	A04	DAC	R1_P2	PASS	73.9	0.5	42.94	11778	-	-	2263	99.8896	-	-	-
MV-4-11	scTEM-seq	A05_MV_R1_P2	A05	DAC	R1_P2	PASS	73.8	0.4	42.27	8280	-	-	1588	99.8792	-	-	-
MV-4-11	scTEM-seq	A06_MV_R1_P2	A06	DAC	R1_P2	PASS	75.4	0.3	40.82	9664	-	-	1905	99.8758	-	-	-
MV-4-11	scTEM-seq	A07_MV_R1_P2	A07	DAC	R1_P2	FAIL	57.1	0.3	49.02	306	-	-	53	100	-	-	-
MV-4-11	scTEM-seq	A08_MV_R1_P2	A08	DAC	R1_P2	FAIL	64.7	0	49.18	61	-	-	11	100	-	-	-
MV-4-11	scTEM-seq	A09_MV_R1_P2	A09	DAC	R1_P2	PASS	63.3	0.5	46.84	4306	-	-	741	99.8142	-	-	-
MV-4-11	scTEM-seq	A10_MV_R1_P2	A10	DAC	R1_P2	FAIL	56.7	0.1	31.19	234	-	-	43	100	-	-	-
MV-4-11	scTEM-seq	A11_MV_R1_P2	A11	DAC	R1_P2	PASS	65.5	0.5	51.56	6070	-	-	1028	99.9341	-	-	-
MV-4-11	scTEM-seq	A12_MV_R1_P2	A12	Unt	R1_P2	PASS	73	0.5	79	8794	-	-	1673	100	-	-	-
MV-4-11	scTEM-seq	B01_MV_R1_P2	B01	Unt	R1_P2	PASS	75.6	0.5	78.21	10619	-	-	2281	99.9435	-	-	-
MV-4-11	scTEM-seq	B02_MV_R1_P2	B02	DAC	R1_P2	PASS	73.3	0.5	29.4	12406	-	-	2311	99.871	-	-	-
MV-4-11	scTEM-seq	B03_MV_R1_P2	B03	DAC	R1_P2	FAIL	66.7	0	53.33	45	-	-	8	100	-	-	-
MV-4-11	scTEM-seq	B04_MV_R1_P2	B04	DAC	R1_P2	FAIL	60	0.6	73.68	38	-	-	6	100	-	-	-
MV-4-11	scTEM-seq	B05_MV_R1_P2	B05	DAC	R1_P2	FAIL	50	0	61.11	36	-	-	6	100	-	-	-
MV-4-11	scTEM-seq	B06_MV_R1_P2	B06	DAC	R1_P2	PASS	75.5	0.6	49.28	10709	-	-	2121	100	-	-	-
MV-4-11	scTEM-seq	B07_MV_R1_P2	B07	DAC	R1_P2	PASS	69.1	0.5	56.07	9270	-	-	1758	100	-	-	-
MV-4-11	scTEM-seq	B08_MV_R1_P2	B08	DAC	R1_P2	PASS	67.6	0.4	50.02	7521	-	-	1331	99.9069	-	-	-
MV-4-11	scTEM-seq	B09_MV_R1_P2	B09	DAC	R1_P2	FAIL	64.6	0.3	32.66	1523	-	-	261	100	-	-	-
MV-4-11	scTEM-seq	B10_MV_R1_P2	B10	DAC	R1_P2	PASS	71.7	0.4	35.18	13183	-	-	2495	100	-	-	-
MV-4-11	scTEM-seq	B11_MV_R1_P2	B11	DAC	R1_P2	PASS	65.3	0.7	51.46	8709	-	-	1464	99.9311	-	-	-
MV-4-11	scTEM-seq	B12_MV_R1_P2	B12	Unt	R1_P2	PASS	75.4	0.5	78.46	12071	-	-	2470	99.9586	-	-	-
MV-4-11	scTEM-seq	C01_MV_R1_P2	C01	Unt	R1_P2	PASS	73.1	0.8	80.41	10350	-	-	2124	100	-	-	-
MV-4-11	scTEM-seq	C02_MV_R1_P2	C02	DAC	R1_P2	PASS	70.8	0.7	35.71	10927	-	-	2020	100	-	-	-
MV-4-11	scTEM-seq	C03_MV_R1_P2	C03	DAC	R1_P2	PASS	69.4	0.6	23.91	13083	-	-	2341	99.9389	-	-	-
MV-4-11	scTEM-seq	C04_MV_R1_P2	C04	DAC	R1_P2	PASS	69.9	0.6	39.29	13424	-	-	2503	99.9702	-	-	-
MV-4-11	scTEM-seq	C05_MV_R1_P2	C05	DAC	R1_P2	PASS	71.6	0.5	38.51	9551	-	-	1763	99.8429	-	-	-
MV-4-11	scTEM-seq	C06_MV_R1_P2	C06	DAC	R1_P2	PASS	72.1	0.6	33.53	10903	-	-	2036	99.945	-	-	-
MV-4-11	scTEM-seq	C07_MV_R1_P2	C07	DAC	R1_P2	PASS	70.9	0.4	27.29	13675	-	-	2442	99.8684	-	-	-
MV-4-11	scTEM-seq	C08_MV_R1_P2	C08	DAC	R1_P2	PASS	63	0.4	36.94	5129	-	-	919	99.8635	-	-	-
MV-4-11	scTEM-seq	C09_MV_R1_P2	C09	DAC	R1_P2	PASS	67.1	0.4	63.16	3362	-	-	633	99.8513	-	-	-
MV-4-11	scTEM-seq	C10_MV_R1_P2	C10	DAC	R1_P2	PASS	71.8	0.3	54.72	8153	-	-	1539	99.8896	-	-	-
MV-4-11	scTEM-seq	C11_MV_R1_P2	C11	DAC	R1_P2	FAIL	66.1	0.3	50.54	186	-	-	31	100	-	-	-
MV-4-11	scTEM-seq	C12_MV_R1_P2	C12	Unt	R1_P2	PASS	72.3	0.6	81.73	9059	-	-	1732	99.989	-	-	-
MV-4-11	scTEM-seq	D01_MV_R1_P2	D01	Unt	R1_P2	PASS	74.8	0.6	79.46	14703	-	-	3118	99.966	-	-	-
MV-4-11	scTEM-seq	D02_MV_R1_P2	D02	DAC	R1_P2	PASS	73.3	0.5	35.93	14980	-	-	2835	99.9933	-	-	-
MV-4-11	scTEM-seq	D03_MV_R1_P2	D03	DAC	R1_P2	PASS	70.6	0.5	35.75	11654	-	-	2198	99.897	-	-	-
MV-4-11	scTEM-seq	D04_MV_R1_P2	D04	DAC	R1_P2	PASS	75.3	0.5	30.23	13068	-	-	2457	99.9541	-	-	-
MV-4-11	scTEM-seq	D05_MV_R1_P2	D05	DAC	R1_P2	PASS	74	0.5	30.89	18468	-	-	3372	99.9783	-	-	-
MV-4-11	scTEM-seq	D06_MV_R1_P2	D06	DAC	R1_P2	PASS	75.2	0.6	28.21	16674	-	-	3171	99.922	-	-	-
MV-4-11	scTEM-seq	D07_MV_R1_P2	D07	DAC	R1_P2	PASS	70.7	0.5	42.91	6684	-	-	1231	99.8953	-	-	-
MV-4-11	scTEM-seq	D08_MV_R1_P2	D08	DAC	R1_P2	PASS	69.3	0.3	54.93	9015	-	-	1639	99.9113	-	-	-
MV-4-11	scTEM-seq	D09_MV_R1_P2	D09	DAC	R1_P2	PASS	70.2	0.5	39.9	7508	-	-	1320	100	-	-	-
MV-4-11	scTEM-seq	D10_MV_R1_P2	D10	DAC	R1_P2	PASS	73.6	0.4	23.26	15701	-	-	2859	99.949	-	-	-
MV-4-11	scTEM-seq	D11_MV_R1_P2	D11	DAC	R1_P2	FAIL	62.5	0.7	49.06	159	-	-	24	100	-	-	-
MV-4-11	scTEM-seq	D12_MV_R1_P2	D12	Unt	R1_P2	PASS	75.2	0.6	81.21	7633	-	-	1479	99.9345	-	-	-
MV-4-11	scTEM-seq	E01_MV_R1_P2	E01	Unt	R1_P2	PASS	74.8	0.5	78.4	13415	-	-	2954	99.8956	-	-	-
MV-4-11	scTEM-seq	E02_MV_R1_P2	E02	AZA	R1_P2	PASS	75.9	0.5	79.79	12774	-	-	2820	99.9139	-	-	-
MV-4-11	scTEM-seq	E03_MV_R1_P2	E03	AZA	R1_P2	PASS	69.1	0.4	46.93	10253	-	-	2018	99.9902	-	-	-
MV-4-11	scTEM-seq	E04_MV_R1_P2	E04	AZA	R1_P2	PASS	74.6	0.5	32.07	9782	-	-	1928	99.8875	-	-	-
MV-4-11	scTEM-seq	E05_MV_R1_P2	E05	AZA	R1_P2	PASS	74	0.5	44.97	10079	-	-	1992	99.871	-	-	-
MV-4-11	scTEM-seq	E06_MV_R1_P2	E06	AZA	R1_P2	PASS	78.1	0.5	44.93	13345	-	-	2758	99.8651	-	-	-
MV-4-11	scTEM-seq	E07_MV_R1_P2	E07	AZA	R1_P2	PASS	71.7	0.5	38.76	16807	-	-	3166	99.9286	-	-	-
MV-4-11	scTEM-seq	E08_MV_R1_P2	E08	AZA	R1_P2	PASS	68.1	0.5	37.45	8170	-	-	1452	99.9143	-	-	-
MV-4-11	scTEM-seq	E09_MV_R1_P2	E09	AZA	R1_P2	PASS	66.7	0.5	41.84	11290	-	-	1960	99.938	-	-	-
MV-4-11	scTEM-seq	E10_MV_R1_P2	E10	AZA	R1_P2	PASS	70.7	0.4	29.94	18394	-	-	3389	99.9402	-	-	-
MV-4-11	scTEM-seq	E11_MV_R1_P2	E11	AZA	R1_P2	FAIL	63.7	0.6	36.74	1774	-	-	291	100	-	-	-
MV-4-11	scTEM-seq	E12_MV_R1_P2	E12	Unt	R1_P2	PASS	72.7	0.6	79.52	9192	-	-	1872	99.8803	-	-	-
MV-4-11	scTEM-seq	F01_MV_R1_P2	F01	Unt	R1_P2	PASS	76.5	0.6	79.59	13688	-	-	2934	99.8758	-	-	-
MV-4-11	scTEM-seq	F02_MV_R1_P2	F02	AZA	R1_P2	PASS	72.5	0.5	33.38	14784	-	-	2833	99.9865	-	-	-
MV-4-11	scTEM-seq	F03_MV_R1_P2	F03	AZA	R1_P2	PASS	72.3	0.5	42.88	9884	-	-	1940	99.9292	-	-	-
MV-4-11	scTEM-seq	F04_MV_R1_P2	F04	AZA	R1_P2	PASS	71.8	0.5	39.05	13606	-	-	2598	99.8677	-	-	-
MV-4-11	scTEM-seq	F05_MV_R1_P2	F05	AZA	R1_P2	PASS	73.5	0.5	32.93	10225	-	-	1872	99.9511	-	-	-
MV-4-11	scTEM-seq	F06_MV_R1_P2	F06	AZA	R1_P2	PASS	73.9	0.5	29.53	12535	-	-	2521	99.8484	-	-	-
MV-4-11	scTEM-seq	F07_MV_R1_P2	F07	AZA	R1_P2	PASS	71.1	0.5	49.17	15626	-	-	3048	99.9936	-	-	-
MV-4-11	scTEM-seq	F08_MV_R1_P2	F08	AZA	R1_P2	PASS	72.3	0.3	42.01	11257	-	-	2094	99.8934	-	-	-
MV-4-11	scTEM-seq	F09_MV_R1_P2	F09	AZA	R1_P2	PASS	71.3	0.5	37.52	8775	-	-	1634	99.8746	-	-	-
MV-4-11	scTEM-seq	F10_MV_R1_P2	F10	AZA	R1_P2	PASS	74.8	0.3	58.65	12159	-	-	2481	99.9753	-	-	-
MV-4-11	scTEM-seq	F11_MV_R1_P2	F11	AZA	R1_P2	PASS	68.6	1.5	39.36	6026	-	-	980	99.9336	-	-	-
MV-4-11	scTEM-seq	F12_MV_R1_P2	F12	Unt	R1_P2	PASS	73.2	0.5	80.09	8593	-	-	1729	99.9418	-	-	-
MV-4-11	scTEM-seq	G01_MV_R1_P2	G01	Unt	R1_P2	PASS	73.2	0.7	80.28	8434	-	-	1726	99.8577	-	-	-
MV-4-11	scTEM-seq	G02_MV_R1_P2	G02	AZA	R1_P2	PASS	75.3	0.5	54.8	10498	-	-	2099	99.9524	-	-	-
MV-4-11	scTEM-seq	G03_MV_R1_P2	G03	AZA	R1_P2	PASS	69.9	0.5	34.36	13145	-	-	2411	99.962	-	-	-
MV-4-11	scTEM-seq	G04_MV_R1_P2	G04	AZA	R1_P2	PASS	73	0.5	29.97	15131	-	-	2851	99.9273	-	-	-
MV-4-11	scTEM-seq	G05_MV_R1_P2	G05	AZA	R1_P2	PASS	74.2	0.6	54.67	11146	-	-	2185	99.9821	-	-	-
MV-4-11	scTEM-seq	G06_MV_R1_P2	G06	AZA	R1_P2	PASS	78	0.5	54.31	11177	-	-	2376	100	-	-	-
MV-4-11	scTEM-seq	G07_MV_R1_P2	G07	AZA	R1_P2	PASS	73.9	0.5	49.31	11159	-	-	2206	99.8925	-	-	-
MV-4-11	scTEM-seq	G08_MV_R1_P2	G08	AZA	R1_P2	PASS	70.3	0.3	28.01	8392	-	-	1543	99.9523	-	-	-
MV-4-11	scTEM-seq	G09_MV_R1_P2	G09	AZA	R1_P2	PASS	74.2	0.4	44.68	8054	-	-	1530	100	-	-	-
MV-4-11	scTEM-seq	G10_MV_R1_P2	G10	AZA	R1_P2	PASS	75.9	0.3	27.6	14275	-	-	2721	99.9299	-	-	-
MV-4-11	scTEM-seq	G11_MV_R1_P2	G11	AZA	R1_P2	PASS	70.4	0.7	79.97	6417	-	-	1215	99.9377	-	-	-
MV-4-11	scTEM-seq	G12_MV_R1_P2	G12	Unt	R1_P2	PASS	76.1	0.4	80.28	11374	-	-	2341	99.956	-	-	-
MV-4-11	scTEM-seq	H01_MV_R1_P2	H01	Unt	R1_P2	PASS	76.7	0.6	77.71	7795	-	-	1667	99.9743	-	-	-
MV-4-11	scTEM-seq	H02_MV_R1_P2	H02	AZA	R1_P2	PASS	73.8	0.5	36.19	8781	-	-	1610	99.9317	-	-	-
MV-4-11	scTEM-seq	H03_MV_R1_P2	H03	AZA	R1_P2	PASS	72.7	0.5	22.44	13203	-	-	2504	99.8788	-	-	-
MV-4-11	scTEM-seq	H04_MV_R1_P2	H04	AZA	R1_P2	PASS	75.7	0.5	41.83	9927	-	-	1892	100	-	-	-
MV-4-11	scTEM-seq	H05_MV_R1_P2	H05	AZA	R1_P2	PASS	76.5	0.4	39.75	8867	-	-	1673	99.9436	-	-	-
MV-4-11	scTEM-seq	H06_MV_R1_P2	H06	AZA	R1_P2	PASS	78.8	0.4	42.65	11991	-	-	2455	99.9583	-	-	-
MV-4-11	scTEM-seq	H07_MV_R1_P2	H07	AZA	R1_P2	PASS	72.9	0.4	37.86	8820	-	-	1692	99.9433	-	-	-
MV-4-11	scTEM-seq	H08_MV_R1_P2	H08	AZA	R1_P2	PASS	73.1	0.5	36.08	8789	-	-	1662	99.9431	-	-	-
MV-4-11	scTEM-seq	H09_MV_R1_P2	H09	AZA	R1_P2	PASS	71.6	0.5	30.04	10864	-	-	2000	99.9448	-	-	-
MV-4-11	scTEM-seq	H10_MV_R1_P2	H10	AZA	R1_P2	PASS	76.8	0.4	47.78	14890	-	-	3004	99.8724	-	-	-
MV-4-11	scTEM-seq	H11_MV_R1_P2	H11	AZA	R1_P2	PASS	72.5	0.7	36.01	9939	-	-	1811	100	-	-	-
MV-4-11	scTEM-seq	H12_MV_R1_P2	H12	Neg	R1_P2	FAIL	20.6	0.6	53.03	66	-	-	11	100	-	-	-
MV-4-11	scTEM-seq	A01_MV_R2_P1	A01	Neg	R2_P1	FAIL	1	0	86.36	22	-	-	4	100	-	-	-
MV-4-11	scTEM-seq	A02_MV_R2_P1	A02	DAC	R2_P1	PASS	72.5	0.4	44.89	9180	-	-	1750	99.902	-	-	-
MV-4-11	scTEM-seq	A03_MV_R2_P1	A03	DAC	R2_P1	PASS	60.1	0.6	43.9	6625	-	-	1282	100	-	-	-
MV-4-11	scTEM-seq	A04_MV_R2_P1	A04	DAC	R2_P1	FAIL	24.7	0.7	78.48	79	-	-	17	100	-	-	-
MV-4-11	scTEM-seq	A05_MV_R2_P1	A05	DAC	R2_P1	FAIL	89.4	0	78.94	24	-	-	4	100	-	-	-
MV-4-11	scTEM-seq	A06_MV_R2_P1	A06	DAC	R2_P1	FAIL	1.7	0	85.71	14	-	-	3	100	-	-	-
MV-4-11	scTEM-seq	A07_MV_R2_P1	A07	DAC	R2_P1	FAIL	14.3	0.1	64.66	34	-	-	6	100	-	-	-
MV-4-11	scTEM-seq	A08_MV_R2_P1	A08	DAC	R2_P1	PASS	69	0.4	64.81	6672	-	-	1225	99.985	-	-	-
MV-4-11	scTEM-seq	A09_MV_R2_P1	A09	DAC	R2_P1	PASS	67.6	0.6	62.56	4742	-	-	886	100	-	-	-
MV-4-11	scTEM-seq	A10_MV_R2_P1	A10	DAC	R2_P1	FAIL	64.1	0.5	50.9	2107	-	-	336	100	-	-	-
MV-4-11	scTEM-seq	A11_MV_R2_P1	A11	DAC	R2_P1	FAIL	53.4	0	40.91	22	-	-	4	100	-	-	-
MV-4-11	scTEM-seq	A12_MV_R2_P1	A12	Unt	R2_P1	FAIL	17.3	0	71.43	7	-	-	2	100	-	-	-
MV-4-11	scTEM-seq	B01_MV_R2_P1	B01	Unt	R2_P1	FAIL	7.1	0.2	75.93	54	-	-	11	100	-	-	-
MV-4-11	scTEM-seq	B02_MV_R2_P1	B02	DAC	R2_P1	FAIL	17.3	3.8	78.39	102	-	-	23	100	-	-	-
MV-4-11	scTEM-seq	B03_MV_R2_P1	B03	DAC	R2_P1	PASS	68.5	0.4	59.01	9448	-	-	1837	99.873	-	-	-
MV-4-11	scTEM-seq	B04_MV_R2_P1	B04	DAC	R2_P1	PASS	71.5	0.6	47.68	8328	-	-	1603	100	-	-	-
MV-4-11	scTEM-seq	B05_MV_R2_P1	B05	DAC	R2_P1	PASS	72.1	0.5	79.54	9536	-	-	1856	100	-	-	-
MV-4-11	scTEM-seq	B06_MV_R2_P1	B06	DAC	R2_P1	FAIL	16.2	0.6	70.45	44	-	-	10	100	-	-	-
MV-4-11	scTEM-seq	B07_MV_R2_P1	B07	DAC	R2_P1	FAIL	1.8	0	100	7	-	-	1	100	-	-	-
MV-4-11	scTEM-seq	B08_MV_R2_P1	B08	DAC	R2_P1	FAIL	64.6	0.5	65.73	2910	-	-	493	99.8282	-	-	-
MV-4-11	scTEM-seq	B09_MV_R2_P1	B09	DAC	R2_P1	FAIL	20.8	0	93.33	15	-	-	3	100	-	-	-
MV-4-11	scTEM-seq	B10_MV_R2_P1	B10	DAC	R2_P1	PASS	67.7	0.4	40.85	5158	-	-	866	99.9225	-	-	-
MV-4-11	scTEM-seq	B11_MV_R2_P1	B11	DAC	R2_P1	FAIL	2.1	0	33.33	6	-	-	1	100	-	-	-
MV-4-11	scTEM-seq	B12_MV_R2_P1	B12	Unt	R2_P1	FAIL	3.2	0	95.24	21	-	-	3	100	-	-	-
MV-4-11	scTEM-seq	C01_MV_R2_P1	C01	Unt	R2_P1	PASS	69.2	0.6	82.62	5155	-	-	1025	99.8642	-	-	-
MV-4-11	scTEM-seq	C02_MV_R2_P1	C02	DAC	R2_P1	PASS	66.2	0.6	36.69	4528	-	-	787	100	-	-	-
MV-4-11	scTEM-seq	C03_MV_R2_P1	C03	DAC	R2_P1	PASS	62.8	0.5	44.51	7562	-	-	1369	99.8016	-	-	-
MV-4-11	scTEM-seq	C04_MV_R2_P1	C04	DAC	R2_P1	PASS	67.1	0.7	44.57	7110	-	-	1250	100	-	-	-
MV-4-11	scTEM-seq	C05_MV_R2_P1	C05	DAC	R2_P1	PASS	70.8	0.5	44.12	4040	-	-	695	99.8762	-	-	-
MV-4-11	scTEM-seq	C06_MV_R2_P1	C06	DAC	R2_P1	FAIL	84	0	64.29	28	-	-	4	100	-	-	-
MV-4-11	scTEM-seq	C09_MV_R2_P1	C09	DAC	R2_P1	FAIL	100	0	87.5	8	-	-	1	100	-	-	-
MV-4-11	scTEM-seq	C12_MV_R2_P1	C12	Unt	R2_P1	FAIL	68.6	0.5	84.37	1885	-	-	326	100	-	-	-
MV-4-11	scTEM-seq	D01_MV_R2_P1	D01	Unt	R2_P1	PASS	71.3	0.6	79.51	8385	-	-	1698	99.9165	-	-	-
MV-4-11	scTEM-seq	D02_MV_R2_P1	D02	DAC	R2_P1	FAIL	4.3	0	66.67	15	-	-	3	100	-	-	-
MV-4-11	scTEM-seq	D03_MV_R2_P1	D03	DAC	R2_P1	FAIL	0.9	0.6	65.57	61	-	-	12	100	-	-	-
MV-4-11	scTEM-seq	D04_MV_R2_P1	D04	DAC	R2_P1	PASS	68.6	0.6	33.24	3079	-	-	536	100	-	-	-
MV-4-11	scTEM-seq	D05_MV_R2_P1	D05	DAC	R2_P1	FAIL	60	2.6	73.33	15	-	-	2	86.6667	-	-	-
MV-4-11	scTEM-seq	D06_MV_R2_P1	D06	DAC	R2_P1	FAIL	63.6	0.6	100	8	-	-	2	100	-	-	-
MV-4-11	scTEM-seq	D07_MV_R2_P1	D07	DAC	R2_P1	FAIL	50	0	10	10	-	-	2	100	-	-	-
MV-4-11	scTEM-seq	D08_MV_R2_P1	D08	DAC	R2_P1	FAIL	50	0	52.63	19	-	-	4	100	-	-	-
MV-4-11	scTEM-seq	D09_MV_R2_P1	D09	DAC	R2_P1	FAIL	100	0.8	55.56	18	-	-	4	100	-	-	-
MV-4-11	scTEM-seq	D10_MV_R2_P1	D10	DAC	R2_P1	FAIL	60	1.2	43.56	101	-	-	17	100	-	-	-
MV-4-11	scTEM-seq	D11_MV_R2_P1	D11	DAC	R2_P1	FAIL	65.3	0.8	34.2	459	-	-	72	100	-	-	-
MV-4-11	scTEM-seq	D12_MV_R2_P1	D12	Unt	R2_P1	FAIL	97.1	0	91.43	35	-	-	7	100	-	-	-
MV-4-11	scTEM-seq	E01_MV_R2_P1	E01	Unt	R2_P1	PASS	72.3	0.5	78.73	5885	-	-	1228	99.7961	-	-	-
MV-4-11	scTEM-seq	E02_MV_R2_P1	E02	AZA	R2_P1	FAIL	0.9	0	88.89	18	-	-	3	100	-	-	-
MV-4-11	scTEM-seq	E03_MV_R2_P1	E03	AZA	R2_P1	PASS	62.4	0.4	49.08	7939	-	-	1528	99.8992	-	-	-
MV-4-11	scTEM-seq	E04_MV_R2_P1	E04	AZA	R2_P1	PASS	74.8	0.6	63.25	6505	-	-	1250	99.9385	-	-	-
MV-4-11	scTEM-seq	E05_MV_R2_P1	E05	AZA	R2_P1	FAIL	64.7	0	66.67	33	-	-	10	100	-	-	-
MV-4-11	scTEM-seq	E06_MV_R2_P1	E06	AZA	R2_P1	PASS	73.5	0.5	52.03	5591	-	-	1027	99.9821	-	-	-
MV-4-11	scTEM-seq	E08_MV_R2_P1	E08	AZA	R2_P1	FAIL	42.9	0	85.71	14	-	-	3	100	-	-	-
MV-4-11	scTEM-seq	E10_MV_R2_P1	E10	AZA	R2_P1	PASS	65.7	0.3	42.37	6652	-	-	1105	100	-	-	-
MV-4-11	scTEM-seq	E11_MV_R2_P1	E11	AZA	R2_P1	FAIL	72.7	0	44.23	52	-	-	8	100	-	-	-
MV-4-11	scTEM-seq	E12_MV_R2_P1	E12	Unt	R2_P1	FAIL	89.7	0.2	81.14	32	-	-	4	100	-	-	-
MV-4-11	scTEM-seq	F01_MV_R2_P1	F01	Unt	R2_P1	PASS	72.1	0.7	80.23	5650	-	-	1173	100	-	-	-
MV-4-11	scTEM-seq	F02_MV_R2_P1	F02	AZA	R2_P1	PASS	68.9	0.4	42.74	8133	-	-	1484	100	-	-	-
MV-4-11	scTEM-seq	F03_MV_R2_P1	F03	AZA	R2_P1	FAIL	2.5	0	85.25	61	-	-	13	100	-	-	-
MV-4-11	scTEM-seq	F04_MV_R2_P1	F04	AZA	R2_P1	FAIL	16.7	0	42.86	7	-	-	1	100	-	-	-
MV-4-11	scTEM-seq	F05_MV_R2_P1	F05	AZA	R2_P1	FAIL	8.9	1.1	72	25	-	-	4	100	-	-	-
MV-4-11	scTEM-seq	F06_MV_R2_P1	F06	AZA	R2_P1	FAIL	64.6	0.2	64.29	28	-	-	6	100	-	-	-
MV-4-11	scTEM-seq	F07_MV_R2_P1	F07	AZA	R2_P1	FAIL	45.8	0	53.45	58	-	-	9	100	-	-	-
MV-4-11	scTEM-seq	F08_MV_R2_P1	F08	AZA	R2_P1	FAIL	9.1	0	65	20	-	-	4	100	-	-	-
MV-4-11	scTEM-seq	F09_MV_R2_P1	F09	AZA	R2_P1	FAIL	76.2	0.2	48.07	181	-	-	31	100	-	-	-
MV-4-11	scTEM-seq	F10_MV_R2_P1	F10	AZA	R2_P1	FAIL	0.9	0	52.46	61	-	-	10	100	-	-	-
MV-4-11	scTEM-seq	F11_MV_R2_P1	F11	AZA	R2_P1	FAIL	3.1	0	0	7	-	-	1	100	-	-	-
MV-4-11	scTEM-seq	F12_MV_R2_P1	F12	Unt	R2_P1	FAIL	4.2	0	72.73	11	-	-	3	100	-	-	-
MV-4-11	scTEM-seq	G01_MV_R2_P1	G01	Unt	R2_P1	FAIL	18.5	0.4	84.66	580	-	-	109	100	-	-	-
MV-4-11	scTEM-seq	G02_MV_R2_P1	G02	AZA	R2_P1	FAIL	54.3	0.4	53.41	498	-	-	89	100	-	-	-
MV-4-11	scTEM-seq	G03_MV_R2_P1	G03	AZA	R2_P1	PASS	63.7	0.5	49.76	6205	-	-	1160	99.8388	-	-	-
MV-4-11	scTEM-seq	G04_MV_R2_P1	G04	AZA	R2_P1	FAIL	61.8	0.6	53.82	1975	-	-	338	100	-	-	-
MV-4-11	scTEM-seq	G05_MV_R2_P1	G05	AZA	R2_P1	PASS	71.6	0.5	44.26	4776	-	-	849	99.9791	-	-	-
MV-4-11	scTEM-seq	G06_MV_R2_P1	G06	AZA	R2_P1	FAIL	63.6	0.2	48.1	79	-	-	13	100	-	-	-
MV-4-11	scTEM-seq	G07_MV_R2_P1	G07	AZA	R2_P1	FAIL	62.8	0.9	65.2	777	-	-	130	100	-	-	-
MV-4-11	scTEM-seq	G08_MV_R2_P1	G08	AZA	R2_P1	FAIL	63.6	0	67.57	37	-	-	6	100	-	-	-
MV-4-11	scTEM-seq	G09_MV_R2_P1	G09	AZA	R2_P1	FAIL	93.7	0	70.21	47	-	-	9	100	-	-	-
MV-4-11	scTEM-seq	G10_MV_R2_P1	G10	AZA	R2_P1	PASS	74.2	0.4	32.56	9429	-	-	1729	99.8727	-	-	-
MV-4-11	scTEM-seq	G12_MV_R2_P1	G12	Unt	R2_P1	FAIL	91.7	0	78.7	33	-	-	5	100	-	-	-
MV-4-11	scTEM-seq	H01_MV_R2_P1	H01	Unt	R2_P1	FAIL	1.5	0	100	22	-	-	3	100	-	-	-
MV-4-11	scTEM-seq	H02_MV_R2_P1	H02	AZA	R2_P1	PASS	67.9	0.3	38.34	4882	-	-	841	100	-	-	-
MV-4-11	scTEM-seq	H03_MV_R2_P1	H03	AZA	R2_P1	FAIL	0.4	0	48.78	41	-	-	7	100	-	-	-
MV-4-11	scTEM-seq	H04_MV_R2_P1	H04	AZA	R2_P1	PASS	69.2	1	69.34	4110	-	-	762	100	-	-	-
MV-4-11	scTEM-seq	H05_MV_R2_P1	H05	AZA	R2_P1	PASS	71.2	0.5	43.12	5996	-	-	1066	100	-	-	-
MV-4-11	scTEM-seq	H06_MV_R2_P1	H06	AZA	R2_P1	FAIL	60	0	100	11	-	-	2	100	-	-	-
MV-4-11	scTEM-seq	H07_MV_R2_P1	H07	AZA	R2_P1	PASS	69.5	0.4	38.16	4076	-	-	739	100	-	-	-
MV-4-11	scTEM-seq	H08_MV_R2_P1	H08	AZA	R2_P1	PASS	68.9	0.6	44.64	5371	-	-	1042	100	-	-	-
MV-4-11	scTEM-seq	H09_MV_R2_P1	H09	AZA	R2_P1	FAIL	2.9	1.6	35	40	-	-	8	100	-	-	-
MV-4-11	scTEM-seq	H10_MV_R2_P1	H10	AZA	R2_P1	FAIL	15.7	0.3	60.26	58	-	-	14	100	-	-	-
MV-4-11	scTEM-seq	H11_MV_R2_P1	H11	AZA	R2_P1	PASS	69.8	0.6	37.63	7896	-	-	1335	99.9747	-	-	-
MV-4-11	scTEM-seq	H12_MV_R2_P1	H12	Neg	R2_P1	FAIL	62.4	0.3	18.75	32	-	-	7	100	-	-	-
MV-4-11	scTEM-seq	A01_MV_R2_P2	A01	Neg	R2_P2	FAIL	4.6	0.4	82.38	114	-	-	24	100	-	-	-
MV-4-11	scTEM-seq	A02_MV_R2_P2	A02	DAC	R2_P2	FAIL	16.8	0	61.9	42	-	-	9	100	-	-	-
MV-4-11	scTEM-seq	A03_MV_R2_P2	A03	DAC	R2_P2	PASS	71.2	0.4	60.44	9326	-	-	1863	99.9249	-	-	-
MV-4-11	scTEM-seq	A04_MV_R2_P2	A04	DAC	R2_P2	FAIL	83.5	0	83.93	56	-	-	10	100	-	-	-
MV-4-11	scTEM-seq	A05_MV_R2_P2	A05	DAC	R2_P2	FAIL	56.9	0.1	62.07	87	-	-	15	100	-	-	-
MV-4-11	scTEM-seq	A06_MV_R2_P2	A06	DAC	R2_P2	FAIL	90.2	0	53.85	39	-	-	7	100	-	-	-
MV-4-11	scTEM-seq	A08_MV_R2_P2	A08	DAC	R2_P2	FAIL	66.4	0.3	66	2167	-	-	354	100	-	-	-
MV-4-11	scTEM-seq	A09_MV_R2_P2	A09	DAC	R2_P2	FAIL	2.8	0.6	76.92	52	-	-	7	100	-	-	-
MV-4-11	scTEM-seq	A10_MV_R2_P2	A10	DAC	R2_P2	FAIL	3.5	0.5	73.91	23	-	-	5	100	-	-	-
MV-4-11	scTEM-seq	A11_MV_R2_P2	A11	DAC	R2_P2	FAIL	25	0	66.67	6	-	-	1	100	-	-	-
MV-4-11	scTEM-seq	A12_MV_R2_P2	A12	Unt	R2_P2	FAIL	11.1	0	87.5	16	-	-	3	100	-	-	-
MV-4-11	scTEM-seq	B01_MV_R2_P2	B01	Unt	R2_P2	PASS	76	0.6	75.85	14797	-	-	3257	99.9459	-	-	-
MV-4-11	scTEM-seq	B02_MV_R2_P2	B02	DAC	R2_P2	FAIL	37.7	0	63.82	97	-	-	22	100	-	-	-
MV-4-11	scTEM-seq	B03_MV_R2_P2	B03	DAC	R2_P2	FAIL	15.2	0.8	69.39	183	-	-	37	100	-	-	-
MV-4-11	scTEM-seq	B04_MV_R2_P2	B04	DAC	R2_P2	PASS	73.5	0.5	37.23	14884	-	-	2890	99.8455	-	-	-
MV-4-11	scTEM-seq	B05_MV_R2_P2	B05	DAC	R2_P2	PASS	72.4	0.4	36.36	16582	-	-	3272	99.9276	-	-	-
MV-4-11	scTEM-seq	B06_MV_R2_P2	B06	DAC	R2_P2	PASS	69.6	0.3	44.57	11349	-	-	2193	100	-	-	-
MV-4-11	scTEM-seq	B07_MV_R2_P2	B07	DAC	R2_P2	FAIL	50	0	100	6	-	-	1	100	-	-	-
MV-4-11	scTEM-seq	B08_MV_R2_P2	B08	DAC	R2_P2	PASS	59.6	0.3	54.47	4490	-	-	772	99.8886	-	-	-
MV-4-11	scTEM-seq	B09_MV_R2_P2	B09	DAC	R2_P2	FAIL	6.3	0.2	39.79	40	-	-	7	100	-	-	-
MV-4-11	scTEM-seq	B10_MV_R2_P2	B10	DAC	R2_P2	FAIL	4.1	0	47.14	72	-	-	12	100	-	-	-
MV-4-11	scTEM-seq	B11_MV_R2_P2	B11	DAC	R2_P2	FAIL	22	0	52.63	19	-	-	4	100	-	-	-
MV-4-11	scTEM-seq	B12_MV_R2_P2	B12	Unt	R2_P2	PASS	68.4	0.5	80.17	6668	-	-	1246	100	-	-	-
MV-4-11	scTEM-seq	C01_MV_R2_P2	C01	Unt	R2_P2	FAIL	8.9	0	62.9	62	-	-	14	100	-	-	-
MV-4-11	scTEM-seq	C02_MV_R2_P2	C02	DAC	R2_P2	PASS	69.3	0.4	32.96	8532	-	-	1627	99.8359	-	-	-
MV-4-11	scTEM-seq	C03_MV_R2_P2	C03	DAC	R2_P2	FAIL	34.4	0.4	44.97	1379	-	-	247	100	-	-	-
MV-4-11	scTEM-seq	C04_MV_R2_P2	C04	DAC	R2_P2	PASS	73	0.5	45.44	6828	-	-	1240	100	-	-	-
MV-4-11	scTEM-seq	C05_MV_R2_P2	C05	DAC	R2_P2	PASS	71.3	0.6	45.52	14006	-	-	2673	100	-	-	-
MV-4-11	scTEM-seq	C06_MV_R2_P2	C06	DAC	R2_P2	FAIL	58	0.2	48.82	127	-	-	22	100	-	-	-
MV-4-11	scTEM-seq	C07_MV_R2_P2	C07	DAC	R2_P2	FAIL	4.6	0	70.59	17	-	-	3	100	-	-	-
MV-4-11	scTEM-seq	C08_MV_R2_P2	C08	DAC	R2_P2	FAIL	17.6	0.2	52.17	69	-	-	10	100	-	-	-
MV-4-11	scTEM-seq	C09_MV_R2_P2	C09	DAC	R2_P2	PASS	68	0.3	40.7	6156	-	-	1078	100	-	-	-
MV-4-11	scTEM-seq	C10_MV_R2_P2	C10	DAC	R2_P2	PASS	68	0.2	37.09	6795	-	-	1188	99.897	-	-	-
MV-4-11	scTEM-seq	C11_MV_R2_P2	C11	DAC	R2_P2	FAIL	18.8	0	100	15	-	-	3	100	-	-	-
MV-4-11	scTEM-seq	C12_MV_R2_P2	C12	Unt	R2_P2	PASS	70.9	0.4	81.46	4415	-	-	813	99.9773	-	-	-
MV-4-11	scTEM-seq	D01_MV_R2_P2	D01	Unt	R2_P2	PASS	75.6	0.6	78.69	11809	-	-	2532	99.9577	-	-	-
MV-4-11	scTEM-seq	D02_MV_R2_P2	D02	DAC	R2_P2	PASS	72.7	0.4	25.25	12591	-	-	2352	99.8253	-	-	-
MV-4-11	scTEM-seq	D03_MV_R2_P2	D03	DAC	R2_P2	PASS	72.4	0.4	47.45	15918	-	-	3110	99.8744	-	-	-
MV-4-11	scTEM-seq	D04_MV_R2_P2	D04	DAC	R2_P2	PASS	74.1	0.5	40.72	27265	-	-	5269	99.923	-	-	-
MV-4-11	scTEM-seq	D05_MV_R2_P2	D05	DAC	R2_P2	PASS	74.5	0.4	77.53	10843	-	-	2262	99.8709	-	-	-
MV-4-11	scTEM-seq	D06_MV_R2_P2	D06	DAC	R2_P2	FAIL	59.2	0.1	54.09	159	-	-	29	100	-	-	-
MV-4-11	scTEM-seq	D07_MV_R2_P2	D07	DAC	R2_P2	FAIL	80	0	31.25	16	-	-	4	100	-	-	-
MV-4-11	scTEM-seq	D08_MV_R2_P2	D08	DAC	R2_P2	FAIL	95.2	0	61.29	31	-	-	6	100	-	-	-
MV-4-11	scTEM-seq	D09_MV_R2_P2	D09	DAC	R2_P2	PASS	64.3	0.8	52.99	3350	-	-	595	100	-	-	-
MV-4-11	scTEM-seq	D10_MV_R2_P2	D10	DAC	R2_P2	PASS	71.4	0.5	45.81	4807	-	-	863	100	-	-	-
MV-4-11	scTEM-seq	D11_MV_R2_P2	D11	DAC	R2_P2	FAIL	81	0	94.44	18	-	-	4	100	-	-	-
MV-4-11	scTEM-seq	D12_MV_R2_P2	D12	Unt	R2_P2	PASS	69.8	0.5	81.83	5609	-	-	1012	100	-	-	-
MV-4-11	scTEM-seq	E01_MV_R2_P2	E01	Unt	R2_P2	PASS	72.3	0.6	77.73	10664	-	-	2368	99.9625	-	-	-
MV-4-11	scTEM-seq	E02_MV_R2_P2	E02	AZA	R2_P2	FAIL	50.9	0.2	71.63	90	-	-	21	100	-	-	-
MV-4-11	scTEM-seq	E03_MV_R2_P2	E03	AZA	R2_P2	FAIL	3.5	0.1	65.26	147	-	-	26	100	-	-	-
MV-4-11	scTEM-seq	E04_MV_R2_P2	E04	AZA	R2_P2	PASS	75.3	0.5	40.33	9408	-	-	1871	99.915	-	-	-
MV-4-11	scTEM-seq	E05_MV_R2_P2	E05	AZA	R2_P2	PASS	74.5	0.4	32.32	23226	-	-	4760	99.9914	-	-	-
MV-4-11	scTEM-seq	E06_MV_R2_P2	E06	AZA	R2_P2	FAIL	39.1	0.1	54.68	152	-	-	27	100	-	-	-
MV-4-11	scTEM-seq	E07_MV_R2_P2	E07	AZA	R2_P2	FAIL	50	0	30.43	23	-	-	3	100	-	-	-
MV-4-11	scTEM-seq	E08_MV_R2_P2	E08	AZA	R2_P2	FAIL	61	0.7	54.72	3005	-	-	493	99.8336	-	-	-
MV-4-11	scTEM-seq	E09_MV_R2_P2	E09	AZA	R2_P2	PASS	66	0.5	55.27	8468	-	-	1445	100	-	-	-
MV-4-11	scTEM-seq	E10_MV_R2_P2	E10	AZA	R2_P2	FAIL	21.5	2.6	38.36	73	-	-	15	100	-	-	-
MV-4-11	scTEM-seq	E11_MV_R2_P2	E11	AZA	R2_P2	FAIL	85.7	2.5	80.77	52	-	-	10	100	-	-	-
MV-4-11	scTEM-seq	E12_MV_R2_P2	E12	Unt	R2_P2	PASS	61.2	0.7	82.07	5111	-	-	889	99.863	-	-	-
MV-4-11	scTEM-seq	F01_MV_R2_P2	F01	Unt	R2_P2	FAIL	4.6	0.2	75.51	49	-	-	11	100	-	-	-
MV-4-11	scTEM-seq	F02_MV_R2_P2	F02	AZA	R2_P2	PASS	75.1	0.5	50.08	13230	-	-	2666	99.8715	-	-	-
MV-4-11	scTEM-seq	F03_MV_R2_P2	F03	AZA	R2_P2	PASS	71.2	0.4	30.6	19306	-	-	3727	99.9586	-	-	-
MV-4-11	scTEM-seq	F04_MV_R2_P2	F04	AZA	R2_P2	FAIL	96	0.2	50.45	109	-	-	21	100	-	-	-
MV-4-11	scTEM-seq	F05_MV_R2_P2	F05	AZA	R2_P2	FAIL	67	0	68.13	182	-	-	35	100	-	-	-
MV-4-11	scTEM-seq	F06_MV_R2_P2	F06	AZA	R2_P2	PASS	72.1	0.4	32.59	11887	-	-	2221	99.9411	-	-	-
MV-4-11	scTEM-seq	F07_MV_R2_P2	F07	AZA	R2_P2	FAIL	0.6	0	0	2	-	-	2	100	-	-	-
MV-4-11	scTEM-seq	F08_MV_R2_P2	F08	AZA	R2_P2	FAIL	4.5	0	87.5	16	-	-	3	100	-	-	-
MV-4-11	scTEM-seq	F09_MV_R2_P2	F09	AZA	R2_P2	FAIL	1.5	0	20	30	-	-	7	100	-	-	-
MV-4-11	scTEM-seq	F10_MV_R2_P2	F10	AZA	R2_P2	FAIL	1.1	0	56.14	57	-	-	10	100	-	-	-
MV-4-11	scTEM-seq	F11_MV_R2_P2	F11	AZA	R2_P2	PASS	68.1	0.6	56.1	7680	-	-	1311	100	-	-	-
MV-4-11	scTEM-seq	F12_MV_R2_P2	F12	Unt	R2_P2	FAIL	68.3	0.6	85.34	1000	-	-	167	100	-	-	-
MV-4-11	scTEM-seq	G01_MV_R2_P2	G01	Unt	R2_P2	FAIL	9.1	0.3	75.78	128	-	-	24	100	-	-	-
MV-4-11	scTEM-seq	G02_MV_R2_P2	G02	AZA	R2_P2	FAIL	43.8	0.2	40.82	1100	-	-	196	100	-	-	-
MV-4-11	scTEM-seq	G03_MV_R2_P2	G03	AZA	R2_P2	PASS	68.2	0.5	36.93	16092	-	-	3071	99.8881	-	-	-
MV-4-11	scTEM-seq	G04_MV_R2_P2	G04	AZA	R2_P2	PASS	72.2	0.5	43.82	3706	-	-	684	100	-	-	-
MV-4-11	scTEM-seq	G05_MV_R2_P2	G05	AZA	R2_P2	PASS	72.8	0.5	44.14	17822	-	-	3431	99.9495	-	-	-
MV-4-11	scTEM-seq	G06_MV_R2_P2	G06	AZA	R2_P2	FAIL	52.1	0	46.46	127	-	-	22	100	-	-	-
MV-4-11	scTEM-seq	G07_MV_R2_P2	G07	AZA	R2_P2	FAIL	28.6	0	30.77	13	-	-	2	100	-	-	-
MV-4-11	scTEM-seq	G08_MV_R2_P2	G08	AZA	R2_P2	FAIL	62.6	0.1	80	20	-	-	4	100	-	-	-
MV-4-11	scTEM-seq	G09_MV_R2_P2	G09	AZA	R2_P2	FAIL	47.8	0	45.07	71	-	-	10	100	-	-	-
MV-4-11	scTEM-seq	G10_MV_R2_P2	G10	AZA	R2_P2	PASS	70.7	0.4	38.79	6249	-	-	1107	99.936	-	-	-
MV-4-11	scTEM-seq	G11_MV_R2_P2	G11	AZA	R2_P2	FAIL	25	0	0	6	-	-	1	100	-	-	-
MV-4-11	scTEM-seq	G12_MV_R2_P2	G12	Unt	R2_P2	FAIL	66.7	0	88	25	-	-	4	100	-	-	-
MV-4-11	scTEM-seq	H01_MV_R2_P2	H01	Unt	R2_P2	PASS	79	0.5	77.38	13034	-	-	2961	99.9693	-	-	-
MV-4-11	scTEM-seq	H02_MV_R2_P2	H02	AZA	R2_P2	FAIL	35.6	0	75.88	38	-	-	8	100	-	-	-
MV-4-11	scTEM-seq	H03_MV_R2_P2	H03	AZA	R2_P2	FAIL	9.7	0.7	54.41	68	-	-	17	100	-	-	-
MV-4-11	scTEM-seq	H04_MV_R2_P2	H04	AZA	R2_P2	PASS	72.7	0.5	40.47	11290	-	-	2125	99.9646	-	-	-
MV-4-11	scTEM-seq	H05_MV_R2_P2	H05	AZA	R2_P2	FAIL	91.2	0.1	47.47	99	-	-	19	100	-	-	-
MV-4-11	scTEM-seq	H06_MV_R2_P2	H06	AZA	R2_P2	FAIL	48.4	0.5	48.61	72	-	-	12	90.2778	-	-	-
MV-4-11	scTEM-seq	H07_MV_R2_P2	H07	AZA	R2_P2	FAIL	23.1	2.6	20	15	-	-	3	100	-	-	-
MV-4-11	scTEM-seq	H08_MV_R2_P2	H08	AZA	R2_P2	FAIL	5	1	65.22	23	-	-	5	100	-	-	-
MV-4-11	scTEM-seq	H09_MV_R2_P2	H09	AZA	R2_P2	FAIL	65.2	0.5	47.28	1385	-	-	238	100	-	-	-
MV-4-11	scTEM-seq	H10_MV_R2_P2	H10	AZA	R2_P2	PASS	70.6	0.4	46.85	4148	-	-	724	100	-	-	-
MV-4-11	scTEM-seq	H11_MV_R2_P2	H11	AZA	R2_P2	FAIL	65.5	2.7	54.87	2025	-	-	342	100	-	-	-
MV-4-11	scTEM-seq	H12_MV_R2_P2	H12	Neg	R2_P2	FAIL	47.4	0	84.78	46	-	-	7	100	-	-	-

## Sheet: Table S3
Table S3: Transcript features selected by the sPLS model are listed by Expression Cluster (columns A to J). Genes annotated to "cholesterol metabolic process" (GO:0008203) or "cholesterol biosynthetic process" (GO:0006695) are indicated (columns K and L). Many genes from Expression Cluster 1 of the sPLS model were up-regulated in bulk RNA-seq data from day 3 or day 21 (columns M to X). Related to…
Feature ID	HGNC Symbol	Feature Type	Chr	Start	End	Strand	sPLS Component	sPLS Loading	Expression Cluster	GO:0008203	GO:0006695	AZA Effect in Bulk (Day 3 RNA-seq)	AZA FDR in Bulk (Day3 RNA-seq)	AZA Log2FC in Bulk (Day3 RNA-seq)	DAC Effect in Bulk (Day 3 RNA-seq)	DAC FDR in Bulk (Day3 RNA-seq)	DAC Log2FC in Bulk (Day3 RNA-seq)	AZA Effect in Bulk (Day 21 RNA-seq)	AZA FDR in Bulk (Day 21 RNA-seq)	AZA Log2FC in Bulk (Day 21 RNA-seq)	DAC Effect in Bulk (Day 21 RNA-seq)	DAC FDR in Bulk (Day 21 RNA-seq)	DAC Log2FC in Bulk (Day 21 RNA-seq)
ENSG00000165178	NCF1C	gene	7	75156639	75172044	-	1	-0.226221	1	-	-	-	-	-	-	-	-	-	-	-	-	-	-
ENSG00000158517	NCF1	gene	7	74773962	74789315	+	1	-0.217234	1	-	-	UP	0.00516867	1.22587	UP	0.000390695	1.19752	-	0.983976	0.0409828	-	0.650804	0.63618
ENSG00000132965	ALOX5AP	gene	13	30713478	30764426	+	1	-0.187166	1	-	-	UP	0.000123299	1.21337	UP	1.12993e-05	1.64381	-	0.705638	0.31958	-	0.351004	0.706679
ENSG00000250644	AC068580.4	gene	11	1734821	1763954	-	1	-0.183499	1	-	-	-	0.0161548	0.942932	-	0.0721051	0.78955	-	0.716361	0.295599	-	0.213214	0.734711
ENSG00000162511	LAPTM5	gene	1	30732469	30757774	-	1	-0.176797	1	-	-	-	0.999914	0.189828	-	0.894541	0.131318	-	0.959555	0.0701916	-	0.532554	0.334303
ENSG00000117984	CTSD	gene	11	1752755	1764573	-	1	-0.1569	1	-	-	-	0.00202319	0.937854	UP	0.000307392	1.0656	-	0.354823	0.697777	-	0.0808052	1.03956
ENSG00000000938	FGR	gene	1	27612064	27635185	-	1	-0.149851	1	-	-	UP	1.47473e-05	1.93207	UP	1.266e-13	2.10563	-	0.552664	1.32687	-	0.362645	1.9003
ENSG00000167995	BEST1	gene	11	61950063	61965515	+	1	-0.144676	1	-	-	-	0.372193	0.737223	UP	0.0110334	1.42815	-	0.836526	0.251101	-	0.472405	0.571234
ENSG00000011600	TYROBP	gene	19	35904401	35908295	-	1	-0.140255	1	-	-	-	0.0193002	0.664577	UP	0.022573	1.15541	-	0.609525	0.546588	-	0.239176	0.926598
ENSG00000163563	MNDA	gene	1	158831351	158849506	+	1	-0.138032	1	-	-	-	0.334643	0.660939	-	0.551825	0.498949	-	0.894916	0.115899	-	0.537498	0.264738
ENSG00000167996	FTH1	gene	11	61959718	61967634	-	1	-0.137145	1	-	-	-	0.267264	0.725573	UP	0.00530497	1.3667	-	0.960721	0.0743419	-	0.646627	0.393377
ENSG00000163191	S100A11	gene	1	152032506	152047907	-	1	-0.135837	1	-	-	-	0.0293973	0.711654	UP	0.00580688	1.21785	-	0.303917	0.690847	-	0.113911	0.95993
ENSG00000257764	AC020656.1	gene	12	69353493	69354225	-	1	-0.128018	1	-	-	-	0.999914	0.25386	-	0.800547	0.294092	UP	0.0138929	1.04999	UP	0.0158885	1.22987
ENSG00000092841	MYL6	gene	12	56158161	56163496	+	1	-0.117025	1	-	-	-	0.999914	0.116328	-	0.587825	0.424594	-	0.794965	0.255759	-	0.570554	0.371827
ENSG00000101608	MYL12A	gene	18	3247481	3256236	+	1	-0.116919	1	-	-	-	0.999914	0.0472688	-	0.883642	0.130197	-	0.963734	0.0249214	-	0.926604	0.0972662
ENSG00000182487	NCF1B	gene	7	73220624	73235945	+	1	-0.114918	1	-	-	-	-	-	-	-	-	-	-	-	-	-	-
ENSG00000090382	LYZ	gene	12	69348341	69354234	+	1	-0.0996513	1	-	-	-	0.990949	0.344759	-	0.913162	0.239876	-	0.629906	0.422027	-	0.312989	0.677355
ENSG00000142669	SH3BGRL3	gene	1	26280086	26281522	+	1	-0.0975879	1	-	-	-	0.235333	0.485398	-	0.0932133	0.939011	-	0.954647	0.138227	-	0.743362	0.310851
ENSG00000012779	ALOX5	gene	10	45374176	45446119	+	1	-0.0922285	1	-	-	-	0.0767858	0.792761	UP	0.000473223	1.03966	-	0.599159	0.441027	-	0.339246	0.690426
ENSG00000042493	CAPG	gene	2	85394753	85418432	-	1	-0.0907534	1	-	-	-	0.071178	0.713772	-	0.00601008	0.955482	-	0.827224	0.174621	-	0.122424	0.680763
ENSG00000162704	ARPC5	gene	1	183620846	183635783	-	1	-0.0904209	1	-	-	-	0.999914	-0.055509	-	0.979379	-0.0130504	-	0.960721	0.0413139	-	0.994376	0.00647987
ENSG00000100097	LGALS1	gene	22	37675636	37679802	+	1	-0.08989	1	-	-	UP	0.000316104	1.42015	UP	4.03823e-07	2.40178	-	0.960721	-0.133134	-	0.839866	0.344011
ENSG00000183019	MCEMP1	gene	19	7676628	7679826	+	1	-0.0834019	1	-	-	UP	0.0178406	1.27688	UP	0.0419102	1.16094	-	0.997668	0.00189565	-	0.672673	0.343988
ENSG00000197956	S100A6	gene	1	153534599	153536244	-	1	-0.083172	1	-	-	UP	0.0281702	1.05788	UP	9.21252e-06	2.67063	-	0.494587	1.35114	-	0.298141	1.89542
ENSG00000168461	RAB31	gene	18	9708275	9862551	+	1	-0.0818525	1	-	-	-	0.704896	0.401219	-	0.505307	0.458039	-	0.972541	-0.0367981	-	0.631763	0.395435
ENSG00000234745	HLA-B	gene	6	31269491	31357188	-	1	-0.0793169	1	-	-	-	0.999914	0.04511	-	0.333107	0.545471	-	0.967762	-0.0376863	-	0.876463	0.170984
ENSG00000158869	FCER1G	gene	1	161215234	161220699	+	1	-0.0745772	1	-	-	-	0.98083	0.308785	-	0.018299	0.891321	-	0.949464	0.206535	-	0.610583	0.586017
ENSG00000011422	PLAUR	gene	19	43646095	43670547	-	1	-0.0744205	1	-	-	-	0.229665	0.761752	UP	0.0202331	1.19427	-	0.465374	-0.590212	-	0.746256	-0.358588
ENSG00000204525	HLA-C	gene	6	31268749	31272130	-	1	-0.0729932	1	-	-	-	0.999914	-0.0858362	-	0.389909	0.486354	-	0.970315	0.0383234	-	0.836293	0.195072
ENSG00000062282	DGAT2	gene	11	75759512	75801535	+	1	-0.0722905	1	YES	-	-	0.110771	0.687787	-	0.625254	0.339267	-	0.959486	0.10551	-	0.787776	0.236711
ENSG00000130755	GMFG	gene	19	39328353	39342372	-	1	-0.0712134	1	-	-	-	0.999914	-0.0104894	-	0.275602	0.70912	-	0.632893	0.454214	-	0.420324	0.588539
ENSG00000160255	ITGB2	gene	21	44885953	44931989	-	1	-0.0667263	1	-	-	-	0.999914	0.0157843	-	0.965326	0.0486684	-	0.529036	-0.471684	-	0.828032	-0.261045
ENSG00000163220	S100A9	gene	1	153357854	153361023	+	1	-0.0630054	1	-	-	UP	9.64795e-05	1.47361	UP	0.0145688	1.06553	-	0.669682	0.490486	-	0.235175	0.951528
ENSG00000197632	SERPINB2	gene	18	63871692	63903888	+	1	-0.0591676	1	-	-	-	0.999914	0.339684	-	0.934558	-0.220797	-	0.599159	-0.358639	-	0.374212	-0.494577
ENSG00000030582	GRN	gene	17	44345246	44353106	+	1	-0.057262	1	-	-	-	0.999914	0.0219483	-	0.540817	0.423221	-	0.960721	0.05613	-	0.393243	0.440669
L2a:L2:LINE	L2a:L2:LINE	TE	NA	NA	NA	NA	1	-0.0524978	1	-	-	-	-	-	-	-	-	-	-	-	-	-	-
ENSG00000112576	CCND3	gene	6	41934933	42050357	-	1	-0.0502491	1	-	-	UP	0.00305461	1.10189	UP	1.07105e-05	1.08387	-	0.568468	-0.477956	-	0.889942	-0.218623
ENSG00000214212	C19orf38	gene	19	10836575	10869790	+	1	-0.0472755	1	-	-	UP	0.0347825	1.08544	UP	0.0313229	1.35036	-	0.960721	0.324664	-	0.760041	0.545424
ENSG00000143546	S100A8	gene	1	153390032	153391073	-	1	-0.0469855	1	-	-	UP	0.000672882	1.5414	UP	0.00101118	1.69447	-	0.142283	1.34378	-	0.312989	1.97158
ENSG00000065618	COL17A1	gene	10	104031286	104085957	-	1	-0.0461529	1	-	-	UP	0.000329711	1.74209	UP	0.00135087	1.53791	UP	0.0216164	1.74715	UP	0.000889025	2.12068
ENSG00000143110	C1orf162	gene	1	111473792	111478512	+	1	-0.0399884	1	-	-	-	0.48873	0.471069	-	0.0982779	0.909141	-	0.108389	1.16516	UP	0.0298551	1.44628
ENSG00000081237	PTPRC	gene	1	198638457	198757476	+	1	-0.0382238	1	-	-	-	0.720624	0.533048	-	0.701678	0.31765	-	0.521957	-0.491065	-	0.636574	-0.411024
ENSG00000257017	HP	gene	16	72054592	72061055	+	1	-0.0357767	1	-	-	UP	0.00353211	1.32671	UP	1.14656e-05	1.75574	-	0.778175	0.265066	-	0.233657	1.06081
ENSG00000021355	SERPINB1	gene	6	2832332	2841959	-	1	-0.0350058	1	-	-	-	0.999914	-0.0102303	-	0.747128	0.253254	-	0.106054	0.919174	UP	0.0163931	1.26583
ENSG00000103187	COTL1	gene	16	84565596	84618078	-	1	-0.0347719	1	-	-	-	0.999914	-0.0942038	-	0.640108	-0.254551	-	0.450524	-0.25876	-	0.947294	-0.0812044
ENSG00000145287	PLAC8	gene	4	83090048	83137075	-	1	-0.0343739	1	-	-	-	0.999914	-0.19324	-	0.851926	-0.208844	-	0.987951	-0.0124696	-	0.950013	-0.0749652
ENSG00000143437	ARNT	gene	1	150809713	150876708	-	1	-0.0318786	1	-	-	-	0.999914	0.0365953	-	0.934558	0.0896388	-	0.733464	-0.169952	-	0.730063	-0.163171
ENSG00000104870	FCGRT	gene	19	49506816	49526333	+	1	-0.0302592	1	-	-	UP	0.00266082	1.46991	UP	0.00793036	1.42472	-	0.562393	0.659867	-	0.054089	1.51724
AluJb:Alu:SINE	AluJb:Alu:SINE	TE	NA	NA	NA	NA	1	-0.0254967	1	-	-	-	-	-	-	-	-	-	-	-	-	-	-
ENSG00000267881	AC243967.1	gene	19	41708612	41761282	+	1	-0.0235764	1	-	-	-	0.304091	1.4938	-	0.434864	1.46977	-	0.692296	-0.951921	-	0.944162	-0.417618
ENSG00000137312	FLOT1	gene	6	30727709	30742732	-	1	-0.023574	1	-	-	UP	1.43993e-06	1.65414	UP	2.81024e-07	1.81176	-	0.957708	-0.186153	-	0.947294	0.210705
MIRb:MIR:SINE	MIRb:MIR:SINE	TE	NA	NA	NA	NA	1	-0.020392	1	-	-	-	-	-	-	-	-	-	-	-	-	-	-
L1PA2:L1:LINE	L1PA2:L1:LINE	TE	NA	NA	NA	NA	1	-0.0186626	1	-	-	-	-	-	-	-	-	-	-	-	-	-	-
ENSG00000111348	ARHGDIB	gene	12	14942031	14961728	-	1	-0.017447	1	-	-	-	0.999914	0.0722292	-	0.915421	0.144852	-	0.595577	0.318749	-	0.423861	0.45031
ENSG00000075624	ACTB	gene	7	5527148	5563784	-	1	-0.0144206	1	-	-	-	0.999914	-0.0708914	-	0.958554	0.0718206	-	0.930394	0.115666	-	0.739702	0.195706
ENSG00000272273	IER3-AS1	gene	6	30742929	30743592	+	1	-0.0140937	1	-	-	-	0.999914	1.58935	-	0.431053	2.24229	-	0.585818	-1.05354	-	0.936562	-0.399764
ENSG00000160991	ORAI2	gene	7	102433106	102456825	+	1	-0.0139071	1	-	-	-	0.00552636	0.905318	-	0.00481546	0.586128	-	0.861512	-0.162746	-	0.921276	0.11813
ENSG00000163683	SMIM14	gene	4	39546336	39638902	-	1	-0.0130992	1	-	-	-	0.603809	0.720277	UP	0.0126152	1.07442	-	0.960721	-0.0586236	-	0.760012	0.352368
ENSG00000155307	SAMSN1	gene	21	14485228	14658821	-	1	-0.00863337	1	-	-	-	0.443065	0.484021	-	0.932639	0.149811	-	0.411398	-0.503556	-	0.303888	-0.522536
ENSG00000230257	NFE4	gene	7	102973430	102988856	+	1	-0.00850492	1	-	-	-	0.0337339	0.775905	UP	2.2696e-06	1.50781	-	0.12973	0.756885	UP	0.0204844	1.00333
ENSG00000198742	SMURF1	gene	7	99027438	99144100	-	1	-0.00697849	1	-	-	-	0.999914	-0.0907715	-	0.965326	0.024513	-	0.971756	-0.0226036	-	0.937486	-0.0994044
ENSG00000198829	SUCNR1	gene	3	151873643	151884619	+	1	-0.00655323	1	-	-	UP	0.000546809	1.4403	-	0.0828918	0.714561	-	0.848746	-0.352965	-	0.947294	-0.238847
ENSG00000105619	TFPT	gene	19	54107013	54115675	-	1	-0.00499888	1	-	-	-	0.999914	0.138931	-	0.904753	0.1889	-	0.960721	0.0813553	-	0.950013	0.0736413
ENSG00000169756	LIMS1	gene	2	108534355	108687246	+	1	-0.00478978	1	-	-	-	0.999914	0.123325	-	0.965326	0.0619283	-	0.960721	-0.107597	-	0.950013	0.0723803
ENSG00000116701	NCF2	gene	1	183555563	183590876	-	1	-0.00306638	1	-	-	UP	0.0108122	1.45497	UP	9.59935e-07	1.63833	-	0.997531	-0.00369808	-	0.589008	0.70092
ENSG00000148180	GSN	gene	9	121207794	121332843	+	1	-0.00144992	1	-	-	-	0.999914	0.261518	UP	0.0232648	1.22194	-	0.960721	0.109766	-	0.707114	0.337968
ENSG00000075234	TTC38	gene	22	46267961	46294008	+	1	-0.00125423	1	-	-	-	0.999914	-0.0566928	-	0.803953	0.257735	-	0.322059	-0.476038	-	0.530579	-0.434913
ENSG00000169429	CXCL8	gene	4	73740541	73743716	+	1	-0.000182985	1	-	-	-	0.999914	0.309931	-	0.967879	-0.173861	-	0.718205	-1.15696	-	0.720271	-1.12325
ENSG00000081237	PTPRC	gene	1	198638457	198757476	+	2	-0.0364516	1	-	-	-	0.720624	0.533048	-	0.701678	0.31765	-	0.521957	-0.491065	-	0.636574	-0.411024
ENSG00000143437	ARNT	gene	1	150809713	150876708	-	2	-0.0116095	1	-	-	-	0.999914	0.0365953	-	0.934558	0.0896388	-	0.733464	-0.169952	-	0.730063	-0.163171
ENSG00000133627	ACTR3B	gene	7	152759749	152855378	+	2	0.0104415	1	-	-	-	0.999914	-0.111676	-	0.947653	-0.102869	-	0.960721	-0.0585638	-	0.947294	0.139275
ENSG00000277734	TRAC	gene	14	22547506	22552156	+	2	0.0146172	1	-	-	UP	4.88424e-16	2.80222	UP	5.74034e-31	2.69048	-	0.591548	-0.712263	-	0.604615	-0.716544
ENSG00000211695	TRGV9	gene	7	38317017	38318861	-	2	0.0147469	1	-	-	-	0.523564	0.873226	-	0.0871276	1.05971	-	0.954647	-0.200245	-	0.959619	-0.0711691
ENSG00000160209	PDXK	gene	21	43719094	43762307	+	2	0.0170963	1	-	-	-	0.999914	-0.140743	-	0.935945	-0.0938678	-	0.762093	-0.180687	-	0.935468	-0.0924723
ENSG00000263961	RHEX	gene	1	206053173	206102449	+	2	0.0664259	1	-	-	-	0.355492	1.79294	UP	0.000337217	2.42413	-	0.993613	-0.00963125	-	0.678613	0.487222
ENSG00000164032	H2AFZ	gene	4	99948086	99950355	-	2	0.0778288	1	-	-	-	0.999914	-0.120055	-	0.459996	-0.343619	-	0.987458	0.0117911	-	0.929954	-0.110433
HERV-Fc1-int:ERV1:LTR	HERV-Fc1-int:ERV1:LTR	TE	NA	NA	NA	NA	2	0.137765	1	-	-	-	-	-	-	-	-	-	-	-	-	-	-
ENSG00000138061	CYP1B1	gene	2	38066973	38109902	-	2	0.145405	1	-	-	-	0.201839	1.86964	UP	0.04433	1.81481	-	0.987458	-0.032801	-	0.950013	0.107795
ENSG00000121933	TMIGD3	gene	1	111483348	111563962	-	2	-0.37791	2	-	-	-	0.983046	0.450246	UP	0.000244644	1.2433	-	0.823821	0.298777	-	0.374212	0.824465
ENSG00000166783	MARF1	gene	16	15594387	15643154	-	2	-0.287735	2	-	-	-	0.999914	0.222022	-	0.952665	0.109081	-	0.930394	-0.109422	-	0.969463	-0.0287636
ENSG00000113356	POLR3G	gene	5	90471748	90514557	+	2	-0.276986	2	-	-	-	0.292832	-0.733131	DOWN	0.0124441	-1.03001	-	0.960721	0.0901167	-	0.984879	-0.0228054
ENSG00000111344	RASAL1	gene	12	113098819	113136239	-	2	-0.243176	2	-	-	-	0.999914	-0.293206	-	0.990763	0.00809711	-	0.865784	-0.21182	-	0.16644	-0.550721
ENSG00000003756	RBM5	gene	3	50088908	50119021	+	2	-0.233744	2	-	-	-	0.999914	-0.0807132	-	0.748599	0.292958	-	0.60472	0.261189	-	0.515536	0.348534
ENSG00000104055	TGM5	gene	15	43232595	43266857	-	2	-0.227473	2	-	-	-	0.999914	0.197657	-	0.965326	-0.0888851	-	0.89552	0.179275	-	0.950013	0.098309
ENSG00000160392	C19orf47	gene	19	40319536	40348527	-	2	-0.184618	2	-	-	-	0.999914	0.122389	-	0.905878	0.132333	-	0.824696	-0.201003	-	0.957722	-0.0362626
ENSG00000132906	CASP9	gene	1	15490832	15526534	-	2	-0.178281	2	-	-	-	0.499435	0.544647	-	0.0145438	0.739493	-	0.977765	0.0380945	-	0.851516	0.261745
ENSG00000141337	ARSG	gene	17	68259182	68422731	+	2	-0.154654	2	-	-	-	0.688495	0.471976	-	0.0902314	0.648087	-	0.888772	0.129739	-	0.814587	0.167723
ENSG00000109452	INPP4B	gene	4	142023160	142847432	-	2	-0.153293	2	-	-	-	0.56472	-1.15224	-	0.16521	-1.33922	-	0.880603	-0.259722	-	0.548377	-0.53565
ENSG00000159200	RCAN1	gene	21	34513142	34615113	-	2	-0.147665	2	-	-	-	0.998415	0.262582	-	0.87608	0.150693	-	0.872795	-0.197605	-	0.989801	-0.0101354
ENSG00000106012	IQCE	gene	7	2558972	2614733	+	2	-0.145167	2	-	-	-	0.999914	-0.248833	-	0.0268886	-0.707559	-	0.789832	-0.192163	-	0.60035	-0.291186
ENSG00000188352	FOCAD	gene	9	20658309	20995955	+	2	-0.141402	2	-	-	-	0.999914	-0.018038	-	0.952665	0.0708494	-	0.960721	-0.0693678	-	0.950013	0.0903876
ENSG00000151012	SLC7A11	gene	4	138164097	138242349	-	2	-0.140452	2	-	-	UP	1.89443e-05	2.2765	-	0.304703	1.22086	-	0.840913	-0.164536	-	0.908421	-0.146781
ENSG00000205356	TECPR1	gene	7	98214624	98252251	-	2	-0.139252	2	-	-	-	0.999914	-0.0328534	-	0.969024	0.023463	-	0.969049	-0.0288275	-	0.950013	-0.0771372
ENSG00000164117	FBXO8	gene	4	174236658	174284264	-	2	-0.123683	2	-	-	-	0.999914	-0.0668055	-	0.543314	-0.322329	-	0.686814	-0.315337	-	0.731021	-0.314073
ENSG00000226281	AL031123.1	gene	6	6692744	6739030	-	2	-0.10948	2	-	-	-	0.999914	0.40153	-	0.0401149	0.996734	UP	0.0139173	1.34754	UP	0.0369481	1.48539
ENSG00000085978	ATG16L1	gene	2	233210051	233295674	+	2	-0.10933	2	-	-	-	0.999914	-0.17138	-	0.934558	0.096741	-	0.878328	0.128191	-	0.684237	0.223177
ENSG00000101138	CSTF1	gene	20	56392371	56406369	+	2	-0.103323	2	-	-	-	0.635916	-0.361514	-	0.0881688	-0.570663	-	0.778589	-0.22405	-	0.865483	-0.130429
MLT1A-int:ERVL-MaLR:LTR	MLT1A-int:ERVL-MaLR:LTR	TE	NA	NA	NA	NA	2	-0.100964	2	-	-	-	-	-	-	-	-	-	-	-	-	-	-
ENSG00000188822	CNR2	gene	1	23870515	23913362	-	2	-0.0988967	2	-	-	-	0.999914	-0.0492136	-	0.661202	0.204868	-	0.647348	0.267366	-	0.966934	0.0274949
ENSG00000127947	PTPN12	gene	7	77537295	77640069	+	2	-0.0976617	2	-	-	-	0.999914	0.105159	-	0.928474	0.130169	-	0.971983	-0.0308823	-	0.987325	-0.00923713
ENSG00000070501	POLB	gene	8	42338454	42371808	+	2	-0.0966613	2	-	-	-	0.997446	-0.33897	-	0.649512	-0.30197	-	0.960721	0.0652491	-	0.950013	0.0555217
ENSG00000111912	NCOA7	gene	6	125781161	125932034	+	2	-0.0951852	2	-	-	-	0.999914	-0.0808519	-	0.917137	-0.516124	-	0.300814	-0.865669	-	0.398393	-0.743961
ENSG00000078142	PIK3C3	gene	18	41955234	42087830	+	2	-0.0948477	2	-	-	-	0.923864	-0.249857	-	0.299346	-0.459103	-	0.628566	-0.318787	-	0.380639	-0.424273
ENSG00000156639	ZFAND3	gene	6	37819727	38154624	+	2	-0.0831404	2	-	-	-	0.830899	0.410888	-	0.952665	-0.121301	-	0.296658	-0.558692	-	0.604457	-0.392733
ENSG00000135828	RNASEL	gene	1	182573634	182589256	-	2	-0.0824022	2	-	-	-	0.999914	0.239698	-	0.830185	-0.191679	-	0.455634	-0.383397	-	0.737236	-0.19273
ENSG00000169087	HSPBAP1	gene	3	122739999	122793831	-	2	-0.0811771	2	-	-	-	0.465632	-0.416391	-	0.882124	-0.173615	-	0.30786	0.628487	-	0.531133	0.53835
ENSG00000178209	PLEC	gene	8	143915147	143976734	-	2	-0.0791553	2	-	-	-	0.999914	0.0334485	-	0.779226	0.243537	-	0.956698	-0.10177	-	0.990728	-0.0119971
ENSG00000196693	ZNF33B	gene	10	42574185	42638570	-	2	-0.07834	2	-	-	-	0.337334	-0.48004	-	0.17626	-0.553964	-	0.960721	-0.0930512	-	0.950013	-0.0915919
ENSG00000134852	CLOCK	gene	4	55427903	55546909	-	2	-0.0781464	2	-	-	-	0.999914	-0.00162159	-	0.926094	-0.172711	-	0.971067	-0.0321648	-	0.950013	-0.0738746
ENSG00000119408	NEK6	gene	9	124257606	124353307	+	2	-0.0767894	2	-	-	-	0.999914	-0.270467	-	0.428371	-0.525103	-	0.517097	-0.3382	-	0.783347	-0.23035
ENSG00000160588	MPZL3	gene	11	118226690	118252365	-	2	-0.075244	2	-	-	-	0.822467	0.463821	-	0.133237	0.551149	-	0.965793	0.042103	-	0.947404	0.132021
ENSG00000171827	ZNF570	gene	19	37467585	37488652	+	2	-0.0717857	2	-	-	-	0.999914	-0.0594198	-	0.997134	-0.00305157	-	0.737117	0.271844	-	0.950013	0.0896061
ENSG00000126804	ZBTB1	gene	14	64503712	64533690	+	2	-0.0702515	2	-	-	-	0.999914	0.0540243	-	0.934558	0.105449	-	0.960721	0.0491317	-	0.950013	0.0717025
ENSG00000162924	REL	gene	2	60881521	60931610	+	2	-0.0695593	2	-	-	-	0.786267	-0.444776	-	0.607835	-0.514922	-	0.607963	-0.414498	-	0.293817	-0.735034
ENSG00000139645	ANKRD52	gene	12	56237807	56258384	-	2	-0.0689171	2	-	-	-	0.903891	0.325125	-	0.807151	-0.240492	-	0.378815	-0.434732	-	0.636574	-0.345845
ENSG00000187994	RINL	gene	19	38867830	38878275	-	2	-0.0688278	2	-	-	-	0.999914	-0.155783	-	0.590043	-0.33906	-	0.604866	-0.440108	-	0.530579	-0.521517
ENSG00000100105	PATZ1	gene	22	31325804	31346346	-	2	-0.0684438	2	-	-	-	0.593483	-0.383188	-	0.397383	-0.391553	-	0.921304	-0.0950197	-	0.909403	-0.096977
ENSG00000267519	AC020916.1	gene	19	13823880	13842928	-	2	-0.0642557	2	-	-	-	0.804261	-0.473647	-	0.965326	0.0649624	-	0.732364	0.382722	-	0.68025	0.385106
ENSG00000167508	MVD	gene	16	88651935	88663161	-	2	-0.0632845	2	YES	YES	-	0.181476	-0.80689	-	0.887904	-0.314157	-	0.474735	-0.765317	-	0.841422	-0.607392
ENSG00000153975	ZUP1	gene	6	116635618	116668794	-	2	-0.0629604	2	-	-	-	0.999914	-0.104511	-	0.679027	-0.332022	-	0.979363	-0.0224617	-	0.60951	-0.240455
ENSG00000163362	INAVA	gene	1	200891048	200915742	+	2	-0.0621162	2	-	-	-	0.745392	0.563465	-	0.0735819	0.851415	-	0.98524	0.0193505	-	0.955987	-0.0563076
ENSG00000225190	PLEKHM1	gene	17	45435900	45490749	-	2	-0.0587407	2	-	-	-	0.999914	0.265261	-	0.892392	0.154941	-	0.725641	-0.2253	-	0.950013	0.0523115
ENSG00000096968	JAK2	gene	9	4984390	5128183	+	2	-0.0574337	2	-	-	-	0.926987	-0.336638	-	0.65734	-0.405851	-	0.772433	-0.31789	-	0.480573	-0.449018
ENSG00000160695	VPS11	gene	11	119067692	119081978	+	2	-0.0570087	2	-	-	-	0.999914	-0.164025	-	0.644773	-0.213739	-	0.870978	-0.119584	-	0.950013	-0.050947
ENSG00000285542	AC013717.1	gene	2	44168851	44320310	+	2	-0.0564312	2	-	-	-	0.999914	0.0947158	-	0.952665	-0.115473	-	0.414275	-0.596909	-	0.646627	-0.499027
ENSG00000281398	SNHG4	gene	5	139274102	139284899	+	2	-0.0559348	2	-	-	-	0.92172	-0.341922	-	0.1026	-0.703817	-	0.960721	0.108807	-	0.95024	-0.0647203
ENSG00000133961	NUMB	gene	14	73275107	73458617	-	2	-0.0554458	2	-	-	-	0.999914	-0.00918515	-	0.877721	-0.194591	-	0.284485	-0.460045	-	0.321295	-0.432788
ENSG00000100266	PACSIN2	gene	22	42835412	43015149	-	2	-0.0553193	2	-	-	-	0.999914	-0.137007	-	0.39055	-0.327713	-	0.481012	-0.317152	-	0.53141	-0.31742
ENSG00000100299	ARSA	gene	22	50622754	50628173	-	2	-0.0551774	2	-	-	-	0.999914	0.28685	-	0.0957676	0.814731	-	0.763412	0.310468	-	0.677852	0.313603
ENSG00000163933	RFT1	gene	3	53088483	53130453	-	2	-0.0531769	2	-	-	-	0.999914	-0.2671	-	0.20678	-0.413109	-	0.81506	-0.14607	-	0.913549	-0.132871
ENSG00000087077	TRIP6	gene	7	100867387	100873454	+	2	-0.0529438	2	-	-	-	0.725883	-0.522104	-	0.00109303	-0.806175	-	0.554052	-0.279734	-	0.40081	-0.354618
ENSG00000166170	BAG5	gene	14	103556544	103562831	-	2	-0.0519349	2	-	-	-	0.999914	-0.172121	-	0.234367	-0.409495	-	0.960721	-0.0789577	-	0.859163	-0.141631
ENSG00000144120	TMEM177	gene	2	119679167	119686507	+	2	-0.0480629	2	-	-	-	0.978509	-0.293746	-	0.318648	-0.514545	-	0.954647	0.116619	-	0.994176	0.00702451
ENSG00000153113	CAST	gene	5	96525267	96779595	+	2	-0.0469884	2	-	-	-	0.999914	-0.0797362	-	0.961338	0.080923	-	0.985959	0.0225836	-	0.572988	0.324909
ENSG00000134698	AGO4	gene	1	35808016	35857890	+	2	-0.0469256	2	-	-	-	0.999914	0.22751	-	0.330346	0.378033	-	0.960721	0.0427319	-	0.886224	0.151872
ENSG00000120942	UBIAD1	gene	1	11273206	11296049	+	2	-0.0447697	2	-	-	-	0.999914	-0.16299	-	0.163174	-0.53593	-	0.389719	-0.361157	-	0.730478	-0.245109
ENSG00000152457	DCLRE1C	gene	10	14897359	14954432	-	2	-0.0435469	2	-	-	-	0.909631	-0.291715	-	0.451017	-0.362644	-	0.783917	-0.238046	-	0.495837	-0.317856
ENSG00000196547	MAN2A2	gene	15	90902218	90922584	+	2	-0.0411989	2	-	-	-	0.999914	-0.137835	-	0.965326	0.0415361	-	0.538258	0.376243	-	0.730183	0.233222
ENSG00000125384	PTGER2	gene	14	52314305	52328598	+	2	-0.0368531	2	-	-	-	0.999914	-0.495951	-	0.2341	-0.96978	-	0.550965	-0.539594	-	0.417616	-0.611202
ENSG00000275835	TUBGCP5	gene	15	22983192	23039572	-	2	-0.030643	2	-	-	-	0.999914	-0.190769	-	0.768925	-0.330067	-	0.936545	-0.126802	-	0.950013	-0.100524
ENSG00000122877	EGR2	gene	10	62811996	62919900	-	2	-0.0295011	2	-	-	-	-	-	-	-	-	-	0.573994	-1.95982	-	0.825418	-1.25495
ENSG00000128000	ZNF780B	gene	19	40028260	40056231	-	2	-0.0271078	2	-	-	-	0.999914	0.132804	-	0.952665	0.132916	-	0.362568	0.3622	-	0.917703	0.125643
ENSG00000042088	TDP1	gene	14	89954939	90044768	+	2	-0.02692	2	-	-	-	0.885796	-0.335765	-	0.0314849	-0.547827	-	0.839741	-0.18732	-	0.813662	-0.224661
ENSG00000108773	KAT2A	gene	17	42113111	42121367	-	2	-0.0234526	2	-	-	-	0.826644	-0.332121	-	0.978538	-0.0206416	-	0.550969	0.402272	-	0.519607	0.354156
ENSG00000122203	KIAA1191	gene	5	176346062	176361807	-	2	-0.0214406	2	-	-	-	0.999914	0.0330109	-	0.902459	-0.139043	-	0.811944	-0.191417	-	0.737236	-0.221866
ENSG00000120889	TNFRSF10B	gene	8	23020133	23069031	-	2	-0.0211045	2	-	-	-	0.999914	0.267726	-	0.526766	0.304666	-	0.963951	0.0481752	-	0.933239	0.164432
ENSG00000233527	ZNF529-AS1	gene	19	36573070	36594708	+	2	-0.0208472	2	-	-	-	0.999914	-0.213293	-	0.952665	-0.109049	-	0.340452	0.516923	-	0.579609	0.440468
ENSG00000163154	TNFAIP8L2	gene	1	151156649	151159749	+	2	-0.0190944	2	-	-	-	0.156885	-0.572181	-	0.422825	-0.497758	-	0.930819	0.130948	-	0.950013	0.0587519
ENSG00000025708	TYMP	gene	22	50525752	50530032	-	2	-0.0189332	2	-	-	UP	0.0402502	1.35011	UP	1.63175e-05	1.81773	-	0.596901	-1.24395	-	0.921276	-0.557973
ENSG00000155085	AK9	gene	6	109492856	109691217	-	2	-0.0178855	2	-	-	-	0.632689	0.614131	-	0.206724	0.610971	-	0.821718	0.277228	-	0.356891	0.762606
ENSG00000145819	ARHGAP26	gene	5	142770377	143229011	+	2	-0.0169503	2	-	-	-	0.938301	0.392785	-	0.941112	0.117175	-	0.548986	-0.344289	-	0.875886	-0.171322
ENSG00000169220	RGS14	gene	5	177357924	177372596	+	2	-0.0169077	2	-	-	-	0.999914	-0.210131	-	0.964948	-0.0760998	-	0.99265	-0.00712755	-	0.956437	0.0375256
ENSG00000115520	COQ10B	gene	2	197453423	197475308	+	2	-0.0158608	2	-	-	-	0.730641	0.428356	-	0.898503	0.173866	-	0.960721	0.0625465	-	0.950013	-0.0664768
ENSG00000188647	PTAR1	gene	9	69709522	69760011	-	2	-0.0155076	2	-	-	-	0.999914	-0.0347868	-	0.660464	-0.44369	-	0.797894	-0.26313	-	0.236145	-0.556342
ENSG00000137944	KYAT3	gene	1	88935773	88992953	-	2	-0.0147195	2	-	-	-	0.999914	-0.0362451	-	0.839097	-0.178743	-	0.960721	0.0432451	-	0.950013	0.0572767
ENSG00000007541	PIGQ	gene	16	566995	584136	+	2	-0.0143039	2	-	-	-	0.999914	0.00805324	-	0.961958	0.0706056	-	0.936545	-0.119031	-	0.65702	-0.247515
ENSG00000167981	ZNF597	gene	16	3432414	3443504	-	2	-0.0134407	2	-	-	-	0.999914	-0.084779	-	0.965326	-0.0465126	-	0.956698	-0.109859	-	0.950013	-0.0936411
ENSG00000104133	SPG11	gene	15	44562696	44663678	-	2	-0.0128323	2	-	-	-	0.999914	0.232874	-	0.952665	0.0701153	-	0.956082	-0.0683689	-	0.921086	-0.0927011
ENSG00000078304	PPP2R5C	gene	14	101761798	101927989	+	2	-0.0112743	2	-	-	-	0.999914	-0.0449365	-	0.965326	-0.0380382	-	0.954647	-0.0873808	-	0.950013	-0.0663461
ENSG00000175538	KCNE3	gene	11	74454841	74467729	-	2	-0.00971475	2	-	-	-	0.159087	1.00001	-	0.00758308	0.9491	-	0.960721	-0.0877635	-	0.640486	0.32055
ENSG00000181751	C5orf30	gene	5	103258763	103278660	+	2	-0.0083465	2	-	-	-	0.613175	-0.463253	-	0.122769	-0.617375	-	0.578759	0.35035	-	0.881795	0.181264
ENSG00000105520	PLPPR2	gene	19	11355386	11365698	+	2	-0.00505511	2	-	-	UP	0.000895178	1.43877	UP	0.000198619	1.22334	-	0.954647	0.189399	-	0.665304	0.505484
ENSG00000096717	SIRT1	gene	10	67884656	67918390	+	2	-0.00476243	2	-	-	-	0.999914	-0.0835481	-	0.620699	-0.41779	-	0.834722	-0.239949	-	0.337718	-0.457608
ENSG00000113532	ST8SIA4	gene	5	100806933	100903282	-	2	-0.00410199	2	-	-	-	0.999914	0.221405	-	0.965326	-0.0755049	-	0.926967	-0.16768	-	0.492234	-0.410839
ENSG00000189057	FAM111B	gene	11	59107185	59127412	+	2	-0.00355924	2	-	-	-	0.0670417	1.18219	UP	1.90774e-06	1.43151	-	0.899432	0.226432	-	0.60631	0.418449
ENSG00000100532	CGRRF1	gene	14	54509812	54539292	+	2	-0.00344661	2	-	-	-	0.999914	0.119168	-	0.726057	0.280453	-	0.954647	0.115932	-	0.958157	0.0461616
ENSG00000178035	IMPDH2	gene	3	49024325	49029408	-	1	0.00188119	3	-	-	-	0.999914	-0.246868	-	0.201263	-0.496225	-	0.584407	-0.22524	-	0.873568	-0.149844
ENSG00000143155	TIPRL	gene	1	168178962	168202109	+	1	0.00365384	3	-	-	-	0.999914	-0.189342	-	0.250154	-0.551858	-	0.975376	-0.0310839	-	0.803354	-0.168635
ENSG00000142168	SOD1	gene	21	31659622	31668931	+	1	0.00440496	3	YES	YES	-	0.999914	-0.220838	-	0.909211	-0.143995	-	0.846031	0.203174	-	0.926582	0.14655
ENSG00000169136	ATF5	gene	19	49928702	49933935	+	1	0.00838943	3	-	-	UP	0.00030923	1.38207	-	0.57787	0.535796	-	0.860629	-0.177776	-	0.960437	-0.0300326
ENSG00000072274	TFRC	gene	3	196027183	196082096	-	1	0.0143825	3	-	-	-	0.999914	-0.172734	-	0.284316	-0.686071	-	0.325929	-0.488607	-	0.154249	-0.575108
ENSG00000159199	ATP5MC1	gene	17	48892765	48895871	+	1	0.0165922	3	-	-	-	0.999914	-0.348292	-	0.969024	-0.0373668	-	0.5875	0.354394	-	0.506282	0.383161
ENSG00000112306	RPS12	gene	6	132814569	132817564	+	1	0.0197221	3	-	-	-	0.999914	0.0921724	-	0.994633	-0.00468287	-	0.927354	0.148114	-	0.929954	0.107847
ENSG00000069482	GAL	gene	11	68683779	68691175	+	1	0.0231375	3	-	-	-	0.336662	-0.754257	-	0.164447	-0.539431	-	0.980813	-0.0340799	-	0.793594	-0.34475
ENSG00000179218	CALR	gene	19	12938578	12944489	+	1	0.0249031	3	-	-	-	0.999914	-0.0375587	-	0.7731	-0.187301	-	0.954647	-0.0738141	-	0.950013	0.0758808
ENSG00000147604	RPL7	gene	8	73290242	73295789	-	1	0.0305663	3	-	-	-	0.999914	-0.107867	-	0.952665	-0.0871433	-	0.821029	0.166385	-	0.821376	0.155993
ENSG00000005381	MPO	gene	17	58269856	58280935	-	1	0.0345347	3	-	-	-	0.544107	-0.579528	-	0.0680427	-0.577176	-	0.890076	-0.128684	-	0.955268	-0.0271383
ENSG00000213741	RPS29	gene	14	49570984	49599164	-	1	0.0602918	3	-	-	-	0.999914	-0.0173779	-	0.409865	-0.388596	-	0.602217	-0.310064	-	0.711402	-0.24869
ENSG00000089220	PEBP1	gene	12	118136124	118145584	+	1	0.0642537	3	-	-	-	0.435421	-0.665285	-	0.00144624	-0.703177	-	0.960721	-0.0700661	-	0.921086	-0.12454
ENSG00000187514	PTMA	gene	2	231706895	231713541	+	1	0.0667093	3	-	-	-	0.508179	-0.615685	-	0.0385214	-0.760872	-	0.625709	-0.366814	-	0.438368	-0.49082
ENSG00000096384	HSP90AB1	gene	6	44246166	44253888	+	1	0.0700561	3	-	-	-	0.999914	-0.30477	-	0.153263	-0.571683	-	0.793928	-0.214581	-	0.841422	-0.207054
ENSG00000143947	RPS27A	gene	2	55231903	55235853	+	1	0.073764	3	-	-	-	0.999914	-0.0778341	-	0.969024	0.0356865	-	0.797499	0.241778	-	0.793175	0.199371
ENSG00000136997	MYC	gene	8	127735434	127742950	+	1	0.0767149	3	-	-	-	0.0654113	-0.759747	DOWN	6.19862e-09	-1.27188	-	0.208749	-0.43035	-	0.31299	-0.550526
ENSG00000140988	RPS2	gene	16	1962058	1964841	-	1	0.0860503	3	-	-	-	0.999914	-0.114012	-	0.994703	-0.00534592	-	0.984029	-0.0219243	-	0.950013	-0.0749116
ENSG00000144381	HSPD1	gene	2	197486584	197516737	-	1	0.0938273	3	-	-	-	0.862823	-0.358969	-	0.00650883	-0.824307	-	0.976866	-0.0278655	-	0.947404	-0.11423
ENSG00000234741	GAS5	gene	1	173858559	173868882	-	1	0.104548	3	-	-	-	0.462143	0.547053	-	0.99606	-0.00423711	-	0.987458	-0.0122298	-	0.966396	-0.024833
ENSG00000174444	RPL4	gene	15	66498015	66524532	-	1	0.105436	3	-	-	-	0.999914	-0.125661	-	0.504117	-0.269824	-	0.849436	-0.137449	-	0.860011	-0.132066
ENSG00000083845	RPS5	gene	19	58386400	58394806	+	1	0.114399	3	-	-	-	0.999914	0.0274099	-	0.644773	-0.273497	-	0.571432	-0.371598	-	0.391701	-0.358098
ENSG00000142541	RPL13A	gene	19	49487554	49492308	+	1	0.120045	3	-	-	-	0.999914	0.0516399	-	0.952665	0.119858	-	0.987458	0.0164453	-	0.961612	0.0309853
ENSG00000181163	NPM1	gene	5	171387116	171411137	+	1	0.122313	3	-	-	-	0.688889	-0.414536	-	0.0884418	-0.555232	-	0.983434	-0.0190191	-	0.914658	-0.118914
ENSG00000122406	RPL5	gene	1	92831983	92841924	+	1	0.148408	3	-	-	-	0.999914	-0.0866159	-	0.969024	-0.0262045	-	0.850664	0.173375	-	0.825418	0.159381
ENSG00000145592	RPL37	gene	5	40825262	40835222	-	1	0.158024	3	-	-	-	0.999914	0.0603527	-	0.833167	0.274858	-	0.917692	0.187016	-	0.774911	0.216542
ENSG00000115268	RPS15	gene	19	1438358	1440494	+	1	0.167782	3	-	-	-	0.999914	-0.0286579	-	0.805161	0.234356	-	0.960721	0.0926264	-	0.950013	0.0534327
ENSG00000100316	RPL3	gene	22	39312882	39320389	-	1	0.182088	3	-	-	-	0.999914	-0.0740402	-	0.952665	-0.0730213	-	0.936545	-0.113288	-	0.947294	-0.10109
ENSG00000136942	RPL35	gene	9	124857880	124861981	-	1	0.226506	3	-	-	-	0.999914	-0.0489887	-	0.820184	0.267684	-	0.928347	0.233565	-	0.950013	0.105691
ENSG00000130255	RPL36	gene	19	5674947	5691875	+	1	0.242077	3	-	-	-	0.999914	-0.0646465	-	0.952665	0.105147	-	0.880258	0.253951	-	0.914665	0.153408
ENSG00000142937	RPS8	gene	1	44775251	44778779	+	1	0.243812	3	-	-	-	0.999914	-0.0404027	-	0.999248	0.000655193	-	0.891633	0.19932	-	0.867331	0.15434
ENSG00000231500	RPS18	gene	6	33272075	33276511	+	1	0.250524	3	-	-	-	0.999914	-0.0821536	-	0.965326	-0.0448619	-	0.973289	-0.0300067	-	0.958179	-0.0329645
ENSG00000123992	DNPEP	gene	2	219373527	219400022	-	2	-0.0636893	3	-	-	-	0.864045	-0.38891	-	0.073359	-0.529	-	0.909944	-0.100757	-	0.950013	-0.0596039
ENSG00000174109	C16orf91	gene	16	1419752	1420756	-	2	-0.0422952	3	-	-	-	0.852309	-0.485872	-	0.173153	-0.540668	-	0.750119	-0.220781	-	0.49251	-0.350706

## Sheet: Table S4
Table S4: Gene ontology analysis on transcript features selected by the sPLS model. Significantly over-represented biological processes are shown for each gene expression cluster illustrated in Figure 1.
Cluster	ID	Description	Gene Ratio	Background Ratio	p-value	Adjusted p-value	q-value	Gene IDs	Gene Count
1	GO:0006952	defense response	25//62	405//4217	9.22299e-11	1.46277e-07	1.15724e-07	TRGV9/GSN/COTL1/ALOX5/PTPRC/FCER1G/LAPTM5/TYROBP/GRN/LYZ/MNDA/LGALS1/HP/S100A9/S100A8/FGR/PLAC8/CXCL8/ITGB2/HLA-C/HLA-B/SUCNR1/ALOX5AP/NCF1/NCF2	25
1	GO:0006955	immune response	25//62	423//4217	2.39093e-10	1.89601e-07	1.5e-07	TRGV9/GSN/FCGRT/ALOX5/PTPRC/FCER1G/LAPTM5/TYROBP/GRN/LYZ/MNDA/LGALS1/S100A9/S100A8/FGR/CXCL8/SAMSN1/ITGB2/HLA-C/HLA-B/SUCNR1/NCF1/FTH1/FLOT1/NCF2	25
1	GO:0042554	superoxide anion generation	6//62	13//4217	1.25089e-08	5.26943e-06	4.16882e-06	TYROBP/ITGB2/NCF1B/NCF1/NCF1C/NCF2	6
1	GO:0098542	defense response to other organism	18//62	260//4217	1.46752e-08	5.26943e-06	4.16882e-06	TRGV9/GSN/COTL1/PTPRC/FCER1G/TYROBP/GRN/LYZ/MNDA/HP/S100A9/S100A8/FGR/PLAC8/HLA-C/HLA-B/NCF1/NCF2	18
1	GO:0009607	response to biotic stimulus	21//62	363//4217	1.66123e-08	5.26943e-06	4.16882e-06	TRAC/TRGV9/GSN/COTL1/PTPRC/FCER1G/LAPTM5/TYROBP/GRN/LYZ/MNDA/HP/S100A9/S100A8/FGR/PLAC8/CXCL8/HLA-C/HLA-B/NCF1/NCF2	21
1	GO:0051707	response to other organism	20//62	350//4217	5.06168e-08	1.20372e-05	9.52301e-06	TRAC/TRGV9/GSN/COTL1/PTPRC/FCER1G/TYROBP/GRN/LYZ/MNDA/HP/S100A9/S100A8/FGR/PLAC8/CXCL8/HLA-C/HLA-B/NCF1/NCF2	20
1	GO:0043207	response to external biotic stimulus	20//62	351//4217	5.31276e-08	1.20372e-05	9.52301e-06	TRAC/TRGV9/GSN/COTL1/PTPRC/FCER1G/TYROBP/GRN/LYZ/MNDA/HP/S100A9/S100A8/FGR/PLAC8/CXCL8/HLA-C/HLA-B/NCF1/NCF2	20
1	GO:0044419	biological process involved in interspecies interaction between organisms	21//62	401//4217	9.68697e-08	1.92044e-05	1.51933e-05	TRAC/TRGV9/GSN/COTL1/PTPRC/FCER1G/TYROBP/GRN/LYZ/MNDA/LGALS1/HP/S100A9/S100A8/FGR/PLAC8/CXCL8/HLA-C/HLA-B/NCF1/NCF2	21
1	GO:0010942	positive regulation of cell death	14//62	174//4217	1.26589e-07	2.23077e-05	1.76484e-05	CYP1B1/GSN/PTPRC/LAPTM5/TYROBP/GRN/MNDA/LGALS1/HP/S100A9/S100A8/CTSD/ITGB2/TFPT	14
1	GO:0072593	reactive oxygen species metabolic process	9//62	60//4217	1.45312e-07	2.30465e-05	1.82329e-05	CYP1B1/ALOX5/TYROBP/HP/ITGB2/NCF1B/NCF1/NCF1C/NCF2	9
1	GO:0006954	inflammatory response	15//62	213//4217	2.44509e-07	3.52537e-05	2.78904e-05	ALOX5/PTPRC/TYROBP/GRN/LYZ/LGALS1/HP/S100A9/S100A8/FGR/CXCL8/ITGB2/SUCNR1/ALOX5AP/NCF1	15
1	GO:0006801	superoxide metabolic process	6//62	22//4217	4.90599e-07	6.33678e-05	5.01323e-05	TYROBP/ITGB2/NCF1B/NCF1/NCF1C/NCF2	6
1	GO:0042742	defense response to bacterium	8//62	51//4217	5.33247e-07	6.33678e-05	5.01323e-05	FCER1G/GRN/LYZ/HP/S100A9/S100A8/FGR/PLAC8	8
1	GO:0098609	cell-cell adhesion	14//62	196//4217	5.59362e-07	6.33678e-05	5.01323e-05	CYP1B1/ALOX5/PTPRC/LAPTM5/S100A11/LGALS1/MYL12A/S100A9/S100A8/PLAUR/ITGB2/ACTB/LIMS1/FLOT1	14
1	GO:0045730	respiratory burst	5//62	13//4217	6.86052e-07	7.25385e-05	5.73876e-05	GRN/NCF1B/NCF1/NCF1C/NCF2	5
1	GO:0007155	cell adhesion	17//62	305//4217	9.6778e-07	9.07406e-05	7.17879e-05	CYP1B1/ALOX5/PTPRC/LAPTM5/S100A11/LGALS1/MYL12A/ARHGDIB/COL17A1/S100A9/S100A8/CXCL8/PLAUR/ITGB2/ACTB/LIMS1/FLOT1	17
1	GO:0031347	regulation of defense response	13//62	175//4217	9.7263e-07	9.07406e-05	7.17879e-05	ALOX5/PTPRC/TYROBP/GRN/MNDA/LGALS1/S100A9/S100A8/FGR/HLA-B/SUCNR1/ALOX5AP/NCF1	13
1	GO:0032101	regulation of response to external stimulus	15//62	243//4217	1.35411e-06	0.000119313	9.43921e-05	ALOX5/PTPRC/TYROBP/GRN/MNDA/LGALS1/SERPINB2/S100A9/S100A8/FGR/CXCL8/HLA-B/SUCNR1/ALOX5AP/NCF1	15
1	GO:0043068	positive regulation of programmed cell death	12//62	156//4217	1.87342e-06	0.000156381	0.000123718	CYP1B1/GSN/PTPRC/LAPTM5/TYROBP/GRN/MNDA/LGALS1/S100A9/S100A8/CTSD/TFPT	12
1	GO:0050727	regulation of inflammatory response	10//62	107//4217	2.58753e-06	0.000205191	0.000162334	ALOX5/PTPRC/GRN/LGALS1/S100A9/S100A8/FGR/SUCNR1/ALOX5AP/NCF1	10
1	GO:0001775	cell activation	16//62	301//4217	4.10281e-06	0.00030986	0.000245141	GSN/PTPRC/FCER1G/LAPTM5/TYROBP/GRN/MNDA/LGALS1/MYL12A/FGR/CXCL8/SAMSN1/ITGB2/ACTB/CCND3/SUCNR1	16
1	GO:0045087	innate immune response	13//62	209//4217	7.21093e-06	0.000519843	0.000411265	TRGV9/GSN/FCER1G/TYROBP/GRN/MNDA/S100A9/S100A8/FGR/HLA-C/HLA-B/NCF1/NCF2	13
1	GO:0002275	myeloid cell activation involved in immune response	6//62	34//4217	7.70742e-06	0.000531477	0.000420469	FCER1G/TYROBP/GRN/FGR/ITGB2/SUCNR1	6
1	GO:0009617	response to bacterium	11//62	154//4217	1.09618e-05	0.000724392	0.00057309	TRAC/FCER1G/GRN/LYZ/HP/S100A9/S100A8/FGR/PLAC8/CXCL8/HLA-B	11
1	GO:0043065	positive regulation of apoptotic process	11//62	155//4217	1.16656e-05	0.000740063	0.000585488	CYP1B1/GSN/PTPRC/TYROBP/GRN/MNDA/LGALS1/S100A9/S100A8/CTSD/TFPT	11
1	GO:0002695	negative regulation of leukocyte activation	7//62	55//4217	1.22721e-05	0.000744687	0.000589147	PTPRC/LAPTM5/TYROBP/GRN/MNDA/FGR/SAMSN1	7
1	GO:0042119	neutrophil activation	5//62	22//4217	1.26775e-05	0.000744687	0.000589147	FCER1G/TYROBP/GRN/CXCL8/ITGB2	5
1	GO:0050866	negative regulation of cell activation	7//62	58//4217	1.75664e-05	0.00099501	0.000787185	PTPRC/LAPTM5/TYROBP/GRN/MNDA/FGR/SAMSN1	7
1	GO:0006909	phagocytosis	8//62	81//4217	1.90713e-05	0.00100824	0.000797648	GSN/PTPRC/FCER1G/TYROBP/FGR/ITGB2/RAB31/NCF2	8
1	GO:0031349	positive regulation of defense response	8//62	81//4217	1.90713e-05	0.00100824	0.000797648	TYROBP/GRN/MNDA/LGALS1/S100A9/S100A8/SUCNR1/ALOX5AP	8
1	GO:0036230	granulocyte activation	5//62	24//4217	2.00041e-05	0.00102344	0.000809674	FCER1G/TYROBP/GRN/CXCL8/ITGB2	5
1	GO:0050729	positive regulation of inflammatory response	6//62	41//4217	2.37836e-05	0.00117877	0.000932567	GRN/LGALS1/S100A9/S100A8/SUCNR1/ALOX5AP	6
1	GO:0052547	regulation of peptidase activity	9//62	111//4217	2.76601e-05	0.00131386	0.00103944	GSN/LAPTM5/GRN/SERPINB2/S100A9/S100A8/CTSD/SERPINB1/PLAUR	9
1	GO:0045321	leukocyte activation	14//62	273//4217	2.8166e-05	0.00131386	0.00103944	GSN/PTPRC/FCER1G/LAPTM5/TYROBP/GRN/MNDA/LGALS1/FGR/CXCL8/SAMSN1/ITGB2/CCND3/SUCNR1	14
1	GO:0002274	myeloid leukocyte activation	8//62	86//4217	2.97007e-05	0.00134587	0.00106476	PTPRC/FCER1G/TYROBP/GRN/FGR/CXCL8/ITGB2/SUCNR1	8
1	GO:0002252	immune effector process	11//62	173//4217	3.30677e-05	0.00145682	0.00115254	PTPRC/FCER1G/LAPTM5/TYROBP/GRN/LGALS1/FGR/ITGB2/HLA-B/SUCNR1/NCF1	11
1	GO:0006968	cellular defense response	4//62	14//4217	3.79949e-05	0.00158579	0.00125457	TYROBP/MNDA/NCF1/NCF2	4
1	GO:0050869	negative regulation of B cell activation	4//62	14//4217	3.79949e-05	0.00158579	0.00125457	LAPTM5/TYROBP/MNDA/SAMSN1	4
1	GO:0032103	positive regulation of response to external stimulus	9//62	116//4217	3.93989e-05	0.00160222	0.00126757	TYROBP/GRN/MNDA/LGALS1/S100A9/S100A8/CXCL8/SUCNR1/ALOX5AP	9
1	GO:0001817	regulation of cytokine production	12//62	212//4217	4.43309e-05	0.00175772	0.00139059	CYP1B1/ALOX5/PTPRC/FCER1G/LAPTM5/TYROBP/MNDA/ARNT/FGR/SERPINB1/HLA-B/FLOT1	12
1	GO:0001816	cytokine production	12//62	215//4217	5.09444e-05	0.00197068	0.00155907	CYP1B1/ALOX5/PTPRC/FCER1G/LAPTM5/TYROBP/MNDA/ARNT/FGR/SERPINB1/HLA-B/FLOT1	12
1	GO:0031623	receptor internalization	5//62	29//4217	5.28181e-05	0.00199451	0.00157793	FCER1G/CXCL8/ITGB2/RAB31/FLOT1	5
1	GO:0002682	regulation of immune system process	16//62	370//4217	5.64155e-05	0.00208082	0.0016462	RHEX/PTPRC/FCER1G/LAPTM5/TYROBP/GRN/MNDA/LGALS1/ARNT/FGR/CXCL8/SAMSN1/ITGB2/HLA-B/NCF1/FLOT1	16
1	GO:0030593	neutrophil chemotaxis	5//62	30//4217	6.26693e-05	0.00225894	0.00178712	FCER1G/S100A9/S100A8/CXCL8/ITGB2	5
1	GO:0002366	leukocyte activation involved in immune response	8//62	96//4217	6.61467e-05	0.0023313	0.00184437	PTPRC/FCER1G/TYROBP/GRN/LGALS1/FGR/ITGB2/SUCNR1	8
1	GO:0002263	cell activation involved in immune response	8//62	98//4217	7.67121e-05	0.0026449	0.00209247	PTPRC/FCER1G/TYROBP/GRN/LGALS1/FGR/ITGB2/SUCNR1	8
1	GO:0002697	regulation of immune effector process	8//62	99//4217	8.24998e-05	0.00278393	0.00220246	PTPRC/LAPTM5/TYROBP/GRN/FGR/ITGB2/HLA-B/NCF1	8
1	GO:0050776	regulation of immune response	12//62	230//4217	9.85147e-05	0.00325509	0.00257521	PTPRC/FCER1G/LAPTM5/TYROBP/GRN/MNDA/FGR/SAMSN1/ITGB2/HLA-B/NCF1/FLOT1	12
1	GO:0030155	regulation of cell adhesion	11//62	196//4217	0.000104335	0.00337704	0.00267169	CYP1B1/ALOX5/PTPRC/LAPTM5/LGALS1/ARHGDIB/CXCL8/PLAUR/ITGB2/LIMS1/FLOT1	11
1	GO:0052548	regulation of endopeptidase activity	8//62	103//4217	0.000109413	0.00345595	0.00273412	GSN/LAPTM5/SERPINB2/S100A9/S100A8/CTSD/SERPINB1/PLAUR	8
1	GO:0001774	microglial cell activation	4//62	18//4217	0.000111131	0.00345595	0.00273412	PTPRC/TYROBP/GRN/ITGB2	4
1	GO:0042116	macrophage activation	5//62	34//4217	0.00011696	0.00356727	0.00282218	PTPRC/TYROBP/GRN/ITGB2/SUCNR1	5
1	GO:0009611	response to wounding	9//62	135//4217	0.000129793	0.00382395	0.00302525	ALOX5/FCER1G/TYROBP/GRN/SERPINB2/MYL12A/S100A8/PLAUR/ACTB	9
1	GO:0010941	regulation of cell death	17//62	440//4217	0.000130197	0.00382395	0.00302525	CYP1B1/GSN/PTPRC/LAPTM5/TYROBP/GRN/MNDA/LGALS1/SERPINB2/HP/S100A9/S100A8/CTSD/PLAC8/PLAUR/ITGB2/TFPT	17
1	GO:0071621	granulocyte chemotaxis	5//62	35//4217	0.00013492	0.00389061	0.00307799	FCER1G/S100A9/S100A8/CXCL8/ITGB2	5
1	GO:0006959	humoral immune response	5//62	36//4217	0.000154922	0.00438761	0.00347118	ALOX5/PTPRC/LYZ/S100A9/CXCL8	5
1	GO:0002269	leukocyte activation involved in inflammatory response	4//62	20//4217	0.000172118	0.004659	0.00368589	PTPRC/TYROBP/GRN/ITGB2	4
1	GO:0061900	glial cell activation	4//62	20//4217	0.000172118	0.004659	0.00368589	PTPRC/TYROBP/GRN/ITGB2	4
1	GO:0002683	negative regulation of immune system process	8//62	110//4217	0.000173922	0.004659	0.00368589	PTPRC/LAPTM5/TYROBP/GRN/MNDA/FGR/SAMSN1/HLA-B	8
1	GO:0010952	positive regulation of peptidase activity	6//62	58//4217	0.000176255	0.004659	0.00368589	GSN/LAPTM5/GRN/S100A9/S100A8/CTSD	6
1	GO:1990266	neutrophil migration	5//62	38//4217	0.000201663	0.00515867	0.00408119	FCER1G/S100A9/S100A8/CXCL8/ITGB2	5
1	GO:2000377	regulation of reactive oxygen species metabolic process	5//62	38//4217	0.000201663	0.00515867	0.00408119	CYP1B1/ALOX5/TYROBP/HP/ITGB2	5
1	GO:0050865	regulation of cell activation	10//62	179//4217	0.000232393	0.00585041	0.00462845	PTPRC/FCER1G/LAPTM5/TYROBP/GRN/MNDA/LGALS1/FGR/SAMSN1/ITGB2	10
1	GO:0001819	positive regulation of cytokine production	9//62	146//4217	0.000236304	0.00585592	0.00463281	CYP1B1/PTPRC/FCER1G/LAPTM5/TYROBP/MNDA/ARNT/FGR/FLOT1	9
1	GO:0043280	positive regulation of cysteine-type endopeptidase activity involved in apoptotic process	5//62	40//4217	0.000258464	0.00630651	0.00498929	GSN/LAPTM5/S100A9/S100A8/CTSD	5
1	GO:0040011	locomotion	16//62	421//4217	0.000263258	0.00632617	0.00500484	CYP1B1/ALOX5/PTPRC/FCER1G/GRN/S100A11/ARPC5/ARHGDIB/S100A9/S100A8/FGR/CXCL8/PLAUR/ITGB2/ACTB/SUCNR1	16
1	GO:0080134	regulation of response to stress	15//62	379//4217	0.000276075	0.0065175	0.00515621	ALOX5/PTPRC/TYROBP/GRN/MNDA/LGALS1/SERPINB2/S100A9/S100A8/FGR/ACTB/HLA-B/SUCNR1/ALOX5AP/NCF1	15
1	GO:0030595	leukocyte chemotaxis	6//62	63//4217	0.000279439	0.0065175	0.00515621	ALOX5/FCER1G/S100A9/S100A8/CXCL8/ITGB2	6
1	GO:0150076	neuroinflammatory response	4//62	23//4217	0.000304342	0.00690686	0.00546424	PTPRC/TYROBP/GRN/ITGB2	4
1	GO:0045088	regulation of innate immune response	6//62	64//4217	0.000304842	0.00690686	0.00546424	TYROBP/GRN/MNDA/FGR/HLA-B/NCF1	6
1	GO:0043281	regulation of cysteine-type endopeptidase activity involved in apoptotic process	6//62	66//4217	0.00036108	0.00795663	0.00629476	GSN/LAPTM5/S100A9/S100A8/CTSD/PLAUR	6
1	GO:0048002	antigen processing and presentation of peptide antigen	4//62	24//4217	0.000361209	0.00795663	0.00629476	FCER1G/CTSD/HLA-C/HLA-B	4
1	GO:0051250	negative regulation of lymphocyte activation	5//62	44//4217	0.000407757	0.00873922	0.00691389	LAPTM5/TYROBP/MNDA/FGR/SAMSN1	5
1	GO:2001056	positive regulation of cysteine-type endopeptidase activity	5//62	44//4217	0.000407757	0.00873922	0.00691389	GSN/LAPTM5/S100A9/S100A8/CTSD	5
1	GO:0006935	chemotaxis	8//62	125//4217	0.000419992	0.00876011	0.00693041	ALOX5/FCER1G/S100A9/S100A8/CXCL8/PLAUR/ITGB2/SUCNR1	8
1	GO:0002532	production of molecular mediator involved in inflammatory response	4//62	25//4217	0.000425302	0.00876011	0.00693041	ALOX5/GRN/ALOX5AP/NCF1	4
1	GO:0010324	membrane invagination	4//62	25//4217	0.000425302	0.00876011	0.00693041	GSN/SMURF1/ITGB2/RAB31	4
1	GO:0042330	taxis	8//62	126//4217	0.000443324	0.00888251	0.00702724	ALOX5/FCER1G/S100A9/S100A8/CXCL8/PLAUR/ITGB2/SUCNR1	8
1	GO:0050777	negative regulation of immune response	5//62	45//4217	0.000453582	0.00888251	0.00702724	PTPRC/GRN/FGR/SAMSN1/HLA-B	5
1	GO:0050864	regulation of B cell activation	5//62	45//4217	0.000453582	0.00888251	0.00702724	PTPRC/LAPTM5/TYROBP/MNDA/SAMSN1	5
1	GO:0014002	astrocyte development	3//62	11//4217	0.000459247	0.00888251	0.00702724	GRN/S100A9/S100A8	3
1	GO:0031579	membrane raft organization	3//62	11//4217	0.000459247	0.00888251	0.00702724	GSN/PTPRC/FLOT1	3
1	GO:0002429	immune response-activating cell surface receptor signaling pathway	6//62	70//4217	0.000497788	0.00938895	0.00742791	PTPRC/FCER1G/LAPTM5/TYROBP/MNDA/FGR	6
1	GO:0002757	immune response-activating signal transduction	6//62	70//4217	0.000497788	0.00938895	0.00742791	PTPRC/FCER1G/LAPTM5/TYROBP/MNDA/FGR	6
1	GO:0097530	granulocyte migration	5//62	46//4217	0.000503191	0.00938895	0.00742791	FCER1G/S100A9/S100A8/CXCL8/ITGB2	5
1	GO:0043067	regulation of programmed cell death	15//62	405//4217	0.000567788	0.010367	0.00820171	CYP1B1/GSN/PTPRC/LAPTM5/TYROBP/GRN/MNDA/LGALS1/SERPINB2/S100A9/S100A8/CTSD/PLAC8/PLAUR/TFPT	15
1	GO:0030162	regulation of proteolysis	10//62	200//4217	0.000568684	0.010367	0.00820171	GSN/LAPTM5/GRN/SERPINB2/S100A9/S100A8/CTSD/SERPINB1/PLAUR/SMURF1	10
1	GO:0038094	Fc-gamma receptor signaling pathway	3//62	12//4217	0.000605926	0.0109204	0.00863953	PTPRC/FCER1G/FGR	3
1	GO:2000116	regulation of cysteine-type endopeptidase activity	6//62	73//4217	0.000624518	0.0111291	0.00880456	GSN/LAPTM5/S100A9/S100A8/CTSD/PLAUR	6
1	GO:0002694	regulation of leukocyte activation	9//62	167//4217	0.000642006	0.0113136	0.00895053	PTPRC/LAPTM5/TYROBP/GRN/MNDA/LGALS1/FGR/SAMSN1/ITGB2	9
1	GO:0002768	immune response-regulating cell surface receptor signaling pathway	6//62	76//4217	0.000775029	0.0131515	0.0104046	PTPRC/FCER1G/LAPTM5/TYROBP/MNDA/FGR	6
1	GO:0060326	cell chemotaxis	6//62	76//4217	0.000775029	0.0131515	0.0104046	ALOX5/FCER1G/S100A9/S100A8/CXCL8/ITGB2	6
1	GO:0001912	positive regulation of leukocyte mediated cytotoxicity	3//62	13//4217	0.000779472	0.0131515	0.0104046	PTPRC/TYROBP/HLA-B	3
1	GO:0002431	Fc receptor mediated stimulatory signaling pathway	3//62	13//4217	0.000779472	0.0131515	0.0104046	PTPRC/FCER1G/FGR	3
1	GO:0010950	positive regulation of endopeptidase activity	5//62	51//4217	0.000815069	0.0136074	0.0107652	GSN/LAPTM5/S100A9/S100A8/CTSD	5
1	GO:0042060	wound healing	7//62	108//4217	0.000916531	0.0151419	0.0119792	ALOX5/FCER1G/SERPINB2/MYL12A/S100A8/PLAUR/ACTB	7
1	GO:0010628	positive regulation of gene expression	12//62	293//4217	0.000933734	0.015267	0.0120783	CYP1B1/GSN/PTPRC/FCER1G/LAPTM5/TYROBP/MNDA/ARNT/FGR/CXCL8/LIMS1/FLOT1	12
1	GO:0002699	positive regulation of immune effector process	6//62	79//4217	0.000952233	0.0154106	0.0121919	PTPRC/LAPTM5/TYROBP/FGR/ITGB2/HLA-B	6
1	GO:0031343	positive regulation of cell killing	3//62	14//4217	0.000981693	0.0155508	0.0123027	PTPRC/TYROBP/HLA-B	3
1	GO:0050832	defense response to fungus	3//62	14//4217	0.000981693	0.0155508	0.0123027	COTL1/S100A9/S100A8	3
1	GO:0050764	regulation of phagocytosis	4//62	31//4217	0.000990307	0.0155508	0.0123027	PTPRC/FCER1G/FGR/RAB31	4
1	GO:0050778	positive regulation of immune response	8//62	145//4217	0.00112891	0.0175534	0.0138871	PTPRC/FCER1G/LAPTM5/TYROBP/MNDA/FGR/ITGB2/HLA-B	8
1	GO:0046649	lymphocyte activation	10//62	220//4217	0.00119624	0.017999	0.0142396	GSN/PTPRC/FCER1G/LAPTM5/TYROBP/MNDA/LGALS1/FGR/SAMSN1/CCND3	10
1	GO:0048870	cell motility	14//62	389//4217	0.00119854	0.017999	0.0142396	CYP1B1/ALOX5/PTPRC/FCER1G/GRN/S100A11/ARPC5/ARHGDIB/S100A9/S100A8/FGR/CXCL8/ITGB2/ACTB	14
1	GO:0051674	localization of cell	14//62	389//4217	0.00119854	0.017999	0.0142396	CYP1B1/ALOX5/PTPRC/FCER1G/GRN/S100A11/ARPC5/ARHGDIB/S100A9/S100A8/FGR/CXCL8/ITGB2/ACTB	14
1	GO:0001910	regulation of leukocyte mediated cytotoxicity	3//62	15//4217	0.00121431	0.017999	0.0142396	PTPRC/TYROBP/HLA-B	3
1	GO:0045010	actin nucleation	3//62	15//4217	0.00121431	0.017999	0.0142396	GSN/ARPC5/GMFG	3
1	GO:0002253	activation of immune response	6//62	83//4217	0.00123534	0.0181412	0.0143521	PTPRC/FCER1G/LAPTM5/TYROBP/MNDA/FGR	6
1	GO:0006928	movement of cell or subcellular component	16//62	484//4217	0.00125702	0.018201	0.0143994	CYP1B1/GSN/ALOX5/PTPRC/FCER1G/GRN/MYL6/S100A11/ARPC5/ARHGDIB/S100A9/S100A8/FGR/CXCL8/ITGB2/ACTB	16
1	GO:0007159	leukocyte cell-cell adhesion	7//62	114//4217	0.00126236	0.018201	0.0143994	ALOX5/PTPRC/LAPTM5/LGALS1/S100A9/S100A8/ITGB2	7
1	GO:0032270	positive regulation of cellular protein metabolic process	14//62	395//4217	0.00139199	0.0198892	0.015735	CYP1B1/GSN/PTPRC/LAPTM5/GRN/ARNT/S100A9/S100A8/CTSD/PLAUR/SMURF1/CCND3/NCF1/FLOT1	14
1	GO:0007009	plasma membrane organization	4//62	34//4217	0.00141229	0.019999	0.0158219	GSN/PTPRC/S100A9/FLOT1	4
1	GO:0042981	regulation of apoptotic process	14//62	397//4217	0.00146207	0.0203965	0.0161363	CYP1B1/GSN/PTPRC/TYROBP/GRN/MNDA/LGALS1/SERPINB2/S100A9/S100A8/CTSD/PLAC8/PLAUR/TFPT	14
1	GO:0019730	antimicrobial humoral response	3//62	16//4217	0.00147894	0.0203965	0.0161363	LYZ/S100A9/CXCL8	3
1	GO:0034113	heterotypic cell-cell adhesion	3//62	16//4217	0.00147894	0.0203965	0.0161363	PTPRC/ITGB2/FLOT1	3
1	GO:0002764	immune response-regulating signaling pathway	7//62	118//4217	0.00154481	0.0211213	0.0167097	PTPRC/FCER1G/LAPTM5/TYROBP/MNDA/FGR/FLOT1	7
1	GO:0007596	blood coagulation	5//62	59//4217	0.00158749	0.0215193	0.0170247	FCER1G/SERPINB2/MYL12A/PLAUR/ACTB	5
1	GO:0051493	regulation of cytoskeleton organization	8//62	154//4217	0.00166671	0.0223286	0.0176649	GSN/COTL1/CAPG/ARPC5/ARHGDIB/S100A9/S100A8/GMFG	8
1	GO:0042113	B cell activation	6//62	88//4217	0.00167535	0.0223286	0.0176649	PTPRC/LAPTM5/TYROBP/MNDA/LGALS1/SAMSN1	6
1	GO:0045862	positive regulation of proteolysis	7//62	120//4217	0.00170343	0.0224455	0.0177574	GSN/LAPTM5/GRN/S100A9/S100A8/CTSD/SMURF1	7
1	GO:0050817	coagulation	5//62	60//4217	0.00171244	0.0224455	0.0177574	FCER1G/SERPINB2/MYL12A/PLAUR/ACTB	5
1	GO:0002684	positive regulation of immune system process	10//62	231//4217	0.00173352	0.0224455	0.0177574	PTPRC/FCER1G/LAPTM5/TYROBP/MNDA/LGALS1/FGR/CXCL8/ITGB2/HLA-B	10
1	GO:0051240	positive regulation of multicellular organismal process	13//62	359//4217	0.00175186	0.0224455	0.0177574	CYP1B1/ALOX5/PTPRC/FCER1G/LAPTM5/TYROBP/GRN/MNDA/ARNT/FGR/PLAC8/CXCL8/FLOT1	13
1	GO:0019882	antigen processing and presentation	4//62	36//4217	0.00175488	0.0224455	0.0177574	FCER1G/CTSD/HLA-C/HLA-B	4
1	GO:0022409	positive regulation of cell-cell adhesion	6//62	89//4217	0.00177608	0.022535	0.0178282	ALOX5/PTPRC/LGALS1/PLAUR/ITGB2/FLOT1	6
1	GO:0016477	cell migration	13//62	360//4217	0.0017968	0.0226169	0.017893	CYP1B1/ALOX5/PTPRC/FCER1G/GRN/S100A11/ARPC5/ARHGDIB/S100A9/S100A8/FGR/CXCL8/ITGB2	13
1	GO:0007599	hemostasis	5//62	61//4217	0.00184447	0.0228542	0.0180807	FCER1G/SERPINB2/MYL12A/PLAUR/ACTB	5
1	GO:0097529	myeloid leukocyte migration	5//62	61//4217	0.00184447	0.0228542	0.0180807	FCER1G/S100A9/S100A8/CXCL8/ITGB2	5
1	GO:0022407	regulation of cell-cell adhesion	7//62	124//4217	0.00205867	0.0253105	0.0200239	ALOX5/PTPRC/LAPTM5/LGALS1/PLAUR/ITGB2/FLOT1	7
1	GO:0002474	antigen processing and presentation of peptide antigen via MHC class I	3//62	18//4217	0.00211032	0.0255494	0.020213	FCER1G/HLA-C/HLA-B	3
1	GO:0048708	astrocyte differentiation	3//62	18//4217	0.00211032	0.0255494	0.020213	GRN/S100A9/S100A8	3
1	GO:0051336	regulation of hydrolase activity	11//62	279//4217	0.00213093	0.0256035	0.0202557	GSN/PTPRC/LAPTM5/GRN/SERPINB2/S100A9/S100A8/CTSD/SERPINB1/PLAUR/LIMS1	11
1	GO:0002705	positive regulation of leukocyte mediated immunity	4//62	38//4217	0.00215136	0.0256545	0.0202962	PTPRC/TYROBP/ITGB2/HLA-B	4
1	GO:0006911	phagocytosis, engulfment	3//62	19//4217	0.0024799	0.0291343	0.0230491	GSN/ITGB2/RAB31	3
1	GO:0031341	regulation of cell killing	3//62	19//4217	0.0024799	0.0291343	0.0230491	PTPRC/TYROBP/HLA-B	3
1	GO:0001906	cell killing	4//62	40//4217	0.00260582	0.0296898	0.0234886	PTPRC/TYROBP/LYZ/HLA-B	4
1	GO:0032102	negative regulation of response to external stimulus	6//62	96//4217	0.0026161	0.0296898	0.0234886	ALOX5/PTPRC/GRN/SERPINB2/FGR/HLA-B	6
1	GO:0002703	regulation of leukocyte mediated immunity	5//62	66//4217	0.00261938	0.0296898	0.0234886	PTPRC/TYROBP/FGR/ITGB2/HLA-B	5
1	GO:0051651	maintenance of location in cell	5//62	66//4217	0.00261938	0.0296898	0.0234886	GSN/PTPRC/S100A9/S100A8/FTH1	5
1	GO:0051247	positive regulation of protein metabolic process	14//62	422//4217	0.00262079	0.0296898	0.0234886	CYP1B1/GSN/PTPRC/LAPTM5/GRN/ARNT/S100A9/S100A8/CTSD/PLAUR/SMURF1/CCND3/NCF1/FLOT1	14
1	GO:0045785	positive regulation of cell adhesion	7//62	130//4217	0.00269659	0.0303319	0.0239966	ALOX5/PTPRC/LGALS1/PLAUR/ITGB2/LIMS1/FLOT1	7
1	GO:0031348	negative regulation of defense response	5//62	67//4217	0.002799	0.0310708	0.0245812	ALOX5/PTPRC/GRN/FGR/HLA-B	5
1	GO:0009620	response to fungus	3//62	20//4217	0.00288716	0.0310708	0.0245812	COTL1/S100A9/S100A8	3
1	GO:0038093	Fc receptor signaling pathway	3//62	20//4217	0.00288716	0.0310708	0.0245812	PTPRC/FCER1G/FGR	3
1	GO:0043903	regulation of biological process involved in symbiotic interaction	3//62	20//4217	0.00288716	0.0310708	0.0245812	GSN/LGALS1/CXCL8	3
1	GO:0050766	positive regulation of phagocytosis	3//62	20//4217	0.00288716	0.0310708	0.0245812	PTPRC/FCER1G/RAB31	3
1	GO:0052372	modulation by symbiont of entry into host	3//62	20//4217	0.00288716	0.0310708	0.0245812	GSN/LGALS1/CXCL8	3
1	GO:0051241	negative regulation of multicellular organismal process	9//62	207//4217	0.0029165	0.0310708	0.0245812	ALOX5/PTPRC/LAPTM5/TYROBP/GRN/SERPINB2/ARHGDIB/SERPINB1/PLAC8	9
1	GO:0042127	regulation of cell population proliferation	13//62	380//4217	0.00291901	0.0310708	0.0245812	CYP1B1/ALOX5/PTPRC/TYROBP/GRN/MNDA/S100A11/ARNT/PLAC8/CXCL8/CCND3/S100A6/FTH1	13
1	GO:0030029	actin filament-based process	9//62	208//4217	0.00301338	0.0318614	0.0252066	GSN/COTL1/CAPG/TYROBP/MYL6/ARPC5/ARHGDIB/GMFG/ACTB	9
1	GO:0051249	regulation of lymphocyte activation	7//62	133//4217	0.00306792	0.0322233	0.0254929	PTPRC/LAPTM5/TYROBP/MNDA/LGALS1/FGR/SAMSN1	7
1	GO:0051668	localization within membrane	8//62	170//4217	0.00311022	0.032366	0.0256058	GSN/PTPRC/SMURF1/ITGB2/ACTB/RAB31/NCF1/FLOT1	8
1	GO:0030833	regulation of actin filament polymerization	4//62	42//4217	0.00312232	0.032366	0.0256058	GSN/COTL1/CAPG/ARPC5	4
1	GO:0002831	regulation of response to biotic stimulus	6//62	100//4217	0.00321407	0.0331008	0.0261871	TYROBP/GRN/MNDA/FGR/HLA-B/NCF1	6
1	GO:0014909	smooth muscle cell migration	3//62	21//4217	0.00333331	0.0338886	0.0268104	CYP1B1/S100A11/ARPC5	3
1	GO:2000379	positive regulation of reactive oxygen species metabolic process	3//62	21//4217	0.00333331	0.0338886	0.0268104	CYP1B1/TYROBP/ITGB2	3
1	GO:0032956	regulation of actin cytoskeleton organization	6//62	101//4217	0.00337837	0.034128	0.0269997	GSN/COTL1/CAPG/ARPC5/ARHGDIB/GMFG	6
1	GO:0050728	negative regulation of inflammatory response	4//62	44//4217	0.0037048	0.0371634	0.0294012	ALOX5/PTPRC/GRN/FGR	4
1	GO:0051235	maintenance of location	6//62	103//4217	0.00372571	0.0371634	0.0294012	GSN/PTPRC/S100A9/S100A8/DGAT2/FTH1	6
1	GO:0051094	positive regulation of developmental process	11//62	303//4217	0.00406851	0.0403291	0.0319057	RHEX/CYP1B1/ALOX5/PTPRC/TYROBP/GRN/ARNT/CXCL8/SMURF1/LIMS1/FLOT1	11
1	GO:0032970	regulation of actin filament-based process	6//62	105//4217	0.00409903	0.0403793	0.0319454	GSN/COTL1/CAPG/ARPC5/ARHGDIB/GMFG	6
1	GO:0072657	protein localization to membrane	7//62	141//4217	0.00425144	0.0411333	0.0325419	GSN/SMURF1/ITGB2/ACTB/RAB31/NCF1/FLOT1	7
1	GO:0071345	cellular response to cytokine stimulus	9//62	219//4217	0.00425732	0.0411333	0.0325419	RHEX/CYP1B1/GSN/PTPRC/FCER1G/LAPTM5/MNDA/CXCL8/LIMS1	9
1	GO:0002886	regulation of myeloid leukocyte mediated immunity	3//62	23//4217	0.00434675	0.0411333	0.0325419	TYROBP/FGR/ITGB2	3
1	GO:0034109	homotypic cell-cell adhesion	3//62	23//4217	0.00434675	0.0411333	0.0325419	MYL12A/PLAUR/ACTB	3
1	GO:0099024	plasma membrane invagination	3//62	23//4217	0.00434675	0.0411333	0.0325419	GSN/ITGB2/RAB31	3
1	GO:0008064	regulation of actin polymerization or depolymerization	4//62	46//4217	0.00435712	0.0411333	0.0325419	GSN/COTL1/CAPG/ARPC5	4
1	GO:0030832	regulation of actin filament length	4//62	46//4217	0.00435712	0.0411333	0.0325419	GSN/COTL1/CAPG/ARPC5	4
1	GO:0043085	positive regulation of catalytic activity	12//62	353//4217	0.00455463	0.0427434	0.0338157	GSN/PTPRC/LAPTM5/GRN/S100A9/S100A8/FGR/CTSD/ITGB2/CCND3/LIMS1/NCF1	12
1	GO:0002443	leukocyte mediated immunity	6//62	108//4217	0.00471025	0.0435791	0.0344769	PTPRC/FCER1G/TYROBP/FGR/ITGB2/HLA-B	6
1	GO:0050900	leukocyte migration	6//62	108//4217	0.00471025	0.0435791	0.0344769	ALOX5/FCER1G/S100A9/S100A8/CXCL8/ITGB2	6
1	GO:0051345	positive regulation of hydrolase activity	8//62	182//4217	0.00472611	0.0435791	0.0344769	GSN/PTPRC/LAPTM5/GRN/S100A9/S100A8/CTSD/LIMS1	8
1	GO:0040017	positive regulation of locomotion	7//62	144//4217	0.00477499	0.0437753	0.0346321	CYP1B1/PTPRC/GRN/S100A11/FGR/CXCL8/SUCNR1	7
1	GO:0044093	positive regulation of molecular function	14//62	451//4217	0.00483601	0.04408	0.0348731	GSN/PTPRC/LAPTM5/GRN/S100A9/S100A8/FGR/CTSD/PLAUR/ITGB2/CCND3/LIMS1/NCF1/FLOT1	14
1	GO:0014812	muscle cell migration	3//62	24//4217	0.00491612	0.0443009	0.0350479	CYP1B1/S100A11/ARPC5	3
1	GO:0030101	natural killer cell activation	3//62	24//4217	0.00491612	0.0443009	0.0350479	PTPRC/TYROBP/FGR	3
1	GO:0006898	receptor-mediated endocytosis	5//62	78//4217	0.00540805	0.0484585	0.0383372	FCER1G/CXCL8/ITGB2/RAB31/FLOT1	5
1	GO:0006690	icosanoid metabolic process	3//62	25//4217	0.0055285	0.0487122	0.0385379	CYP1B1/ALOX5/ALOX5AP	3
1	GO:0030888	regulation of B cell proliferation	3//62	25//4217	0.0055285	0.0487122	0.0385379	PTPRC/TYROBP/MNDA	3
1	GO:0120254	olefinic compound metabolic process	3//62	25//4217	0.0055285	0.0487122	0.0385379	CYP1B1/ALOX5/DGAT2	3
1	GO:0008283	cell population proliferation	14//62	459//4217	0.00566349	0.0496259	0.0392607	CYP1B1/ALOX5/PTPRC/TYROBP/GRN/MNDA/S100A11/ARNT/SERPINB1/PLAC8/CXCL8/CCND3/S100A6/FTH1	14
1	GO:0110053	regulation of actin filament organization	5//62	79//4217	0.00570912	0.0497509	0.0393595	GSN/COTL1/CAPG/ARPC5/GMFG	5
3	GO:0002181	cytoplasmic translation	16//32	40//4217	7.45876e-26	9.65909e-23	8.38522e-23	RPS5/RPL5/RPL36/RPS8/RPL35/RPS15/RPS29/RPL37/RPS12/RPS27A/RPL7/RPS2/RPL13A/RPL3/RPS18/RPL4	16
3	GO:0006518	peptide metabolic process	20//32	241//4217	7.82106e-18	5.06414e-15	4.39626e-15	CALR/SOD1/DNPEP/RPS5/RPL5/RPL36/RPS8/RPL35/RPS15/NPM1/RPS29/RPL37/RPS12/RPS27A/RPL7/RPS2/RPL13A/RPL3/RPS18/RPL4	20
3	GO:0006412	translation	18//32	188//4217	5.90279e-17	2.54804e-14	2.21199e-14	CALR/RPS5/RPL5/RPL36/RPS8/RPL35/RPS15/NPM1/RPS29/RPL37/RPS12/RPS27A/RPL7/RPS2/RPL13A/RPL3/RPS18/RPL4	18
3	GO:0043043	peptide biosynthetic process	18//32	196//4217	1.26116e-16	4.08301e-14	3.54453e-14	CALR/RPS5/RPL5/RPL36/RPS8/RPL35/RPS15/NPM1/RPS29/RPL37/RPS12/RPS27A/RPL7/RPS2/RPL13A/RPL3/RPS18/RPL4	18
3	GO:0043604	amide biosynthetic process	18//32	235//4217	3.3338e-15	8.24858e-13	7.16073e-13	CALR/RPS5/RPL5/RPL36/RPS8/RPL35/RPS15/NPM1/RPS29/RPL37/RPS12/RPS27A/RPL7/RPS2/RPL13A/RPL3/RPS18/RPL4	18
3	GO:0043603	cellular amide metabolic process	20//32	329//4217	3.82174e-15	8.24858e-13	7.16073e-13	CALR/SOD1/DNPEP/RPS5/RPL5/RPL36/RPS8/RPL35/RPS15/NPM1/RPS29/RPL37/RPS12/RPS27A/RPL7/RPS2/RPL13A/RPL3/RPS18/RPL4	20
3	GO:0034645	cellular macromolecule biosynthetic process	18//32	341//4217	2.34625e-12	4.34056e-10	3.76811e-10	CALR/RPS5/RPL5/RPL36/RPS8/RPL35/RPS15/NPM1/RPS29/RPL37/RPS12/RPS27A/RPL7/RPS2/RPL13A/RPL3/RPS18/RPL4	18
3	GO:0022613	ribonucleoprotein complex biogenesis	10//32	126//4217	1.4664e-08	2.37373e-06	2.06067e-06	RPS5/RPL5/HSP90AB1/RPS8/RPL35/RPS15/NPM1/RPL7/RPL13A/RPL3	10
3	GO:0042273	ribosomal large subunit biogenesis	5//32	14//4217	3.46518e-08	4.98601e-06	4.32843e-06	RPL5/RPL35/NPM1/RPL7/RPL3	5
3	GO:0042255	ribosome assembly	5//32	18//4217	1.45155e-07	1.87976e-05	1.63185e-05	RPS5/RPL5/RPS15/NPM1/RPL3	5
3	GO:0042254	ribosome biogenesis	8//32	98//4217	4.23937e-07	4.99089e-05	4.33267e-05	RPS5/RPL5/RPS8/RPL35/RPS15/NPM1/RPL7/RPL3	8
3	GO:0022618	ribonucleoprotein complex assembly	6//32	43//4217	5.83097e-07	6.29259e-05	5.4627e-05	RPS5/RPL5/HSP90AB1/RPS15/RPL13A/RPL3	6
3	GO:0071826	ribonucleoprotein complex subunit organization	6//32	44//4217	6.7158e-07	6.68997e-05	5.80767e-05	RPS5/RPL5/HSP90AB1/RPS15/RPL13A/RPL3	6
3	GO:0042274	ribosomal small subunit biogenesis	4//32	24//4217	2.61043e-05	0.00241465	0.00209619	RPS5/RPS8/RPS15/NPM1	4
3	GO:0051438	regulation of ubiquitin-protein transferase activity	4//32	25//4217	3.09114e-05	0.00266868	0.00231673	RPL5/RPS15/RPL37/RPS2	4
3	GO:0043066	negative regulation of apoptotic process	9//32	237//4217	4.31592e-05	0.00330663	0.00287054	MPO/MYC/SOD1/PTMA/HSP90AB1/HSPD1/NPM1/ATF5/TFRC	9
3	GO:0051444	negative regulation of ubiquitin-protein transferase activity	3//32	10//4217	4.59609e-05	0.00330663	0.00287054	RPL5/RPS15/RPL37	3
3	GO:1904666	regulation of ubiquitin protein ligase activity	3//32	10//4217	4.59609e-05	0.00330663	0.00287054	RPL5/RPS15/RPL37	3
3	GO:0043069	negative regulation of programmed cell death	9//32	241//4217	4.92858e-05	0.00335922	0.00291619	MPO/MYC/SOD1/PTMA/HSP90AB1/HSPD1/NPM1/ATF5/TFRC	9
3	GO:0009410	response to xenobiotic stimulus	6//32	97//4217	7.08478e-05	0.0045874	0.00398239	CALR/MYC/GAL/SOD1/HSP90AB1/TFRC	6
3	GO:0043933	protein-containing complex organization	12//32	463//4217	7.65563e-05	0.00472097	0.00409835	CALR/MPO/MYC/RPS5/RPL5/HSP90AB1/RPS15/HSPD1/NPM1/RPL13A/RPL3/TFRC	12
3	GO:0042981	regulation of apoptotic process	11//32	397//4217	9.32984e-05	0.00549188	0.00476759	CALR/MPO/MYC/GAL/SOD1/PTMA/HSP90AB1/HSPD1/NPM1/ATF5/TFRC	11
3	GO:0060548	negative regulation of cell death	9//32	265//4217	0.000103832	0.00584617	0.00507516	MPO/MYC/SOD1/PTMA/HSP90AB1/HSPD1/NPM1/ATF5/TFRC	9
3	GO:0043067	regulation of programmed cell death	11//32	405//4217	0.000112009	0.00604383	0.00524674	CALR/MPO/MYC/GAL/SOD1/PTMA/HSP90AB1/HSPD1/NPM1/ATF5/TFRC	11
3	GO:1901796	regulation of signal transduction by p53 class mediator	4//32	36//4217	0.000135748	0.00703173	0.00610436	MYC/RPL5/RPS15/RPL37	4
3	GO:0032269	negative regulation of cellular protein metabolic process	9//32	284//4217	0.000177234	0.00882762	0.0076634	CALR/RPL5/HSP90AB1/RPS15/NPM1/PEBP1/RPL37/RPL13A/TIPRL	9
3	GO:0006364	rRNA processing	5//32	73//4217	0.000189438	0.00908599	0.00788769	RPL5/RPS8/RPL35/RPS15/RPL7	5
3	GO:0006879	cellular iron ion homeostasis	3//32	16//4217	0.000207937	0.00928545	0.00806085	MYC/SOD1/TFRC	3
3	GO:0071353	cellular response to interleukin-4	3//32	16//4217	0.000207937	0.00928545	0.00806085	IMPDH2/HSP90AB1/RPL3	3
3	GO:0051248	negative regulation of protein metabolic process	9//32	295//4217	0.000236882	0.00985747	0.00855743	CALR/RPL5/HSP90AB1/RPS15/NPM1/PEBP1/RPL37/RPL13A/TIPRL	9
3	GO:0010941	regulation of cell death	11//32	440//4217	0.000236981	0.00985747	0.00855743	CALR/MPO/MYC/GAL/SOD1/PTMA/HSP90AB1/HSPD1/NPM1/ATF5/TFRC	11
3	GO:0031396	regulation of protein ubiquitination	5//32	77//4217	0.00024389	0.00985747	0.00855743	RPL5/HSP90AB1/RPS15/RPL37/RPS2	5
3	GO:0070670	response to interleukin-4	3//32	17//4217	0.000251194	0.00985747	0.00855743	IMPDH2/HSP90AB1/RPL3	3
3	GO:0009145	purine nucleoside triphosphate biosynthetic process	3//32	20//4217	0.000414648	0.015342	0.0133186	MYC/ATP5MC1/IMPDH2	3
3	GO:0009206	purine ribonucleoside triphosphate biosynthetic process	3//32	20//4217	0.000414648	0.015342	0.0133186	MYC/ATP5MC1/IMPDH2	3
3	GO:0016072	rRNA metabolic process	5//32	87//4217	0.00043225	0.015549	0.0134983	RPL5/RPS8/RPL35/RPS15/RPL7	5
3	GO:0065003	protein-containing complex assembly	10//32	400//4217	0.00050143	0.01755	0.0152355	CALR/RPS5/RPL5/HSP90AB1/RPS15/HSPD1/NPM1/RPL13A/RPL3/TFRC	10
3	GO:1903320	regulation of protein modification by small protein conjugation or removal	5//32	92//4217	0.000560036	0.0190854	0.0165684	RPL5/HSP90AB1/RPS15/RPL37/RPS2	5
3	GO:0009201	ribonucleoside triphosphate biosynthetic process	3//32	23//4217	0.000634266	0.0210609	0.0182833	MYC/ATP5MC1/IMPDH2	3
3	GO:0009142	nucleoside triphosphate biosynthetic process	3//32	24//4217	0.000721146	0.0227777	0.0197737	MYC/ATP5MC1/IMPDH2	3
3	GO:0009205	purine ribonucleoside triphosphate metabolic process	3//32	24//4217	0.000721146	0.0227777	0.0197737	MYC/ATP5MC1/IMPDH2	3
3	GO:0006413	translational initiation	3//32	26//4217	0.000916868	0.0267052	0.0231833	RPS5/NPM1/RPL13A	3
3	GO:0055072	iron ion homeostasis	3//32	26//4217	0.000916868	0.0267052	0.0231833	MYC/SOD1/TFRC	3
3	GO:0050821	protein stabilization	4//32	59//4217	0.000927981	0.0267052	0.0231833	CALR/RPL5/HSP90AB1/HSPD1	4
3	GO:0072331	signal transduction by p53 class mediator	4//32	59//4217	0.000927981	0.0267052	0.0231833	MYC/RPL5/RPS15/RPL37	4
3	GO:0009144	purine nucleoside triphosphate metabolic process	3//32	27//4217	0.00102617	0.0282743	0.0245454	MYC/ATP5MC1/IMPDH2	3
3	GO:0009199	ribonucleoside triphosphate metabolic process	3//32	27//4217	0.00102617	0.0282743	0.0245454	MYC/ATP5MC1/IMPDH2	3
3	GO:0051338	regulation of transferase activity	8//32	288//4217	0.00106379	0.0287002	0.0249151	MYC/SOD1/RPL5/HSP90AB1/RPS15/NPM1/RPL37/RPS2	8
3	GO:0031397	negative regulation of protein ubiquitination	3//32	29//4217	0.00126878	0.0335321	0.0291097	RPL5/RPS15/RPL37	3
3	GO:0140694	non-membrane-bounded organelle assembly	5//32	117//4217	0.00166813	0.0432045	0.0375066	RPS5/RPL5/RPS15/NPM1/RPL3	5
3	GO:0009141	nucleoside triphosphate metabolic process	3//32	33//4217	0.00185585	0.0471242	0.0409092	MYC/ATP5MC1/IMPDH2	3

## Sheet: Table S5
Table S5: DNA methylation features selected by the sPLS model. For Promoter features, the corresponding Ensembl gene ID is provided (column I). Related to Figure 1.
Feature ID	Feature Type	Chr	Start	End	Strand	sPLS Component	sPLS Loading	Ensembl Gene ID
14450	CGI	22	50525180	50532339	+	1	-0.601419	NA
8986	CGI	17	61395700	61405905	+	1	0.363409	NA
6684	CGI	15	70095464	70100893	+	1	0.271792	NA
13526	CGI	20	63174903	63179515	+	1	0.208277	NA
19132	CGI	7	72335773	72337783	+	1	0.204278	NA
14371	CGI	22	46249690	46251060	+	1	-0.1924	NA
16204	CGI	4	143184532	143185679	+	1	-0.173975	NA
8663	CGI	17	41733705	41735237	+	1	0.172278	NA
18528	CGI	6	170175639	170177453	+	1	0.171226	NA
5820	CGI	14	53953467	53956240	+	1	0.150947	NA
9554	CGI	18	47246622	47249206	+	1	0.14812	NA
13571	CGI	20	63789738	63791031	+	1	-0.141981	NA
362	CGI	1	18107612	18111179	+	1	0.133745	NA
14964	CGI	3	75668845	75672758	+	1	0.133009	NA
13080	CGI	20	21395721	21397607	+	1	0.118967	NA
9240	CGI	17	81511210	81515400	+	1	-0.114939	NA
20960	CGI	9	83537439	83538862	+	1	-0.112866	NA
18167	CGI	6	105136274	105137746	+	1	0.103752	NA
7364	CGI	16	19113815	19115285	+	1	-0.103353	NA
20413	CGI	8	127735560	127739033	+	1	-0.0924029	NA
20555	CGI	8	144103500	144110564	+	1	0.0789704	NA
20938	CGI	9	75890315	75892204	+	1	0.0697839	NA
17999	CGI	6	52361956	52363208	+	1	-0.0691618	NA
17484	CGI	6	1392815	1393935	+	1	-0.0681879	NA
9636	CGI	18	63318271	63321053	+	1	-0.0595373	NA
12132	CGI	2	111117630	111123388	+	1	0.0587528	NA
2362	CGI	10	50991197	50992005	+	1	0.0566095	NA
17798	CGI	6	32095757	32097267	+	1	0.0526742	NA
6742	CGI	15	75450741	75456108	+	1	-0.0479775	NA
16357	CGI	4	183658769	183659491	+	1	-0.0421076	NA
8587	CGI	17	36934600	36943576	+	1	0.0412459	NA
18054	CGI	6	73451364	73452509	+	1	-0.0400966	NA
15342	CGI	3	160564718	160566086	+	1	-0.0393121	NA
18084	CGI	6	83067553	83068268	+	1	0.0373317	NA
1131	CGI	1	110673623	110675675	+	1	-0.0346315	NA
10259	CGI	19	10289169	10296666	+	1	-0.0306337	NA
18137	CGI	6	98831442	98835966	+	1	-0.0301815	NA
16408	CGI	4	189846050	189847177	+	1	0.0277717	NA
18511	CGI	6	169231665	169232728	+	1	0.0270672	NA
11097	CGI	19	49055966	49057240	+	1	-0.0266756	NA
21313	CGI	9	128250176	128251150	+	1	-0.0204794	NA
11619	CGI	2	26847435	26850054	+	1	-0.0172587	NA
18192	CGI	6	108157320	108158354	+	1	-0.0145712	NA
11285	CGI	19	55080066	55082612	+	1	0.0138098	NA
20830	CGI	9	40991853	40992735	+	1	0.0117694	NA
17983	CGI	6	46687526	46689001	+	1	0.00450618	NA
11857	CGI	2	69642855	69644584	+	1	-0.00448965	NA
11937	CGI	2	74958441	74959050	+	1	0.00381588	NA
8692	CGI	17	42566618	42567615	+	1	-0.000871666	NA
7489	CGI	16	30394970	30395969	+	1	-0.00016028	NA
13626	CGI	21	8204754	8260898	+	2	-0.535204	NA
10751	CGI	19	37268648	37304504	+	2	-0.387774	NA
2305	CGI	10	44384267	44386943	+	2	-0.353058	NA
20541	CGI	8	143916103	143927967	+	2	-0.22752	NA
6658	CGI	15	67823148	67830237	+	2	-0.221452	NA
19966	CGI	8	24913390	24915034	+	2	-0.209709	NA
9730	CGI	18	79735022	79735911	+	2	-0.195317	NA
9724	CGI	18	79616370	79618403	+	2	-0.182585	NA
8576	CGI	17	36182628	36183601	+	2	-0.144181	NA
7864	CGI	16	77434413	77435361	+	2	-0.13158	NA
3032	CGI	11	636436	640628	+	2	-0.124659	NA
7371	CGI	16	19883644	19885834	+	2	-0.121294	NA
18644	CGI	7	1536818	1541025	+	2	-0.118889	NA
13646	CGI	21	10342350	10343953	+	2	-0.113319	NA
13133	CGI	20	29079907	29080691	+	2	-0.108717	NA
21488	CGI	9	136498738	136499408	+	2	-0.108683	NA
17433	CGI	5	180618790	180621897	+	2	-0.100456	NA
826	CGI	1	47437122	47439846	+	2	-0.0999392	NA
13956	CGI	22	19177549	19179303	+	2	-0.0949559	NA
9025	CGI	17	64778249	64781679	+	2	-0.0927807	NA
20610	CGI	9	112917	114839	+	2	-0.0871433	NA
2947	CGI	10	133128422	133129497	+	2	-0.0835451	NA
15801	CGI	4	20251654	20255245	+	2	-0.078298	NA
13981	CGI	22	20354362	20362278	+	2	-0.0761931	NA
14162	CGI	22	33919854	33922649	+	2	-0.0743671	NA
18479	CGI	6	166898765	166902582	+	2	-0.0713934	NA
11314	CGI	19	55481211	55485549	+	2	-0.0640576	NA
18650	CGI	7	1664226	1670881	+	2	-0.0584628	NA
2541	CGI	10	86942559	86943565	+	2	-0.0540943	NA
17772	CGI	6	31403139	31404140	+	2	-0.0539229	NA
2446	CGI	10	71212319	71214138	+	2	-0.0449062	NA
13573	CGI	20	63829914	63832738	+	2	-0.0447341	NA
18651	CGI	7	1744392	1747298	+	2	-0.0409556	NA
13409	CGI	20	50958280	50959750	+	2	-0.0389415	NA
7738	CGI	16	67149306	67151065	+	2	-0.0367505	NA
14802	CGI	3	49685711	49687185	+	2	-0.0341434	NA
350	CGI	1	16758917	16760479	+	2	-0.033897	NA
20589	CGI	8	144600118	144603295	+	2	-0.0267955	NA
10811	CGI	19	39264334	39265900	+	2	-0.0247849	NA
13555	CGI	20	63562614	63567632	+	2	-0.0246982	NA
6948	CGI	15	99799617	99800215	+	2	-0.0223644	NA
17260	CGI	5	167858535	167860485	+	2	-0.0222347	NA
5610	CGI	14	19097383	19099647	+	2	-0.0202621	NA
2004	CGI	1	246002215	246002748	+	2	-0.0178275	NA
18210	CGI	6	109978163	109980064	+	2	-0.0158311	NA
2851	CGI	10	123134560	123137850	+	2	-0.0102533	NA
122	CGI	1	2305004	2307630	+	2	-0.00928157	NA
14439	CGI	22	50280408	50284205	+	2	-0.00844676	NA
7722	CGI	16	66578847	66579509	+	2	-0.00724427	NA
17529	CGI	6	5084283	5086798	+	2	-0.00169373	NA
15167	H3K27ac	16	1485849	1494158	*	1	-0.413518	NA
41763	H3K27ac	8	127734263	127739617	*	1	-0.371949	NA
39012	H3K27ac	7	55365355	55367457	*	1	-0.270782	NA
28798	H3K27ac	22	46249809	46251052	*	1	-0.264118	NA
29208	H3K27ac	3	15600948	15602839	*	1	-0.25463	NA
4040	H3K27ac	1	230145221	230148475	*	1	0.236464	NA
17945	H3K27ac	17	42561644	42564230	*	1	-0.200287	NA
6305	H3K27ac	10	133277035	133280888	*	1	0.188763	NA
35308	H3K27ac	5	172108990	172117869	*	1	0.173912	NA
22345	H3K27ac	2	3557312	3559299	*	1	-0.173332	NA
39609	H3K27ac	7	102423884	102433471	*	1	0.16764	NA
19846	H3K27ac	18	56637106	56639487	*	1	-0.167218	NA
27951	H3K27ac	22	19940640	19944577	*	1	-0.163057	NA
25385	H3K27ac	2	219176227	219179266	*	1	-0.154544	NA
9130	H3K27ac	12	28189743	28191827	*	1	-0.137421	NA
13197	H3K27ac	14	95535188	95536374	*	1	-0.135379	NA
33425	H3K27ac	4	169009197	169011000	*	1	-0.132143	NA
33262	H3K27ac	4	143183612	143187035	*	1	-0.12797	NA
19984	H3K27ac	18	74147398	74149661	*	1	0.117367	NA
35627	H3K27ac	5	181221588	181224938	*	1	-0.111215	NA
20137	H3K27ac	19	570785	574112	*	1	-0.110678	NA
18368	H3K27ac	17	58270828	58296235	*	1	-0.104385	NA
23477	H3K27ac	2	69642851	69645762	*	1	-0.0960641	NA
39482	H3K27ac	7	99498726	99500865	*	1	-0.0862226	NA
9439	H3K27ac	12	51237935	51243989	*	1	-0.0841471	NA
3062	H3K27ac	1	174158613	174160446	*	1	-0.0839165	NA
28909	H3K27ac	22	50529463	50535646	*	1	-0.0682682	NA
29875	H3K27ac	3	50599418	50602947	*	1	0.0642585	NA
2029	H3K27ac	1	100894083	100897589	*	1	-0.0585417	NA
39677	H3K27ac	7	105675642	105679805	*	1	0.0561672	NA
16198	H3K27ac	16	56450576	56452636	*	1	0.0536897	NA
2136	H3K27ac	1	110406356	110408431	*	1	-0.046161	NA
8547	H3K27ac	12	387654	390454	*	1	-0.0452157	NA
5210	H3K27ac	10	71711789	71715573	*	1	0.0427537	NA
41740	H3K27ac	8	125434930	125436379	*	1	0.039903	NA
41744	H3K27ac	8	125528030	125529479	*	1	0.0386447	NA
35629	H3K27ac	5	181240734	181247532	*	1	-0.0305989	NA
37087	H3K27ac	6	83067633	83068684	*	1	0.0279112	NA
3860	H3K27ac	1	224181472	224184999	*	1	-0.0276193	NA
34122	H3K27ac	5	56154333	56160973	*	1	-0.0275211	NA
6137	H3K27ac	10	121974363	121975573	*	1	-0.0269531	NA
32455	H3K27ac	4	53377094	53378534	*	1	-0.0226108	NA
4027	H3K27ac	1	229626200	229627144	*	1	0.0211786	NA
8899	H3K27ac	12	11170532	11172984	*	1	-0.0157915	NA
26802	H3K27ac	20	48757375	48763770	*	1	-0.0145206	NA
8677	H3K27ac	12	4272118	4275490	*	1	0.0141761	NA
4011	H3K27ac	1	229247969	229254405	*	1	0.0123047	NA
43616	H3K27ac	9	127448538	127452464	*	1	-0.00523409	NA
20678	H3K27ac	19	9826955	9829147	*	1	-0.00344066	NA
4122	H3K27ac	1	234598421	234609129	*	1	-0.00319395	NA
41795	H3K27ac	8	129588256	129594708	*	2	-0.456857	NA
41742	H3K27ac	8	125504636	125507924	*	2	-0.295125	NA
17711	H3K27ac	17	36182529	36184312	*	2	-0.282626	NA
35060	H3K27ac	5	150452152	150458574	*	2	-0.280652	NA
41789	H3K27ac	8	129545196	129555932	*	2	-0.279818	NA
40166	H3K27ac	7	150363431	150371545	*	2	-0.259188	NA
21159	H3K27ac	19	19180103	19183208	*	2	-0.215847	NA
41803	H3K27ac	8	129662238	129670229	*	2	-0.210853	NA
41791	H3K27ac	8	129580181	129584646	*	2	-0.183259	NA
22331	H3K27ac	19	58570082	58576255	*	2	-0.174421	NA
6393	H3K27ac	11	1757087	1763980	*	2	-0.15922	NA
28735	H3K27ac	22	45162426	45168207	*	2	-0.155952	NA
29979	H3K27ac	3	53139841	53144262	*	2	-0.147088	NA
41744	H3K27ac	8	125528030	125529479	*	2	-0.139311	NA
13377	H3K27ac	14	104751662	104758222	*	2	-0.123752	NA
42059	H3K27ac	8	143539946	143547767	*	2	-0.115915	NA
10401	H3K27ac	12	111756479	111759315	*	2	-0.113719	NA
25354	H3K27ac	2	218367084	218371965	*	2	-0.106778	NA
26867	H3K27ac	20	49784602	49796189	*	2	-0.102802	NA
27794	H3K27ac	21	44966363	44970204	*	2	-0.0995555	NA
6176	H3K27ac	10	124698005	124703058	*	2	-0.0960389	NA
31847	H3K27ac	4	1245824	1248766	*	2	-0.0891217	NA
35023	H3K27ac	5	148825409	148828402	*	2	-0.0883396	NA
4	H3K27ac	1	777700	779530	*	2	-0.0875236	NA
21208	H3K27ac	19	19900097	19902252	*	2	-0.0872652	NA
15105	H3K27ac	16	337281	341725	*	2	-0.0689067	NA
41990	H3K27ac	8	141237187	141241982	*	2	-0.0662223	NA
27808	H3K27ac	21	45532320	45536780	*	2	-0.0645824	NA
14431	H3K27ac	15	75107534	75110490	*	2	-0.0612635	NA
21318	H3K27ac	19	33258489	33263978	*	2	-0.0588566	NA
41740	H3K27ac	8	125434930	125436379	*	2	-0.0577702	NA
4884	H3K27ac	10	44959820	44970216	*	2	-0.0510098	NA
147	H3K27ac	1	6579416	6582864	*	2	-0.0506558	NA
31747	H3K27ac	3	196618685	196626588	*	2	-0.0431835	NA
4170	H3K27ac	1	235081932	235084568	*	2	-0.0427197	NA
65	H3K27ac	1	1778509	1783777	*	2	-0.0378261	NA
13475	H3K27ac	15	31359149	31363504	*	2	-0.0343431	NA
7208	H3K27ac	11	60054110	60060497	*	2	-0.0328543	NA
41979	H3K27ac	8	141145880	141147839	*	2	-0.0277668	NA
25576	H3K27ac	2	231387561	231395699	*	2	-0.026244	NA
33895	H3K27ac	5	34192358	34192941	*	2	-0.0241293	NA
16439	H3K27ac	16	68787999	68794522	*	2	-0.0239735	NA
2647	H3K27ac	1	154973598	154976743	*	2	-0.021291	NA
43943	H3K27ac	9	134364711	134368891	*	2	-0.0163756	NA
494	H3K27ac	1	19250377	19253368	*	2	-0.0161862	NA
7565	H3K27ac	11	67266639	67289070	*	2	-0.015432	NA
14437	H3K27ac	15	75152509	75155501	*	2	-0.0112581	NA
354	H3K27ac	1	12032333	12038028	*	2	-0.00995977	NA
20059	H3K27ac	18	77094290	77104301	*	2	-0.00362981	NA
15444	H3K27ac	16	11496873	11498927	*	2	-0.00101841	NA
20584	H3K4me3	8	29348349	29352326	*	1	-0.538585	NA
1163	H3K4me3	1	110671135	110675282	*	1	-0.38751	NA
9179	H3K4me3	17	42566567	42568141	*	1	-0.301785	NA
11262	H3K4me3	19	37506046	37507493	*	1	-0.263965	NA
3112	H3K4me3	10	121973882	121975654	*	1	-0.215151	NA
8985	H3K4me3	17	32141604	32144034	*	1	-0.21425	NA
19666	H3K4me3	7	55365065	55367416	*	1	-0.188251	NA
5145	H3K4me3	12	94147799	94151224	*	1	-0.186974	NA
11993	H3K4me3	2	3557266	3559330	*	1	-0.160533	NA
18777	H3K4me3	6	83067541	83068780	*	1	0.144897	NA
21013	H3K4me3	8	123156527	123158629	*	1	0.140284	NA
13485	H3K4me3	2	240566645	240568377	*	1	-0.136412	NA
2456	H3K4me3	10	26438358	26440631	*	1	-0.124933	NA
16802	H3K4me3	4	143183705	143188096	*	1	-0.120301	NA
10219	H3K4me3	18	56636496	56639443	*	1	-0.117423	NA
18427	H3K4me3	6	31663599	31667194	*	1	0.114864	NA
18435	H3K4me3	6	31793892	31795792	*	1	-0.112345	NA
16085	H3K4me3	3	187737543	187740423	*	1	-0.109287	NA
15940	H3K4me3	3	159763050	159764565	*	1	0.0877394	NA
9178	H3K4me3	17	42561617	42564021	*	1	-0.0870553	NA
12936	H3K4me3	2	156435858	156438557	*	1	-0.0869159	NA
16666	H3K4me3	4	102866999	102870467	*	1	-0.0797795	NA
13076	H3K4me3	2	178193789	178195450	*	1	-0.0770576	NA
11059	H3K4me3	19	18831919	18834667	*	1	-0.0657905	NA
10402	H3K4me3	19	1478114	1479944	*	1	0.0615875	NA
12491	H3K4me3	2	73233376	73236002	*	1	-0.061237	NA
19754	H3K4me3	7	73682093	73684648	*	1	-0.0561135	NA
14434	H3K4me3	22	19940754	19943590	*	1	-0.0552212	NA
4547	H3K4me3	12	11170493	11172807	*	1	-0.0466131	NA
14877	H3K4me3	22	46249483	46251105	*	1	-0.0384151	NA
16265	H3K4me3	4	2811684	2813708	*	1	0.036387	NA
18704	H3K4me3	6	53793675	53795682	*	1	-0.0363614	NA
2749	H3K4me3	10	75399537	75404492	*	1	-0.0325126	NA
1888	H3K4me3	1	204073052	204074993	*	1	0.0323675	NA
10708	H3K4me3	19	9826632	9829232	*	1	-0.0321678	NA
16901	H3K4me3	4	169756700	169758294	*	1	-0.0320417	NA
1109	H3K4me3	1	100893718	100897561	*	1	-0.031647	NA
4639	H3K4me3	12	28189920	28191916	*	1	-0.0312867	NA
4391	H3K4me3	12	386843	390124	*	1	-0.0284225	NA
5844	H3K4me3	13	51453355	51454561	*	1	-0.0240837	NA
20011	H3K4me3	7	102463935	102466041	*	1	0.0238724	NA
19191	H3K4me3	6	158869463	158870633	*	1	-0.0226777	NA
18343	H3K4me3	6	28988142	28989320	*	1	-0.0188906	NA
12459	H3K4me3	2	70993447	70994870	*	1	-0.0184739	NA
21917	H3K4me3	9	127448518	127452601	*	1	-0.0182102	NA
18154	H3K4me3	6	16758909	16763501	*	1	0.0181539	NA
8251	H3K4me3	16	68309386	68312191	*	1	-0.00997168	NA
9467	H3K4me3	17	58275073	58281825	*	1	-0.00965261	NA
3127	H3K4me3	10	124417912	124419448	*	1	0.00622608	NA
11855	H3K4me3	19	55252805	55259084	*	1	-0.00554967	NA
21475	H3K4me3	9	63816752	63818444	*	2	-0.490861	NA
18405	H3K4me3	6	31402678	31403960	*	2	-0.435904	NA
14414	H3K4me3	22	19177259	19178835	*	2	-0.363325	NA
5521	H3K4me3	12	128821811	128824981	*	2	-0.331935	NA
10241	H3K4me3	18	62714610	62719452	*	2	-0.217087	NA
21214	H3K4me3	9	112727	115042	*	2	-0.196662	NA
13264	H3K4me3	2	218032280	218036374	*	2	-0.17452	NA
7156	H3K4me3	15	66501905	66506325	*	2	-0.171822	NA
9029	H3K4me3	17	36182744	36184373	*	2	-0.167008	NA
7744	H3K4me3	16	4846014	4849453	*	2	-0.131041	NA
3406	H3K4me3	11	16737696	16740508	*	2	-0.118936	NA
22010	H3K4me3	9	129640357	129642804	*	2	-0.114112	NA
11805	H3K4me3	19	53867812	53871769	*	2	-0.110429	NA
3238	H3K4me3	11	818855	822124	*	2	-0.108842	NA
13590	H3K4me3	20	3887973	3892277	*	2	-0.106304	NA
10076	H3K4me3	18	23134982	23137101	*	2	-0.0933646	NA
13982	H3K4me3	20	50956567	50960046	*	2	-0.090585	NA
2727	H3K4me3	10	73729279	73731454	*	2	-0.0760874	NA
7145	H3K4me3	15	65609869	65612006	*	2	-0.074383	NA
15145	H3K4me3	3	37452145	37453538	*	2	-0.073476	NA
302	H3K4me3	1	19250490	19253756	*	2	-0.0693577	NA
29	H3K4me3	1	1305365	1307923	*	2	-0.0663263	NA
4622	H3K4me3	12	26195173	26196242	*	2	-0.0632167	NA
18941	H3K4me3	6	116277201	116280825	*	2	-0.0603678	NA
14455	H3K4me3	22	20494885	20495796	*	2	-0.0600577	NA
21638	H3K4me3	9	94258957	94260729	*	2	-0.0543697	NA
18013	H3K4me3	6	2970423	2972219	*	2	-0.0523656	NA
12549	H3K4me3	2	84970896	84973417	*	2	-0.0464727	NA
11068	H3K4me3	19	19063188	19064757	*	2	-0.043269	NA
11831	H3K4me3	19	54447477	54451126	*	2	-0.0423381	NA
14405	H3K4me3	22	18076784	18079360	*	2	-0.0411045	NA
5661	H3K4me3	13	28657646	28660277	*	2	-0.0410473	NA
3270	H3K4me3	11	2300249	2306759	*	2	-0.0381509	NA
2012	H3K4me3	1	218284504	218286662	*	2	-0.0297735	NA
5201	H3K4me3	12	103839693	103842172	*	2	-0.0246707	NA
13019	H3K4me3	2	172084181	172087404	*	2	-0.0242261	NA
16568	H3K4me3	4	80070507	80073843	*	2	-0.014129	NA
11779	H3K4me3	19	52600629	52602057	*	2	-0.0120581	NA
5543	H3K4me3	12	132189154	132190439	*	2	-0.010334	NA
7336	H3K4me3	15	82044464	82047038	*	2	0.00995792	NA
3666	H3K4me3	11	61827127	61829274	*	2	-0.00977141	NA
4712	H3K4me3	12	47079264	47081175	*	2	-0.00797532	NA
18189	H3K4me3	6	24721340	24721928	*	2	-0.0074272	NA
15155	H3K4me3	3	38346673	38347859	*	2	-0.00719001	NA
13433	H3K4me3	2	234494396	234497115	*	2	-0.00680484	NA
1155	H3K4me3	1	110083560	110084987	*	2	-0.00629984	NA
379	H3K4me3	1	24415157	24417310	*	2	-0.00577417	NA
7696	H3K4me3	16	3500582	3501922	*	2	-0.00390929	NA
3889	H3K4me3	11	67266676	67272238	*	2	0.00380992	NA
18167	H3K4me3	6	18262497	18265313	*	2	0.00105384	NA
68986	Promoter	17	81512255	81514255	-	1	-0.382259	ENSG00000184009
68987	Promoter	17	81512263	81514263	-	1	-0.382259	ENSG00000184009
68985	Promoter	17	81512248	81514248	-	1	-0.331839	ENSG00000184009
36464	Promoter	12	121398583	121400583	+	1	-0.263224	ENSG00000170633
36466	Promoter	12	121398628	121400628	+	1	-0.249822	ENSG00000170633
36467	Promoter	12	121398629	121400629	+	1	-0.249822	ENSG00000170633
36465	Promoter	12	121398619	121400619	+	1	-0.241925	ENSG00000170633
36468	Promoter	12	121398642	121400642	+	1	-0.206658	ENSG00000170633
36469	Promoter	12	121398644	121400644	+	1	-0.206658	ENSG00000170633
36470	Promoter	12	121398647	121400647	+	1	-0.206658	ENSG00000170633
36463	Promoter	12	121398541	121400541	+	1	-0.154908	ENSG00000170633
18353	Promoter	11	287672	289672	+	1	-0.149946	ENSG00000142102
18354	Promoter	11	287678	289678	+	1	-0.149946	ENSG00000142102
68988	Promoter	17	81512278	81514278	-	1	-0.13215	ENSG00000184009
68989	Promoter	17	81512280	81514280	-	1	-0.13215	ENSG00000184009
128724	Promoter	6	85642422	85644422	-	1	-0.126563	ENSG00000135316
69857	Promoter	18	3448712	3450712	+	1	-0.102137	ENSG00000177426
68990	Promoter	17	81512281	81514281	-	1	-0.0901921	ENSG00000184009
68991	Promoter	17	81512290	81514290	-	1	-0.0792466	ENSG00000184009
68992	Promoter	17	81512291	81514291	-	1	-0.0792466	ENSG00000184009
68993	Promoter	17	81512299	81514299	-	1	-0.0792466	ENSG00000184009
46000	Promoter	15	32716504	32718504	+	1	0.0770944	ENSG00000166923
69856	Promoter	18	3448677	3450677	+	1	-0.0708031	ENSG00000177426
30335	Promoter	12	28188944	28190944	+	1	-0.065448	ENSG00000123106
30336	Promoter	12	28188946	28190946	+	1	-0.065448	ENSG00000123106
30337	Promoter	12	28188966	28190966	+	1	-0.064479	ENSG00000123106
128420	Promoter	6	72620292	72622292	+	1	-0.0638239	ENSG00000185760
130910	Promoter	6	165661569	165663569	-	1	0.0540821	ENSG00000112541
130911	Promoter	6	165661600	165663600	-	1	0.0540821	ENSG00000112541
30333	Promoter	12	28188927	28190927	+	1	-0.0533468	ENSG00000123106
46884	Promoter	15	43369410	43371410	-	1	0.0501566	ENSG00000140265
128421	Promoter	6	72620343	72622343	+	1	-0.048338	ENSG00000185760
115237	Promoter	4	102867554	102869554	+	1	-0.0472797	ENSG00000145354
30334	Promoter	12	28188938	28190938	+	1	-0.0453828	ENSG00000123106
46885	Promoter	15	43369548	43371548	-	1	0.0425093	ENSG00000140265
46886	Promoter	15	43369562	43371562	-	1	0.0425093	ENSG00000140265
46887	Promoter	15	43369573	43371573	+	1	0.0425093	ENSG00000137822
46888	Promoter	15	43369601	43371601	+	1	0.0383295	ENSG00000137822
46889	Promoter	15	43369615	43371615	+	1	0.0383295	ENSG00000137822
17826	Promoter	10	121973785	121975785	-	1	-0.0378143	ENSG00000107672
116233	Promoter	4	143184361	143186361	-	1	-0.0348408	ENSG00000250326
76582	Promoter	19	18225975	18227975	-	1	-0.0281925	ENSG00000105650
116232	Promoter	4	143184329	143186329	-	1	-0.0262062	ENSG00000250326
130456	Promoter	6	149922510	149924510	-	1	-0.0208596	ENSG00000203722
130457	Promoter	6	149922578	149924578	-	1	-0.0208596	ENSG00000203722
10505	Promoter	1	176206993	176208993	-	1	0.0144797	ENSG00000143207
103302	Promoter	3	15600685	15602685	-	1	-0.0114932	ENSG00000131373
18351	Promoter	11	287635	289635	+	1	-0.0104204	ENSG00000142102
18352	Promoter	11	287638	289638	+	1	-0.0104204	ENSG00000142102
48797	Promoter	15	70097071	70099071	-	1	0.0072592	ENSG00000140332
72504	Promoter	18	79734853	79736853	+	2	-0.359736	ENSG00000060069
105235	Promoter	3	49685770	49687770	-	2	-0.323602	ENSG00000173531
105234	Promoter	3	49685687	49687687	-	2	-0.270948	ENSG00000173531
105232	Promoter	3	49685285	49687285	-	2	-0.255379	ENSG00000173531
72503	Promoter	18	79734110	79736110	+	2	-0.239864	ENSG00000060069
105233	Promoter	3	49685374	49687374	-	2	-0.224346	ENSG00000173531
14890	Promoter	10	44384592	44386592	-	2	-0.1989	ENSG00000107562
14891	Promoter	10	44384597	44386597	-	2	-0.1989	ENSG00000107562
14889	Promoter	10	44384570	44386570	-	2	-0.196322	ENSG00000107562
14888	Promoter	10	44384549	44386549	-	2	-0.193491	ENSG00000107562
14887	Promoter	10	44384543	44386543	-	2	-0.1905	ENSG00000107562
63407	Promoter	17	36181961	36183961	+	2	-0.180334	ENSG00000274767
63406	Promoter	17	36181735	36183735	+	2	-0.175208	ENSG00000274767
108070	Promoter	3	127027277	127029277	+	2	-0.16951	ENSG00000114554
53856	Promoter	16	19884404	19886404	-	2	-0.145477	ENSG00000167191
53857	Promoter	16	19884417	19886417	-	2	-0.145477	ENSG00000167191
105229	Promoter	3	49684590	49686590	-	2	-0.132826	ENSG00000173531
16056	Promoter	10	77637289	77639289	-	2	-0.123488	ENSG00000156113
53855	Promoter	16	19884364	19886364	-	2	-0.122412	ENSG00000167191
96763	Promoter	20	59932264	59934264	+	2	-0.117831	ENSG00000196227
126337	Promoter	6	31402172	31404172	+	2	-0.117042	ENSG00000204520
80226	Promoter	19	45785159	45787159	-	2	-0.11212	ENSG00000185800
18748	Promoter	11	1015653	1017653	-	2	-0.108037	ENSG00000184956
94905	Promoter	20	25478527	25480527	-	2	-0.10377	ENSG00000101004
53858	Promoter	16	19885025	19887025	-	2	-0.0996118	ENSG00000167191
80227	Promoter	19	45785213	45787213	-	2	-0.0898396	ENSG00000268434
139445	Promoter	8	24914217	24916217	-	2	-0.0868871	ENSG00000272163
139444	Promoter	8	24913442	24915442	+	2	-0.0826535	ENSG00000104722
99111	Promoter	22	18078275	18080275	-	2	-0.074578	ENSG00000225335
143190	Promoter	8	125521275	125523275	+	2	-0.0709577	ENSG00000253111
88823	Promoter	2	130915151	130917151	+	2	-0.0689347	ENSG00000136002
14997	Promoter	10	46555030	46557030	-	2	-0.0606005	ENSG00000204175
105231	Promoter	3	49684899	49686899	-	2	-0.060117	ENSG00000173531
25920	Promoter	11	94236650	94238650	+	2	-0.0586065	ENSG00000250519
105236	Promoter	3	49686303	49688303	-	2	-0.0578414	ENSG00000173531
81275	Promoter	19	49853555	49855555	+	2	-0.0564265	ENSG00000104960
16057	Promoter	10	77637319	77639319	-	2	-0.0548697	ENSG00000156113
126336	Promoter	6	31402079	31404079	+	2	-0.0534108	ENSG00000204520
105237	Promoter	3	49686352	49688352	-	2	-0.0517349	ENSG00000173531
105238	Promoter	3	49686357	49688357	-	2	-0.0517349	ENSG00000173531
105230	Promoter	3	49684798	49686798	-	2	-0.0430455	ENSG00000173531
112773	Promoter	4	20251760	20253760	+	2	-0.04169	ENSG00000145147
88824	Promoter	2	130915465	130917465	+	2	-0.0352425	ENSG00000136002
105239	Promoter	3	49686366	49688366	-	2	-0.0254652	ENSG00000173531
131368	Promoter	7	2215427	2217427	-	2	-0.0209445	ENSG00000002822
27921	Promoter	11	129814319	129816319	+	2	-0.0198083	ENSG00000151715
105240	Promoter	3	49686460	49688460	-	2	-0.0189181	ENSG00000173531
97283	Promoter	21	10342169	10344169	-	2	-0.0123664	ENSG00000277693
97284	Promoter	21	10342237	10344237	-	2	-0.0123664	ENSG00000277693
93456	Promoter	2	239066481	239068481	-	2	-0.0079814	ENSG00000068024
2612534	Window3k1k	8	127297001	127300000	*	1	0.472891	NA
2612535	Window3k1k	8	127298001	127301000	*	1	0.452292	NA
365059	Window3k1k	11	1864001	1867000	*	1	0.268661	NA
1663907	Window3k1k	3	75667001	75670000	*	1	0.250933	NA
2610626	Window3k1k	8	125389001	125392000	*	1	0.207351	NA
2612972	Window3k1k	8	127735001	127738000	*	1	-0.202534	NA
1066770	Window3k1k	17	82601001	82604000	*	1	0.195558	NA
1663908	Window3k1k	3	75668001	75671000	*	1	0.191046	NA
209031	Window3k1k	1	227883001	227886000	*	1	0.186966	NA
433605	Window3k1k	11	70818001	70821000	*	1	0.172214	NA
1126100	Window3k1k	18	58863001	58866000	*	1	0.135129	NA
2610618	Window3k1k	8	125381001	125384000	*	1	0.129151	NA
2483996	Window3k1k	7	157643001	157646000	*	1	0.126442	NA
2611607	Window3k1k	8	126370001	126373000	*	1	0.119321	NA
225587	Window3k1k	1	244486001	244489000	*	1	0.110077	NA
433606	Window3k1k	11	70819001	70822000	*	1	0.107329	NA
225586	Window3k1k	1	244485001	244488000	*	1	0.107216	NA
2612973	Window3k1k	8	127736001	127739000	*	1	-0.102376	NA
2188828	Window3k1k	6	32095001	32098000	*	1	0.102336	NA
2305609	Window3k1k	6	149482001	149485000	*	1	-0.102331	NA
364400	Window3k1k	11	1205001	1208000	*	1	0.0949079	NA
2610631	Window3k1k	8	125394001	125397000	*	1	0.0912227	NA
2614710	Window3k1k	8	129473001	129476000	*	1	0.0850113	NA
361604	Window3k1k	10	132054001	132057000	*	1	0.084683	NA
731835	Window3k1k	14	19373001	19376000	*	1	0.0811774	NA
591748	Window3k1k	12	94147001	94150000	*	1	-0.0750101	NA
2610763	Window3k1k	8	125526001	125529000	*	1	0.069995	NA
2188827	Window3k1k	6	32094001	32097000	*	1	0.0673053	NA
2610687	Window3k1k	8	125450001	125453000	*	1	0.0655426	NA
731834	Window3k1k	14	19372001	19375000	*	1	0.0639559	NA
2611225	Window3k1k	8	125988001	125991000	*	1	0.0573901	NA
14706	Window3k1k	1	15044001	15047000	*	1	0.056415	NA
2322662	Window3k1k	6	166541001	166544000	*	1	0.0480204	NA
2612989	Window3k1k	8	127752001	127755000	*	1	0.043891	NA
1510050	Window3k1k	20	64217001	64220000	*	1	-0.0375587	NA
2165809	Window3k1k	6	9039001	9042000	*	1	0.0325226	NA
1295995	Window3k1k	2	90391001	90394000	*	1	0.0317425	NA
1550001	Window3k1k	22	11620001	11623000	*	1	0.0315254	NA
2612323	Window3k1k	8	127086001	127089000	*	1	0.0303252	NA
2612536	Window3k1k	8	127299001	127302000	*	1	0.0292693	NA
2324911	Window3k1k	6	168838001	168841000	*	1	0.0281535	NA
2398775	Window3k1k	7	72336001	72339000	*	1	0.0276844	NA
354551	Window3k1k	10	125001001	125004000	*	1	0.0232556	NA
2749085	Window3k1k	9	136012001	136015000	*	1	0.0224452	NA
2915	Window3k1k	1	3195001	3198000	*	1	0.0132533	NA
1633987	Window3k1k	3	45747001	45750000	*	1	0.00761576	NA
2188840	Window3k1k	6	32107001	32110000	*	1	0.00408938	NA
1147092	Window3k1k	18	79855001	79858000	*	1	0.000789487	NA
500731	Window3k1k	12	3020001	3023000	*	1	0.000482544	NA
1567697	Window3k1k	22	30256001	30259000	*	1	-0.000477565	NA
1508854	Window3k1k	20	63021001	63024000	*	2	-0.366319	NA
1334888	Window3k1k	2	130756001	130759000	*	2	-0.267259	NA
816536	Window3k1k	14	104173001	104176000	*	2	-0.256869	NA
1196575	Window3k1k	19	49279001	49282000	*	2	-0.246796	NA
1146971	Window3k1k	18	79734001	79737000	*	2	-0.244793	NA
274046	Window3k1k	10	44384001	44387000	*	2	-0.239126	NA
1508853	Window3k1k	20	63020001	63023000	*	2	-0.237343	NA
364362	Window3k1k	11	1167001	1170000	*	2	-0.220011	NA
500161	Window3k1k	12	2450001	2453000	*	2	-0.210385	NA
1637925	Window3k1k	3	49685001	49688000	*	2	-0.20464	NA
1146972	Window3k1k	18	79735001	79738000	*	2	-0.204522	NA
547770	Window3k1k	12	50167001	50170000	*	2	-0.17183	NA
934579	Window3k1k	16	31471001	31474000	*	2	-0.168453	NA
1547523	Window3k1k	21	44970001	44973000	*	2	-0.161834	NA
1149163	Window3k1k	19	1755001	1758000	*	2	-0.145831	NA
2188159	Window3k1k	6	31401001	31404000	*	2	-0.145554	NA
1806491	Window3k1k	4	20251001	20254000	*	2	-0.141332	NA
3666	Window3k1k	1	3946001	3949000	*	2	-0.134264	NA
1005815	Window3k1k	17	21247001	21250000	*	2	-0.132867	NA
1637924	Window3k1k	3	49684001	49687000	*	2	-0.129321	NA
2483877	Window3k1k	7	157524001	157527000	*	2	-0.124925	NA
816537	Window3k1k	14	104174001	104177000	*	2	-0.112484	NA
2329328	Window3k1k	7	2536001	2539000	*	2	-0.103595	NA
274047	Window3k1k	10	44385001	44388000	*	2	-0.0995242	NA
1557053	Window3k1k	22	19606001	19609000	*	2	-0.0959338	NA
1180559	Window3k1k	19	33261001	33264000	*	2	-0.0943984	NA
10424	Window3k1k	1	10704001	10707000	*	2	-0.0903051	NA
363831	Window3k1k	11	636001	639000	*	2	-0.089322	NA
2327812	Window3k1k	7	1020001	1023000	*	2	-0.0807208	NA
1787021	Window3k1k	4	686001	689000	*	2	-0.0754065	NA
2749571	Window3k1k	9	136498001	136501000	*	2	-0.0618112	NA
3664	Window3k1k	1	3944001	3947000	*	2	-0.0563999	NA
2630421	Window3k1k	9	113001	116000	*	2	-0.0537839	NA
962115	Window3k1k	16	67661001	67664000	*	2	-0.0458399	NA
269876	Window3k1k	10	39966001	39969000	*	2	-0.0454521	NA
274045	Window3k1k	10	44383001	44386000	*	2	-0.0449796	NA
2749599	Window3k1k	9	136526001	136529000	*	2	-0.043063	NA
1441341	Window3k1k	2	237212001	237215000	*	2	-0.0309722	NA
2678009	Window3k1k	9	63817001	63820000	*	2	-0.0297212	NA
269875	Window3k1k	10	39965001	39968000	*	2	-0.0293726	NA
1147138	Window3k1k	18	79901001	79904000	*	2	-0.0270123	NA
269877	Window3k1k	10	39967001	39970000	*	2	-0.02484	NA
1505765	Window3k1k	20	59932001	59935000	*	2	-0.0208048	NA
877922	Window3k1k	15	76632001	76635000	*	2	-0.0206301	NA
1637926	Window3k1k	3	49686001	49689000	*	2	-0.0171621	NA
1443194	Window3k1k	2	239065001	239068000	*	2	-0.0100943	NA
906192	Window3k1k	16	3011001	3014000	*	2	-0.00731802	NA
2256592	Window3k1k	6	100463001	100466000	*	2	-0.00714001	NA
363830	Window3k1k	11	635001	638000	*	2	-0.00630322	NA
2749572	Window3k1k	9	136499001	136502000	*	2	-0.00478138	NA

## Sheet: Table S6
Table S6: DNA accessibility features selected by the sPLS model. For Promoter features, the corresponding Ensembl gene ID is provided (column I). Related to Figure 1.
Feature ID	Feature Type	Chr	Start	End	Strand	sPLS Component	sPLS Loading	ensembl_ID
18502	CGI	6	167825384	167827879	+	1	-0.377624	NA
9746	CGI	18	79787847	79790299	+	1	-0.361995	NA
18367	CGI	6	147203678	147204712	+	1	-0.301081	NA
12371	CGI	2	156332546	156334925	+	1	-0.278481	NA
20430	CGI	8	127735560	127739033	+	1	-0.247735	NA
9142	CGI	17	76072094	76077449	+	1	-0.247093	NA
18314	CGI	6	135180851	135183273	+	1	-0.24271	NA
9396	CGI	18	8608766	8610372	+	1	-0.238163	NA
5618	CGI	14	19372813	19373486	+	1	-0.210392	NA
2770	CGI	10	111076233	111079545	+	1	-0.201123	NA
13575	CGI	20	63707150	63709077	+	1	-0.175053	NA
21545	CGI	9	137085926	137087435	+	1	-0.153833	NA
7713	CGI	16	58733544	58734424	+	1	-0.139462	NA
3768	CGI	11	76205935	76211040	+	1	-0.138688	NA
15682	CGI	4	2933735	2935288	+	1	-0.138267	NA
13570	CGI	20	63626237	63628123	+	1	-0.11911	NA
18220	CGI	6	109454992	109456442	+	1	-0.115487	NA
12916	CGI	2	241901610	241903226	+	1	-0.0984543	NA
17500	CGI	6	1604372	1615631	+	1	-0.0814444	NA
14928	CGI	3	61560262	61563995	+	1	-0.0797715	NA
11675	CGI	2	32356679	32358197	+	1	-0.0764853	NA
18547	CGI	6	170289127	170297391	+	1	-0.0735146	NA
6490	CGI	15	44536440	44537751	+	1	-0.0717846	NA
5813	CGI	14	51651258	51652770	+	1	-0.0710508	NA
20152	CGI	8	58145609	58146855	+	1	-0.0671031	NA
15428	CGI	3	184017203	184018315	+	1	-0.0613707	NA
881	CGI	1	53326016	53328276	+	1	-0.0612634	NA
5482	CGI	13	106534121	106536676	+	1	-0.0587864	NA
9900	CGI	19	1465208	1471242	+	1	-0.054563	NA
1160	CGI	1	112955745	112957087	+	1	-0.0435238	NA
12905	CGI	2	241686324	241687833	+	1	-0.0376706	NA
13706	CGI	21	32411607	32413409	+	1	-0.0349582	NA
16512	CGI	5	1799348	1801791	+	1	-0.03351	NA
14464	CGI	22	50546544	50549712	+	1	-0.0302122	NA
3317	CGI	11	34356683	34358446	+	1	-0.0269713	NA
13772	CGI	21	41506825	41508747	+	1	-0.0245765	NA
12452	CGI	2	172100035	172103129	+	1	-0.0239749	NA
16202	CGI	4	139555228	139557474	+	1	-0.0239405	NA
19374	CGI	7	102363774	102364720	+	1	-0.0193959	NA
9595	CGI	18	50878766	50879613	+	1	-0.0185942	NA
20859	CGI	9	42288355	42288836	+	1	-0.0144928	NA
16318	CGI	4	169569616	169570620	+	1	-0.0136595	NA
8754	CGI	17	43832663	43833688	+	1	-0.0102394	NA
249	CGI	1	9539292	9540385	+	1	-0.0052196	NA
119	CGI	1	2226774	2229734	+	1	-0.00361863	NA
7731	CGI	16	66630483	66631373	+	1	0.00882393	NA
10129	CGI	19	5622238	5623790	+	1	0.0171185	NA
20633	CGI	9	969530	977828	+	1	0.0684605	NA
2879	CGI	10	125895681	125896969	+	1	0.0936998	NA
831	CGI	1	47708823	47710847	+	1	0.0948631	NA
20124	CGI	8	53879286	53882639	+	2	-0.644589	NA
17365	CGI	5	177400081	177404638	+	2	-0.474259	NA
11580	CGI	2	20665530	20671520	+	2	-0.203312	NA
2723	CGI	10	102642065	102645211	+	2	-0.181328	NA
9084	CGI	17	73642890	73645531	+	2	-0.159517	NA
15325	CGI	3	154120999	154122591	+	2	-0.149914	NA
7703	CGI	16	58024809	58027573	+	2	-0.135789	NA
15932	CGI	4	55395531	55396556	+	2	-0.133382	NA
16514	CGI	5	1874794	1887629	+	2	-0.132803	NA
708	CGI	1	40315333	40317473	+	2	-0.128639	NA
5528	CGI	13	112689540	112690874	+	2	-0.127515	NA
553	CGI	1	29259386	29260900	+	2	-0.125917	NA
2250	CGI	10	34814197	34816315	+	2	-0.124037	NA
11316	CGI	19	55377638	55378108	+	2	-0.123137	NA
7757	CGI	16	67246121	67249249	+	2	-0.112692	NA
7806	CGI	16	69565535	69566833	+	2	-0.10853	NA
16530	CGI	5	5422013	5423138	+	2	-0.0904262	NA
3953	CGI	11	118607521	118611181	+	2	-0.0827254	NA
2415	CGI	10	68560374	68561065	+	2	-0.074812	NA
14559	CGI	3	13419471	13420646	+	2	-0.0743549	NA
7847	CGI	16	74367649	74368741	+	2	-0.0708223	NA
15676	CGI	4	2535372	2537694	+	2	-0.0600299	NA
18449	CGI	6	159168605	159170287	+	2	-0.0588592	NA
20174	CGI	8	63168116	63169207	+	2	-0.0586941	NA
17608	CGI	6	13574207	13575220	+	2	-0.0567138	NA
4271	CGI	12	22543847	22544794	+	2	-0.0519998	NA
17915	CGI	6	41028064	41028502	+	2	-0.0443864	NA
19	CGI	1	998008	999817	+	2	-0.0434482	NA
12188	CGI	2	118835027	118836269	+	2	-0.0385454	NA
20618	CGI	8	144826449	144827907	+	2	-0.0328653	NA
14959	CGI	3	72446703	72447701	+	2	-0.0323641	NA
17925	CGI	6	41545915	41548451	+	2	-0.0320792	NA
19181	CGI	7	74657221	74658752	+	2	-0.0295773	NA
6715	CGI	15	73367520	73369674	+	2	-0.0249755	NA
20074	CGI	8	41766855	41767862	+	2	-0.0236731	NA
1885	CGI	1	228006396	228008811	+	2	-0.0228864	NA
12127	CGI	2	109128130	109130377	+	2	-0.0228296	NA
14675	CGI	3	39051979	39052534	+	2	-0.0202629	NA
10807	CGI	19	38849284	38852617	+	2	-0.0193772	NA
4929	CGI	12	121578266	121580682	+	2	-0.0171044	NA
9402	CGI	18	9474807	9475980	+	2	-0.0149183	NA
11578	CGI	2	20446668	20448227	+	2	-0.0036499	NA
14427	CGI	22	49928923	49929803	+	2	-0.00317783	NA
21164	CGI	9	111037634	111039095	+	2	-0.00238224	NA
20448	CGI	8	134463976	134466776	+	2	0.0025391	NA
10727	CGI	19	35958970	35960233	+	2	0.0287913	NA
3725	CGI	11	72813961	72815053	+	2	0.0333149	NA
21263	CGI	9	124502892	124505805	+	2	0.0422476	NA
7596	CGI	16	34158771	34163956	+	2	0.0547919	NA
5618	CGI	14	19372813	19373486	+	2	0.112383	NA
20979	H3K27ac	18	79680210	79683003	*	1	-0.526069	NA
31248	H3K27ac	3	53164688	53173886	*	1	-0.436638	NA
25629	H3K27ac	2	156331222	156335630	*	1	-0.279239	NA
35175	H3K27ac	5	1798761	1802616	*	1	-0.253289	NA
24523	H3K27ac	2	71448952	71454313	*	1	-0.227362	NA
16127	H3K27ac	16	8643684	8645915	*	1	-0.217332	NA
33689	H3K27ac	4	38761051	38762701	*	1	-0.187181	NA
28017	H3K27ac	20	49784602	49796189	*	1	-0.163758	NA
17119	H3K27ac	16	67192221	67193534	*	1	-0.151756	NA
17047	H3K27ac	16	58733078	58734427	*	1	-0.141398	NA
44752	H3K27ac	9	83706377	83709173	*	1	-0.13692	NA
7201	H3K27ac	11	34050323	34054312	*	1	-0.132851	NA
36842	H3K27ac	5	169636476	169638873	*	1	-0.132299	NA
3968	H3K27ac	1	220875814	220883975	*	1	-0.125827	NA
31925	H3K27ac	3	128589692	128596972	*	1	-0.119318	NA
43650	H3K27ac	8	125434930	125436379	*	1	-0.113796	NA
26169	H3K27ac	2	199453923	199461556	*	1	-0.110569	NA
10482	H3K27ac	12	89344695	89355163	*	1	-0.108161	NA
43675	H3K27ac	8	127734263	127739617	*	1	-0.0913408	NA
18213	H3K27ac	17	27526052	27533889	*	1	-0.0781655	NA
15910	H3K27ac	16	1467757	1474669	*	1	-0.0728397	NA
38351	H3K27ac	6	39223295	39229544	*	1	-0.0687973	NA
14384	H3K27ac	15	44536105	44538949	*	1	-0.0648809	NA
33849	H3K27ac	4	52712393	52715952	*	1	-0.0632646	NA
19750	H3K27ac	17	76102609	76104965	*	1	-0.0541129	NA
12785	H3K27ac	14	23110209	23120971	*	1	-0.0536161	NA
9118	H3K27ac	12	6332551	6343363	*	1	-0.0523541	NA
38146	H3K27ac	6	33297237	33300578	*	1	-0.0502311	NA
19130	H3K27ac	17	56309860	56315023	*	1	-0.0495999	NA
32583	H3K27ac	3	171972639	171982691	*	1	-0.0447199	NA
19938	H3K27ac	17	80890299	80892833	*	1	-0.0447011	NA
13771	H3K27ac	14	92656918	92661441	*	1	-0.044663	NA
9946	H3K27ac	12	52196564	52200911	*	1	-0.043791	NA
9186	H3K27ac	12	6950190	6963229	*	1	-0.0429392	NA
27466	H3K27ac	20	31513822	31516832	*	1	-0.037178	NA
20105	H3K27ac	17	83053100	83055037	*	1	-0.0338419	NA
20011	H3K27ac	17	81854628	81860549	*	1	-0.0319296	NA
28292	H3K27ac	20	60051789	60061516	*	1	-0.0263804	NA
23667	H3K27ac	2	32356030	32358753	*	1	-0.0258193	NA
43702	H3K27ac	8	129545196	129555932	*	1	-0.0175324	NA
4947	H3K27ac	10	29735642	29736885	*	1	-0.0146441	NA
3379	H3K27ac	1	183603306	183606398	*	1	-0.0141037	NA
21733	H3K27ac	19	13787186	13791200	*	1	-0.0132782	NA
5106	H3K27ac	10	44972783	44975389	*	1	-0.0107432	NA
21620	H3K27ac	19	10927311	10929694	*	1	-0.00720928	NA
9921	H3K27ac	12	51322635	51330497	*	1	-0.00563965	NA
21229	H3K27ac	19	3145578	3146831	*	1	-0.00299906	NA
8900	H3K27ac	11	128714950	128721944	*	1	-0.00294021	NA
9792	H3K27ac	12	47807787	47811509	*	1	-0.000748467	NA
22447	H3K27ac	19	40822041	40825179	*	1	0.0617608	NA
44065	H3K27ac	8	144507207	144510414	*	2	-0.386992	NA
27541	H3K27ac	20	32671927	32674452	*	2	-0.346257	NA
7814	H3K27ac	11	65416286	65431336	*	2	-0.282186	NA
5708	H3K27ac	10	79280869	79290788	*	2	-0.260105	NA
10570	H3K27ac	12	94262181	94264649	*	2	-0.243976	NA
11896	H3K27ac	13	46167728	46174191	*	2	-0.226954	NA
14887	H3K27ac	15	66906599	66910670	*	2	-0.222638	NA
34029	H3K27ac	4	76305436	76307267	*	2	-0.198119	NA
21712	H3K27ac	19	13094703	13106458	*	2	-0.187004	NA
23219	H3K27ac	19	58518145	58520829	*	2	-0.182997	NA
4483	H3K27ac	1	244449382	244451966	*	2	-0.175372	NA
4607	H3K27ac	1	248837077	248839451	*	2	-0.168861	NA
25376	H3K27ac	2	130180474	130183504	*	2	-0.149452	NA
23044	H3K27ac	19	54199945	54203051	*	2	-0.143028	NA
37614	H3K27ac	6	13573578	13575422	*	2	-0.1428	NA
763	H3K27ac	1	25808861	25810806	*	2	-0.131012	NA
9430	H3K27ac	12	12714330	12721224	*	2	-0.12911	NA
9508	H3K27ac	12	22543350	22545059	*	2	-0.125437	NA
39939	H3K27ac	7	1456432	1459350	*	2	-0.118205	NA
20265	H3K27ac	18	9474625	9477595	*	2	-0.115322	NA
28874	H3K27ac	21	42318628	42320589	*	2	-0.0943787	NA
12644	H3K27ac	14	20468604	20473797	*	2	-0.094202	NA
6513	H3K27ac	10	125822512	125824885	*	2	-0.0869654	NA
20629	H3K27ac	18	48896227	48898062	*	2	-0.0846228	NA
22379	H3K27ac	19	38850628	38852038	*	2	-0.0831424	NA
22928	H3K27ac	19	51460030	51463753	*	2	-0.0808818	NA
33123	H3K27ac	3	196637784	196644666	*	2	-0.0687587	NA
42959	H3K27ac	8	63167183	63170088	*	2	-0.0655682	NA
27873	H3K27ac	20	45791408	45793276	*	2	-0.0460665	NA
5748	H3K27ac	10	80484417	80495318	*	2	-0.0454521	NA
24726	H3K27ac	2	86193552	86196998	*	2	-0.0454104	NA
6139	H3K27ac	10	102644156	102647836	*	2	-0.0435977	NA
18629	H3K27ac	17	39634654	39638261	*	2	-0.0345726	NA
7791	H3K27ac	11	65133410	65135659	*	2	-0.0321622	NA
28193	H3K27ac	20	53905167	53911392	*	2	-0.0251924	NA
325	H3K27ac	1	10964591	10967126	*	2	-0.0226786	NA
29889	H3K27ac	22	43126394	43130305	*	2	-0.0198392	NA
27918	H3K27ac	20	47316547	47322382	*	2	-0.0190935	NA
20918	H3K27ac	18	77004319	77005732	*	2	-0.0183582	NA
7045	H3K27ac	11	16806581	16808494	*	2	-0.0166229	NA
22918	H3K27ac	19	51365308	51369431	*	2	-0.0117403	NA
315	H3K27ac	1	10397463	10400571	*	2	-0.00829835	NA
37849	H3K27ac	6	24665858	24668620	*	2	-0.00502508	NA
6471	H3K27ac	10	124646226	124651996	*	2	-0.00429381	NA
15833	H3K27ac	16	36672	40250	*	2	-0.000534932	NA
19962	H3K27ac	17	81284861	81289070	*	2	0.0052744	NA
12408	H3K27ac	13	99299538	99314214	*	2	0.0151709	NA
40761	H3K27ac	7	50659776	50661035	*	2	0.0474101	NA
5364	H3K27ac	10	69083165	69097254	*	2	0.103119	NA
6580	H3K27ac	10	132444254	132448583	*	2	0.184874	NA
17205	H3K4me3	5	1798759	1802346	*	1	-0.381742	NA
8304	H3K4me3	16	67191825	67193716	*	1	-0.329991	NA
2175	H3K4me3	1	229340317	229344281	*	1	-0.28608	NA
13065	H3K4me3	2	156331697	156335283	*	1	-0.268003	NA
21780	H3K4me3	9	83705935	83709078	*	1	-0.25244	NA
10410	H3K4me3	18	79678369	79682927	*	1	-0.247516	NA
2057	H3K4me3	1	220876812	220882645	*	1	-0.228589	NA
13295	H3K4me3	2	199454877	199460885	*	1	-0.204037	NA
2984	H3K4me3	10	101029496	101033709	*	1	-0.182527	NA
1216	H3K4me3	1	113928236	113932963	*	1	-0.164993	NA
4511	H3K4me3	12	6335838	6342283	*	1	-0.164811	NA
5488	H3K4me3	12	121711623	121714244	*	1	-0.152766	NA
14251	H3K4me3	20	63706626	63709471	*	1	-0.149431	NA
17980	H3K4me3	5	169636825	169638711	*	1	-0.142582	NA
18237	H3K4me3	6	6003225	6005124	*	1	-0.139139	NA
8272	H3K4me3	16	58732872	58734657	*	1	-0.135779	NA
12335	H3K4me3	2	37667902	37673209	*	1	-0.131983	NA
3464	H3K4me3	11	18393978	18397081	*	1	-0.130796	NA
12990	H3K4me3	2	130371607	130373522	*	1	-0.122761	NA
19303	H3K4me3	6	147201879	147206646	*	1	-0.122057	NA
15736	H3K4me3	3	108219295	108223398	*	1	-0.12188	NA
12310	H3K4me3	2	32356135	32359034	*	1	-0.115391	NA
22288	H3K4me3	9	131270686	131278481	*	1	-0.108174	NA
5618	H3K4me3	12	132559042	132561977	*	1	-0.106495	NA
15560	H3K4me3	3	53170385	53172240	*	1	-0.0779114	NA
7045	H3K4me3	15	44535705	44538924	*	1	-0.075471	NA
6098	H3K4me3	13	113584060	113586345	*	1	-0.072034	NA
2512	H3K4me3	10	29734311	29736972	*	1	-0.066028	NA
20224	H3K4me3	7	102363822	102364864	*	1	-0.0559034	NA
16962	H3K4me3	4	139554756	139557437	*	1	-0.0402798	NA
7881	H3K4me3	16	14070808	14072012	*	1	-0.0348421	NA
18336	H3K4me3	6	16128996	16131163	*	1	-0.0347351	NA
8150	H3K4me3	16	46687136	46691495	*	1	-0.0344544	NA
12004	H3K4me3	19	55647424	55648981	*	1	-0.0302223	NA
14331	H3K4me3	21	29017916	29020004	*	1	-0.0284057	NA
4890	H3K4me3	12	52050416	52051877	*	1	-0.0238597	NA
16204	H3K4me3	3	184017161	184018587	*	1	-0.0217674	NA
21270	H3K4me3	8	127733825	127740264	*	1	-0.0212598	NA
13894	H3K4me3	20	33489532	33491179	*	1	-0.0204474	NA
869	H3K4me3	1	53325347	53327960	*	1	-0.0186788	NA
4182	H3K4me3	11	94542800	94550917	*	1	-0.0147156	NA
10003	H3K4me3	17	82095825	82098365	*	1	-0.0147039	NA
10566	H3K4me3	19	2289836	2292390	*	1	-0.012389	NA
10439	H3K4me3	19	660135	663222	*	1	-0.010898	NA
7953	H3K4me3	16	21951873	21954715	*	1	-0.00824983	NA
7860	H3K4me3	16	10878325	10879849	*	1	-0.0011059	NA
3185	H3K4me3	10	125895207	125897250	*	1	0.00891941	NA
3208	H3K4me3	10	132329599	132333081	*	1	0.0864525	NA
21840	H3K4me3	9	92324046	92327517	*	1	0.0945313	NA
8080	H3K4me3	16	30443720	30445976	*	1	0.121321	NA
8364	H3K4me3	16	69564839	69567940	*	2	-0.290727	NA
16076	H3K4me3	3	154121001	154122093	*	2	-0.285771	NA
18318	H3K4me3	6	13573567	13575465	*	2	-0.281496	NA
20923	H3K4me3	8	53879926	53881992	*	2	-0.271624	NA
3032	H3K4me3	10	102643566	102647617	*	2	-0.261323	NA
3413	H3K4me3	11	10302489	10307086	*	2	-0.255734	NA
21308	H3K4me3	8	140456739	140458701	*	2	-0.246493	NA
3183	H3K4me3	10	125822211	125825335	*	2	-0.2016	NA
16726	H3K4me3	4	76305212	76307903	*	2	-0.188183	NA
19009	H3K4me3	6	89079495	89083575	*	2	-0.179442	NA
9746	H3K4me3	17	73642847	73645043	*	2	-0.176314	NA
12094	H3K4me3	19	58518133	58520683	*	2	-0.161323	NA
2292	H3K4me3	1	244449744	244451952	*	2	-0.151232	NA
6122	H3K4me3	14	20468936	20472317	*	2	-0.143203	NA
19488	H3K4me3	7	1456948	1459538	*	2	-0.141508	NA
21389	H3K4me3	8	143974404	143978254	*	2	-0.133192	NA
10118	H3K4me3	18	9474573	9477391	*	2	-0.126103	NA
10962	H3K4me3	19	13104274	13105734	*	2	-0.125953	NA
20971	H3K4me3	8	63167325	63170212	*	2	-0.118551	NA
4666	H3K4me3	12	22543267	22544996	*	2	-0.11653	NA
11748	H3K4me3	19	48616652	48620441	*	2	-0.116219	NA
12987	H3K4me3	2	130180238	130183868	*	2	-0.111156	NA
2774	H3K4me3	10	73908913	73912561	*	2	-0.0960345	NA
12699	H3K4me3	2	86193865	86196764	*	2	-0.090972	NA
15312	H3K4me3	3	39051476	39052992	*	2	-0.0844849	NA
2098	H3K4me3	1	224615885	224616898	*	2	-0.0818829	NA
17192	H3K4me3	5	1293188	1295512	*	2	-0.0779434	NA
22241	H3K4me3	9	129625116	129628192	*	2	-0.0700886	NA
2336	H3K4me3	1	248837440	248839665	*	2	-0.0683329	NA
5480	H3K4me3	12	121578826	121581294	*	2	-0.0614878	NA
6083	H3K4me3	13	112688584	112692426	*	2	-0.0566052	NA
7869	H3K4me3	16	11668634	11670154	*	2	-0.0556836	NA
1011	H3K4me3	1	84689309	84691366	*	2	-0.0432038	NA
17218	H3K4me3	5	8457385	8458269	*	2	-0.031615	NA
14905	H3K4me3	22	41284648	41286354	*	2	-0.0287105	NA
13408	H3K4me3	2	218291316	218292580	*	2	-0.0257907	NA
13885	H3K4me3	20	32582850	32585939	*	2	-0.0250523	NA
11269	H3K4me3	19	32971063	32972791	*	2	-0.0181783	NA
20397	H3K4me3	7	131327022	131329427	*	2	-0.0160536	NA
2318	H3K4me3	1	246929920	246932832	*	2	-0.014898	NA
21801	H3K4me3	9	86351773	86355116	*	2	-0.0137602	NA
13030	H3K4me3	2	144512544	144517063	*	2	-0.0137515	NA
21907	H3K4me3	9	97631922	97636433	*	2	-0.0101702	NA
19300	H3K4me3	6	146542919	146546362	*	2	-0.00974734	NA
18784	H3K4me3	6	41545016	41548341	*	2	-0.00599802	NA
1240	H3K4me3	1	116909579	116911116	*	2	-0.000417704	NA
6685	H3K4me3	14	94173610	94174784	*	2	0.0222682	NA
6196	H3K4me3	14	23321506	23323345	*	2	0.0800529	NA
4758	H3K4me3	12	43757706	43760742	*	2	0.196267	NA
3214	H3K4me3	10	132444226	132447600	*	2	0.21368	NA
107913	Promoter	3	123681810	123683810	-	1	-0.445409	ENSG00000065534
56957	Promoter	16	67192478	67194478	+	1	-0.379984	ENSG00000205250
48766	Promoter	15	69297452	69299452	+	1	-0.327805	ENSG00000137819
48765	Promoter	15	69297447	69299447	+	1	-0.312437	ENSG00000137819
10090	Promoter	1	166974082	166976082	+	1	-0.249637	ENSG00000143194
143295	Promoter	8	125432046	125434046	+	1	-0.192461	ENSG00000173334
97135	Promoter	20	63707338	63709338	-	1	-0.179043	ENSG00000101246
22787	Promoter	11	63014458	63016458	-	1	-0.162661	ENSG00000149452
57354	Promoter	16	68259943	68261943	-	1	-0.156658	ENSG00000260441
130135	Promoter	6	135180008	135182008	+	1	-0.1377	ENSG00000118513
130134	Promoter	6	135179921	135181921	+	1	-0.13542	ENSG00000118513
97136	Promoter	20	63707353	63709353	-	1	-0.133381	ENSG00000101246
72397	Promoter	18	76527220	76529220	+	1	-0.132133	ENSG00000263812
130136	Promoter	6	135180014	135182014	+	1	-0.124098	ENSG00000118513
97137	Promoter	20	63707364	63709364	+	1	-0.122931	ENSG00000273154
131121	Promoter	6	167826209	167828209	-	1	-0.121765	ENSG00000198221
77718	Promoter	19	35029233	35031233	+	1	-0.109985	ENSG00000105711
77717	Promoter	19	35029184	35031184	+	1	-0.10951	ENSG00000105711
56594	Promoter	16	58732412	58734412	+	1	-0.1035	ENSG00000245768
97144	Promoter	20	63707589	63709589	+	1	-0.0973375	ENSG00000197114
72455	Promoter	18	77249049	77251049	+	1	-0.0967362	ENSG00000166573
97138	Promoter	20	63707381	63709381	+	1	-0.0915443	ENSG00000197114
72396	Promoter	18	76527155	76529155	+	1	-0.0851822	ENSG00000263812
130133	Promoter	6	135179881	135181881	+	1	-0.0776885	ENSG00000118513
127406	Promoter	6	36268960	36270960	+	1	-0.0633907	ENSG00000180316
72843	Promoter	19	1013804	1015804	-	1	-0.0591656	ENSG00000182087
39695	Promoter	13	113822694	113824694	-	1	-0.0568337	ENSG00000183087
130132	Promoter	6	135179828	135181828	+	1	-0.0487374	ENSG00000118513
48768	Promoter	15	69298263	69300263	-	1	-0.0463635	ENSG00000261634
48767	Promoter	15	69298258	69300258	-	1	-0.0427616	ENSG00000261634
55346	Promoter	16	31140234	31142234	-	1	-0.0402192	ENSG00000178226
105192	Promoter	3	49123254	49125254	-	1	-0.0298728	ENSG00000172037
130131	Promoter	6	135179815	135181815	+	1	-0.02711	ENSG00000118513
131116	Promoter	6	167825461	167827461	+	1	-0.0250576	ENSG00000130396
99531	Promoter	22	20580401	20582401	+	1	-0.0250395	ENSG00000099917
99956	Promoter	22	24546890	24548890	-	1	-0.0245517	ENSG00000138867
69694	Promoter	18	48382	50382	-	1	-0.0159159	ENSG00000173213
129325	Promoter	6	109455487	109457487	-	1	-0.0158929	ENSG00000135596
127434	Promoter	6	36677210	36679210	+	1	-0.013322	ENSG00000124762
104734	Promoter	3	46862983	46864983	-	1	-0.0129187	ENSG00000160808
40741	Promoter	14	24117646	24119646	+	1	-0.0127283	ENSG00000100897
45522	Promoter	14	105447740	105449740	+	1	-0.0122802	ENSG00000182979
75028	Promoter	19	10927233	10929233	+	1	-0.0108874	ENSG00000142444
104733	Promoter	3	46862942	46864942	-	1	-0.00520993	ENSG00000160808
72399	Promoter	18	76527417	76529417	+	1	-0.00496374	ENSG00000263812
45521	Promoter	14	105447543	105449543	+	1	-0.00328351	ENSG00000182979
72552	Promoter	18	79943824	79945824	-	1	0.00776184	ENSG00000122490
130618	Promoter	6	151806179	151808179	+	1	0.0329079	ENSG00000091831
84307	Promoter	2	26558178	26560178	-	1	0.154159	ENSG00000115155
84308	Promoter	2	26558198	26560198	-	1	0.167574	ENSG00000115155
82585	Promoter	19	55377625	55379625	-	2	-0.480067	ENSG00000269275
70130	Promoter	18	9474170	9476170	+	2	-0.358372	ENSG00000017797
70129	Promoter	18	9474122	9476122	+	2	-0.333828	ENSG00000017797
111831	Promoter	4	672441	674441	+	2	-0.290171	ENSG00000215375
95166	Promoter	20	32584328	32586328	-	2	-0.205181	ENSG00000197183
70127	Promoter	18	9473506	9475506	-	2	-0.196898	ENSG00000273335
70128	Promoter	18	9473509	9475509	+	2	-0.196898	ENSG00000017797
140785	Promoter	8	53879372	53881372	+	2	-0.176186	ENSG00000147509
80370	Promoter	19	46386426	46388426	+	2	-0.170376	ENSG00000011485
140786	Promoter	8	53879394	53881394	+	2	-0.16855	ENSG00000147509
129580	Promoter	6	116277643	116279643	+	2	-0.167462	ENSG00000111817
140787	Promoter	8	53879401	53881401	+	2	-0.162873	ENSG00000147509
3697	Promoter	1	40314938	40316938	-	2	-0.150386	ENSG00000049089
2771	Promoter	1	29258681	29260681	+	2	-0.149827	ENSG00000060656
106018	Promoter	3	53844117	53846117	-	2	-0.121767	ENSG00000016391
17213	Promoter	10	102643640	102645640	-	2	-0.11866	ENSG00000272933
95167	Promoter	20	32584573	32586573	-	2	-0.112079	ENSG00000197183
95168	Promoter	20	32584574	32586574	-	2	-0.109122	ENSG00000197183
23051	Promoter	11	64554190	64556190	+	2	-0.10798	ENSG00000168065
754	Promoter	1	5989966	5991966	+	2	-0.1064	ENSG00000069424
70131	Promoter	18	9474627	9476627	+	2	-0.082566	ENSG00000017797
70132	Promoter	18	9474635	9476635	+	2	-0.0821913	ENSG00000017797
88497	Promoter	2	118834610	118836610	-	2	-0.0747124	ENSG00000258910
103287	Promoter	3	14541581	14543581	-	2	-0.0722555	ENSG00000144596
102173	Promoter	22	46169832	46171832	+	2	-0.0623975	ENSG00000186951
18055	Promoter	10	125822727	125824727	-	2	-0.0612841	ENSG00000188690
18056	Promoter	10	125822748	125824748	-	2	-0.060138	ENSG00000188690
12419	Promoter	1	224614793	224616793	+	2	-0.0554729	ENSG00000143786
144380	Promoter	8	144508746	144510746	+	2	-0.0549808	ENSG00000167700
124394	Promoter	5	177403972	177405972	-	2	-0.0499815	ENSG00000131187
136999	Promoter	7	132576801	132578801	-	2	-0.0494036	ENSG00000221866
102172	Promoter	22	46169784	46171784	+	2	-0.0481318	ENSG00000186951
72391	Promoter	18	76490152	76492152	+	2	-0.045993	ENSG00000265778
18054	Promoter	10	125822696	125824696	-	2	-0.0425795	ENSG00000188690
127704	Promoter	6	41940085	41942085	-	2	-0.0397615	ENSG00000112576
77503	Promoter	19	32673907	32675907	+	2	-0.0364008	ENSG00000186326
45665	Promoter	15	22979835	22981835	-	2	-0.03334	ENSG00000273749
57557	Promoter	16	69564851	69566851	+	2	-0.0283472	ENSG00000102908
80801	Promoter	19	48617297	48619297	-	2	-0.0276266	ENSG00000063177
72570	Promoter	18	79988036	79990036	-	2	-0.0251321	ENSG00000141759
72571	Promoter	18	79988037	79990037	-	2	-0.0251321	ENSG00000141759
127543	Promoter	6	39430813	39432813	-	2	-0.0211374	ENSG00000164627
73813	Promoter	19	4817470	4819470	-	2	-0.0186613	ENSG00000127666
127544	Promoter	6	39430874	39432874	-	2	-0.0154604	ENSG00000164627
72574	Promoter	18	79988093	79990093	-	2	-0.0149943	ENSG00000141759
72572	Promoter	18	79988041	79990041	-	2	-0.0135217	ENSG00000141759
72569	Promoter	18	79988002	79990002	-	2	-0.0106848	ENSG00000141759
41006	Promoter	14	24332071	24334071	-	2	-0.00367901	ENSG00000129467
1902	Promoter	1	21345004	21347004	-	2	-0.00317969	ENSG00000117298
104183	Promoter	3	39050801	39052801	+	2	-0.00226557	ENSG00000114742
2612996	Window3k1k	8	125408001	125411000	*	1	-0.653327	NA
1007002	Window3k1k	17	21317001	21320000	*	1	-0.443943	NA
2612991	Window3k1k	8	125403001	125406000	*	1	-0.20338	NA
2613064	Window3k1k	8	125476001	125479000	*	1	-0.201046	NA
1161736	Window3k1k	19	13119001	13122000	*	1	-0.195111	NA
2615324	Window3k1k	8	127736001	127739000	*	1	-0.169592	NA
905616	Window3k1k	16	1448001	1451000	*	1	-0.157802	NA
1148111	Window3k1k	18	79680001	79683000	*	1	-0.140888	NA
2613065	Window3k1k	8	125477001	125480000	*	1	-0.129333	NA
2614736	Window3k1k	8	127148001	127151000	*	1	-0.120039	NA
728019	Window3k1k	13	113125001	113128000	*	1	-0.105201	NA
1065306	Window3k1k	17	79913001	79916000	*	1	-0.0981058	NA
2612861	Window3k1k	8	125273001	125276000	*	1	-0.0972421	NA
2749024	Window3k1k	9	133115001	133118000	*	1	-0.0915819	NA
1826850	Window3k1k	4	38760001	38763000	*	1	-0.0813101	NA
5939	Window3k1k	1	6172001	6175000	*	1	-0.0801297	NA
818648	Window3k1k	14	105775001	105778000	*	1	-0.0749535	NA
2324579	Window3k1k	6	166269001	166272000	*	1	-0.0743455	NA
1007001	Window3k1k	17	21316001	21319000	*	1	-0.0730711	NA
1333722	Window3k1k	2	128270001	128273000	*	1	-0.0683215	NA
425284	Window3k1k	11	62148001	62151000	*	1	-0.0659707	NA
645758	Window3k1k	13	30712001	30715000	*	1	-0.0633352	NA
2293492	Window3k1k	6	135180001	135183000	*	1	-0.0599682	NA
728018	Window3k1k	13	113124001	113127000	*	1	-0.0486864	NA
645759	Window3k1k	13	30713001	30716000	*	1	-0.0410428	NA
2749025	Window3k1k	9	133116001	133119000	*	1	-0.0403998	NA
301300	Window3k1k	10	71433001	71436000	*	1	-0.0397522	NA
1826851	Window3k1k	4	38761001	38764000	*	1	-0.0380209	NA
1147858	Window3k1k	18	79427001	79430000	*	1	-0.0377695	NA
728668	Window3k1k	13	113822001	113825000	*	1	-0.0354841	NA
2612997	Window3k1k	8	125409001	125412000	*	1	-0.0354229	NA
962752	Window3k1k	16	67193001	67196000	*	1	-0.0328971	NA
428930	Window3k1k	11	65794001	65797000	*	1	-0.0328697	NA
2613063	Window3k1k	8	125475001	125478000	*	1	-0.0294763	NA
962751	Window3k1k	16	67192001	67195000	*	1	-0.0270224	NA
1643921	Window3k1k	3	53836001	53839000	*	1	-0.0263041	NA
2326088	Window3k1k	6	167825001	167828000	*	1	-0.0246191	NA
1148112	Window3k1k	18	79681001	79684000	*	1	-0.0220751	NA
1166601	Window3k1k	19	17984001	17987000	*	1	-0.0220335	NA
1333721	Window3k1k	2	128269001	128272000	*	1	-0.0193446	NA
2612992	Window3k1k	8	125404001	125407000	*	1	-0.0160117	NA
1067436	Window3k1k	17	82090001	82093000	*	1	-0.0125658	NA
818460	Window3k1k	14	105587001	105590000	*	1	-0.00943648	NA
1488576	Window3k1k	20	41357001	41360000	*	1	-0.00537437	NA
2192202	Window3k1k	6	33333001	33336000	*	1	-0.00263446	NA
891676	Window3k1k	15	89481001	89484000	*	1	0.0313791	NA
2639026	Window3k1k	9	6367001	6370000	*	1	0.0409665	NA
1551348	Window3k1k	22	11052001	11055000	*	1	0.0861194	NA
1514859	Window3k1k	21	10378001	10381000	*	1	0.116624	NA
2613931	Window3k1k	8	126343001	126346000	*	1	0.153683	NA
1142632	Window3k1k	18	74201001	74204000	*	2	-0.466605	NA
1443555	Window3k1k	2	238103001	238106000	*	2	-0.289458	NA
1203893	Window3k1k	19	55376001	55379000	*	2	-0.256395	NA
1078059	Window3k1k	18	9473001	9476000	*	2	-0.231581	NA
905740	Window3k1k	16	1572001	1575000	*	2	-0.181369	NA
1203892	Window3k1k	19	55375001	55378000	*	2	-0.17333	NA
1145435	Window3k1k	18	77004001	77007000	*	2	-0.173259	NA
429117	Window3k1k	11	65981001	65984000	*	2	-0.167906	NA
2541533	Window3k1k	8	53880001	53883000	*	2	-0.157892	NA
2192066	Window3k1k	6	33197001	33200000	*	2	-0.151832	NA
1203894	Window3k1k	19	55377001	55380000	*	2	-0.148206	NA
1450671	Window3k1k	20	3093001	3096000	*	2	-0.139815	NA
2154900	Window3k1k	5	177402001	177405000	*	2	-0.139467	NA
2541532	Window3k1k	8	53879001	53882000	*	2	-0.13841	NA
276510	Window3k1k	10	46555001	46558000	*	2	-0.105269	NA
362069	Window3k1k	10	132205001	132208000	*	2	-0.0961165	NA
2198148	Window3k1k	6	39279001	39282000	*	2	-0.0929605	NA
39987	Window3k1k	1	40314001	40317000	*	2	-0.0921004	NA
869174	Window3k1k	15	66907001	66910000	*	2	-0.0893721	NA
1227780	Window3k1k	2	20665001	20668000	*	2	-0.0883502	NA
905218	Window3k1k	16	1050001	1053000	*	2	-0.0849754	NA
183129	Window3k1k	1	201649001	201652000	*	2	-0.0817928	NA
1029666	Window3k1k	17	44263001	44266000	*	2	-0.0754401	NA
1864113	Window3k1k	4	76306001	76309000	*	2	-0.0624593	NA
1297365	Window3k1k	2	91514001	91517000	*	2	-0.0594025	NA
1145436	Window3k1k	18	77005001	77008000	*	2	-0.058765	NA
25481	Window3k1k	1	25808001	25811000	*	2	-0.0584385	NA
1584556	Window3k1k	22	45272001	45275000	*	2	-0.0581296	NA
1023961	Window3k1k	17	38557001	38560000	*	2	-0.0514071	NA
1059836	Window3k1k	17	74443001	74446000	*	2	-0.0509092	NA
1788869	Window3k1k	4	671001	674000	*	2	-0.0493171	NA
979864	Window3k1k	16	84307001	84310000	*	2	-0.0414194	NA
429116	Window3k1k	11	65980001	65983000	*	2	-0.0404776	NA
1979832	Window3k1k	5	1878001	1881000	*	2	-0.03181	NA
1078060	Window3k1k	18	9474001	9477000	*	2	-0.0280499	NA
2192075	Window3k1k	6	33206001	33209000	*	2	-0.0258256	NA
1451275	Window3k1k	20	3697001	3700000	*	2	-0.0234153	NA
979865	Window3k1k	16	84308001	84311000	*	2	-0.0221334	NA
39988	Window3k1k	1	40315001	40318000	*	2	-0.0140177	NA
1198412	Window3k1k	19	49895001	49898000	*	2	-0.010072	NA
2229647	Window3k1k	6	71287001	71290000	*	2	-0.00999963	NA
1585174	Window3k1k	22	45890001	45893000	*	2	-0.00720966	NA
2752303	Window3k1k	9	136394001	136397000	*	2	-0.00428878	NA
2293558	Window3k1k	6	135246001	135249000	*	2	0.015255	NA
1021222	Window3k1k	17	35765001	35768000	*	2	0.0206427	NA
1128876	Window3k1k	18	60445001	60448000	*	2	0.0485184	NA
2613927	Window3k1k	8	126339001	126342000	*	2	0.111609	NA
2326305	Window3k1k	6	168042001	168045000	*	2	0.120938	NA
2613928	Window3k1k	8	126340001	126343000	*	2	0.278199	NA
2612851	Window3k1k	8	125263001	125266000	*	2	0.341866	NA

## Sheet: Table S7
Table S7: Summary of locus-specific correlation analysis. Pearson correlations were computed between gene expression and DNA methylation (top) or accessibility (bottom) of nearby loci. The total number of correlations computed as well as the % negative (p < 0.05, cor < 0, red) and % positive (p < 0.05, cor > 0, green) are shown for all genes, and for each gene expression cluster from the sPLS mod…
		All Genes			Cluster 1 Genes			Cluster 2 Genes			Cluster 3 Genes
		Total	Negative	Positive	Total	Negative	Positive	Total	Negative	Positive	Total	Negative	Positive
DNA Methylation	H3K4me3 sites	6177	0.017	0.032	87	0.011	0.023	112	0.018	0.036	66	0.015	0.045
	H3K27ac sites	6794	0.017	0.03	130	0.008	0.031	134	0.022	0.022	55	0	0.036
	CpG islands	4715	0.019	0.036	47	0.021	0.043	82	0.012	0.024	50	0.02	0.06
	Promoters	31645	0.017	0.033	412	0.061	0.015	607	0.008	0.033	271	0.018	0.037
	Promoter-proximal 3 kb windows	99926	0.025	0.029	1539	0.046	0.023	1658	0.012	0.055	779	0.016	0.048
DNA Accessibility	H3K4me3 sites	6177	0.025	0.026	87	0.01	0.082	112	0.017	0.034	66	0.029	0
	H3K27ac sites	6794	0.026	0.025	130	0.025	0.067	134	0.014	0.027	55	0.067	0
	CpG islands	4715	0.024	0.029	47	0.043	0.064	82	0	0.049	50	0.02	0.02
	Promoters	31645	0.025	0.028	412	0.019	0.073	607	0.004	0.046	271	0.021	0.014
	Promoter-proximal 3 kb windows	99926	0.023	0.03	1539	0.017	0.044	1658	0.026	0.042	779	0.035	0.023

## Sheet: Table S8
Table S8: Summary statistics for single-colony sequencing libraries. Related to Figure 2A - D.
						TEM-seq						RNA-seq
Cell Line	Library Prepration Protocol	Sample ID	Well	Treatment	Batch	Mapping Efficiency (% raw reads uniquely aligned)	Non-CpG Methylation (bismark % mCHH)	CpG Methylation Rate (%)	Cytosines in CpG Context	Number of SINE Alu annotations	Cytosines in SINE Alu annotations (%)	Reads Aligned to Exons (%)	Reads Aligned to MT (%)	Genes Measured (%)	RNA-seq QC Outcome
HL-60	scTEM-seq	A1_HL60_colonies_rep1	A01	DAC	HL60_rep1	67.8108	0.5	42.5405	43102	8156	99.9536	73.1851	17.2443	41.5199	PASS
HL-60	scTEM-seq	A2_HL60_colonies_rep1	A02	DAC	HL60_rep1	60.3776	0.5	43.8541	45349	8190	99.9316	82.1961	12.3416	38.4609	PASS
HL-60	scTEM-seq	A3_HL60_colonies_rep1	A03	DAC	HL60_rep1	68.0207	0.5	39.8004	53622	10173	99.9235	84.8332	15.4277	37.6808	PASS
HL-60	scTEM-seq	A4_HL60_colonies_rep1	A04	DAC	HL60_rep1	69.4146	0.5	38.2085	62921	12087	99.9555	80.6544	17.0758	36.796	PASS
HL-60	scTEM-seq	A5_HL60_colonies_rep1	A05	AZA	HL60_rep1	69.1825	0.5	40.3451	54436	10246	99.9798	81.308	18.7168	39.695	PASS
HL-60	scTEM-seq	A6_HL60_colonies_rep1	A06	AZA	HL60_rep1	66.8402	0.5	49.8384	55096	10271	99.9564	80.2643	21.1132	35.4571	PASS
HL-60	scTEM-seq	A7_HL60_colonies_rep1	A07	AZA	HL60_rep1	61.5099	0.6	50.2017	46294	8395	99.9417	78.4357	20.58	35.8559	PASS
HL-60	scTEM-seq	A8_HL60_colonies_rep1	A08	AZA	HL60_rep1	60.698	0.6	37.0533	47858	8529	99.9478	80.5808	15.7219	34.3656	FAIL
HL-60	scTEM-seq	A9_HL60_colonies_rep1	A09	Unt	HL60_rep1	64.7628	0.6	79.7852	46608	9318	99.9743	77.8339	19.4534	36.8862	PASS
HL-60	scTEM-seq	A10_HL60_colonies_rep1	A10	Unt	HL60_rep1	58.2845	0.8	78.3309	48067	9151	99.9043	75.4812	18.0091	38.0592	PASS
HL-60	scTEM-seq	A11_HL60_colonies_rep1	A11	Unt	HL60_rep1	62.7369	0.7	80.1137	43890	8428	99.9522	70.8014	15.7439	38.7548	PASS
HL-60	scTEM-seq	A12_HL60_colonies_rep1	A12	Unt	HL60_rep1	70.2573	0.5	82.3127	54264	11272	99.9613	72.4311	22.2125	36.9561	PASS
HL-60	scTEM-seq	B1_HL60_colonies_rep1	B01	DAC	HL60_rep1	64.8414	0.6	46.3555	44611	8222	99.9529	64.3139	17.4217	40.053	FAIL
HL-60	scTEM-seq	B2_HL60_colonies_rep1	B02	DAC	HL60_rep1	65.2801	0.7	79.3464	52391	10893	99.9217	82.9057	11.9827	40.7399	PASS
HL-60	scTEM-seq	B3_HL60_colonies_rep1	B03	DAC	HL60_rep1	61.6341	0.6	37.349	52529	9783	99.8972	81.2247	12.4451	41.4268	PASS
HL-60	scTEM-seq	B4_HL60_colonies_rep1	B04	DAC	HL60_rep1	61.5719	0.6	44.695	61255	11699	99.9118	82.5554	15.6612	35.9723	PASS
HL-60	scTEM-seq	B5_HL60_colonies_rep1	B05	AZA	HL60_rep1	69.271	0.5	53.2537	59765	11842	99.9331	84.0455	14.7301	38.0825	PASS
HL-60	scTEM-seq	B6_HL60_colonies_rep1	B06	AZA	HL60_rep1	61.9019	0.7	47.0538	55477	10504	99.9658	79.5141	21.2557	36.4176	PASS
HL-60	scTEM-seq	B7_HL60_colonies_rep1	B07	AZA	HL60_rep1	64.8211	0.6	46.8282	49239	9235	99.9391	79.6395	12.2154	38.8771	PASS
HL-60	scTEM-seq	B8_HL60_colonies_rep1	B08	AZA	HL60_rep1	60.2082	0.6	38.5601	47483	8721	99.9558	84.6259	12.5174	32.4534	FAIL
HL-60	scTEM-seq	B9_HL60_colonies_rep1	B09	Unt	HL60_rep1	62.6568	0.7	78.0363	45540	9207	99.9429	72.1536	19.6091	37.3839	PASS
HL-60	scTEM-seq	B10_HL60_colonies_rep1	B10	Unt	HL60_rep1	65.1095	0.7	78.2352	53215	10985	99.923	65.9939	25.4748	37.611	FAIL
HL-60	scTEM-seq	B11_HL60_colonies_rep1	B11	Unt	HL60_rep1	64.7777	0.8	79.2561	53036	10786	99.951	69.4488	20.5957	37.1627	FAIL
HL-60	scTEM-seq	B12_HL60_colonies_rep1	B12	Unt	HL60_rep1	70.3167	0.6	82.0276	61852	13036	99.9515	71.7444	22.6747	37.0696	PASS
HL-60	scTEM-seq	C1_HL60_colonies_rep1	C01	DAC	HL60_rep1	70.2399	0.7	78.9441	41708	8526	99.9185	67.5536	31.4105	38.2367	FAIL
HL-60	scTEM-seq	C2_HL60_colonies_rep1	C02	DAC	HL60_rep1	73.0408	0.6	80.0554	53615	11050	99.9422	83.4254	11.8442	40.0937	PASS
HL-60	scTEM-seq	C3_HL60_colonies_rep1	C03	DAC	HL60_rep1	69.3638	0.5	33.8831	60457	11303	99.9405	84.3491	12.4436	38.9615	PASS
HL-60	scTEM-seq	C4_HL60_colonies_rep1	C04	DAC	HL60_rep1	67.1063	0.5	44.8444	71073	13286	99.9451	74.0942	24.1482	35.4775	PASS
HL-60	scTEM-seq	C5_HL60_colonies_rep1	C05	AZA	HL60_rep1	70.5986	0.5	51.4019	60392	11546	99.952	84.2691	10.7696	38.3794	PASS
HL-60	scTEM-seq	C6_HL60_colonies_rep1	C06	AZA	HL60_rep1	67.0713	0.6	37.3722	53707	9516	99.9274	76.0448	15.7165	38.4405	PASS
HL-60	scTEM-seq	C7_HL60_colonies_rep1	C07	AZA	HL60_rep1	70.3435	0.6	46.6397	60749	12755	99.9654	79.786	20.1687	36.5049	PASS
HL-60	scTEM-seq	C8_HL60_colonies_rep1	C08	AZA	HL60_rep1	68.8435	0.6	44.7775	58263	11357	99.9039	82.8327	15.7185	35.2708	PASS
HL-60	scTEM-seq	C9_HL60_colonies_rep1	C09	Unt	HL60_rep1	62.0708	0.8	77.7675	38996	7703	99.9256	68.3162	12.7597	39.9919	FAIL
HL-60	scTEM-seq	C10_HL60_colonies_rep1	C10	Unt	HL60_rep1	68.0619	0.6	80.8734	55025	11344	99.8964	71.2898	10.6999	40.7137	PASS
HL-60	scTEM-seq	C11_HL60_colonies_rep1	C11	Unt	HL60_rep1	66.0611	0.7	81.1178	48294	9680	99.9627	73.8604	7.84916	38.3241	PASS
HL-60	scTEM-seq	C12_HL60_colonies_rep1	C12	Unt	HL60_rep1	74.4118	0.5	81.9653	61206	13612	99.9297	77.0401	20.577	37.3286	PASS
HL-60	scTEM-seq	D1_HL60_colonies_rep1	D01	DAC	HL60_rep1	75.1379	0.6	79.1097	56522	11966	99.9168	72.3602	25.0666	38.9091	PASS
HL-60	scTEM-seq	D2_HL60_colonies_rep1	D02	DAC	HL60_rep1	71.014	0.5	44.416	67638	12804	99.9349	82.4936	14.6305	39.6076	PASS
HL-60	scTEM-seq	D3_HL60_colonies_rep1	D03	DAC	HL60_rep1	71.4484	0.5	47.3566	71271	13666	99.9327	83.1468	12.1	39.6862	PASS
HL-60	scTEM-seq	D4_HL60_colonies_rep1	D04	DAC	HL60_rep1	71.6837	0.5	31.4402	76165	14254	99.937	81.1787	16.5195	35.917	PASS
HL-60	scTEM-seq	D5_HL60_colonies_rep1	D05	AZA	HL60_rep1	70.4505	0.6	37.5039	66433	12328	99.9308	83.4532	14.4759	38.7752	PASS
HL-60	scTEM-seq	D6_HL60_colonies_rep1	D06	AZA	HL60_rep1	67.7459	0.6	37.9928	60830	10723	99.9375	77.1139	22.4411	33.9232	FAIL
HL-60	scTEM-seq	D7_HL60_colonies_rep1	D07	AZA	HL60_rep1	57.6408	0.6	62.1387	2168	419	100	86.6709	2.25608	23.3897	FAIL
HL-60	scTEM-seq	D8_HL60_colonies_rep1	D08	AZA	HL60_rep1	68.5524	0.7	53.4025	61146	11930	99.9215	85.3877	10.5941	32.529	FAIL
HL-60	scTEM-seq	D9_HL60_colonies_rep1	D09	Unt	HL60_rep1	55.7621	0.9	76.2505	2299	440	99.826	71.5111	21.9557	38.9149	PASS
HL-60	scTEM-seq	D10_HL60_colonies_rep1	D10	Unt	HL60_rep1	71.6395	0.6	81.8255	65312	13910	99.9173	70.8197	21.7665	39.8463	PASS
HL-60	scTEM-seq	D11_HL60_colonies_rep1	D11	Unt	HL60_rep1	66.6866	0.7	80.3766	56351	11489	99.913	70.9129	20.3824	36.8746	PASS
HL-60	scTEM-seq	D12_HL60_colonies_rep1	D12	Unt	HL60_rep1	76.4655	0.5	85.4796	60571	13671	99.9125	69.1421	28.4282	35.3727	FAIL
HL-60	scTEM-seq	E1_HL60_colonies_rep1	E01	DAC	HL60_rep1	75.8374	0.6	78.8918	44639	9904	99.9037	75.4543	25.4505	37.9806	PASS
HL-60	scTEM-seq	E2_HL60_colonies_rep1	E02	DAC	HL60_rep1	63.6783	0.8	73.6525	39415	7957	99.9188	87.8752	8.77564	37.6488	PASS
HL-60	scTEM-seq	E3_HL60_colonies_rep1	E03	DAC	HL60_rep1	70.3002	0.5	49.8651	55019	10975	99.96	82.4304	15.0982	37.8846	PASS
HL-60	scTEM-seq	E4_HL60_colonies_rep1	E04	DAC	HL60_rep1	70.3113	0.6	39.8446	54438	10610	99.9743	68.8595	26.9032	30.5294	FAIL
HL-60	scTEM-seq	E5_HL60_colonies_rep1	E05	AZA	HL60_rep1	70.9862	0.6	43.9243	52879	10388	99.9244	83.2868	14.8075	36.47	PASS
HL-60	scTEM-seq	E6_HL60_colonies_rep1	E06	AZA	HL60_rep1	70.5154	0.5	47.6985	53082	10458	99.951	81.672	19.5869	35.1544	PASS
HL-60	scTEM-seq	E7_HL60_colonies_rep1	E07	AZA	HL60_rep1	66.9783	0.6	40.2346	47217	8961	99.9513	78.7248	22.0721	37.0201	PASS
HL-60	scTEM-seq	E8_HL60_colonies_rep1	E08	AZA	HL60_rep1	67.5459	0.6	50.767	48061	9233	99.9521	84.1639	11.374	34.8546	FAIL
HL-60	scTEM-seq	E9_HL60_colonies_rep1	E09	Unt	HL60_rep1	65.191	0.7	81.508	41895	8585	99.9021	70.9897	16.5214	39.6338	PASS
HL-60	scTEM-seq	E10_HL60_colonies_rep1	E10	Unt	HL60_rep1	67.414	0.7	80.6268	47476	9587	99.9242	69.9484	21.6	40.248	FAIL
HL-60	scTEM-seq	E11_HL60_colonies_rep1	E11	Unt	HL60_rep1	68.6907	0.7	84.7376	50718	10507	99.931	72.454	20.515	36.8164	PASS
HL-60	scTEM-seq	E12_HL60_colonies_rep1	E12	Unt	HL60_rep1	71.5555	0.6	84.622	49685	10789	99.9275	70.0884	22.3118	36.9765	PASS
HL-60	scTEM-seq	F1_HL60_colonies_rep1	F01	DAC	HL60_rep1	74.3016	0.6	80.8285	51088	11197	99.9413	80.4846	16.2541	35.1078	PASS
HL-60	scTEM-seq	F2_HL60_colonies_rep1	F02	DAC	HL60_rep1	70.3814	0.5	44.4979	69288	13556	99.9264	79.9828	12.8135	38.7636	PASS
HL-60	scTEM-seq	F3_HL60_colonies_rep1	F03	DAC	HL60_rep1	70.8857	0.5	38.8341	62861	12369	99.9364	80.3459	12.6712	40.542	PASS
HL-60	scTEM-seq	F4_HL60_colonies_rep1	F04	DAC	HL60_rep1	69.9354	0.6	57.5158	68398	13720	99.9035	68.0952	27.5792	35.5037	FAIL
HL-60	scTEM-seq	F5_HL60_colonies_rep1	F05	AZA	HL60_rep1	69.3161	0.6	40.9635	63178	12121	99.9525	82.4435	16.8144	35.9112	PASS
HL-60	scTEM-seq	F6_HL60_colonies_rep1	F06	AZA	HL60_rep1	70.1898	0.6	50.9636	63945	12510	99.9531	81.8349	17.9852	35.7802	PASS
HL-60	scTEM-seq	F7_HL60_colonies_rep1	F07	AZA	HL60_rep1	60.2294	0.7	51.4739	51731	10005	99.9227	80.1963	22.1533	35.1224	PASS
HL-60	scTEM-seq	F8_HL60_colonies_rep1	F08	AZA	HL60_rep1	66.3695	0.6	56.51	63386	12494	99.9195	83.8022	11.1112	34.1211	FAIL
HL-60	scTEM-seq	F9_HL60_colonies_rep1	F09	Unt	HL60_rep1	66.2877	0.7	79.1474	53492	11164	99.9327	66.5981	26.9459	39.9831	FAIL
HL-60	scTEM-seq	F10_HL60_colonies_rep1	F10	Unt	HL60_rep1	65.717	0.7	79.1756	57202	11629	99.9458	71.2018	21.4664	37.6954	PASS
HL-60	scTEM-seq	F11_HL60_colonies_rep1	F11	Unt	HL60_rep1	66.3969	0.8	81.0157	58692	11963	99.925	65.7177	19.8958	35.6085	FAIL
HL-60	scTEM-seq	F12_HL60_colonies_rep1	F12	Unt	HL60_rep1	76.0152	0.6	81.6349	61643	14352	99.9302	70.0716	21.2408	38.0534	PASS
HL-60	scTEM-seq	G1_HL60_colonies_rep1	G01	DAC	HL60_rep1	73.6099	0.5	80.1026	54033	11527	99.9519	73.7503	24.7205	38.1407	PASS
HL-60	scTEM-seq	G2_HL60_colonies_rep1	G02	DAC	HL60_rep1	70.1612	0.5	46.8327	63877	12325	99.9076	81.1976	17.6278	37.317	PASS
HL-60	scTEM-seq	G3_HL60_colonies_rep1	G03	DAC	HL60_rep1	71.572	0.6	78.0853	63098	13184	99.8986	82.5196	12.8225	40.3702	PASS
HL-60	scTEM-seq	G4_HL60_colonies_rep1	G04	DAC	HL60_rep1	71.5696	0.6	75.6606	73561	15067	99.9347	79.21	20.5338	35.0584	PASS
HL-60	scTEM-seq	G5_HL60_colonies_rep1	G05	AZA	HL60_rep1	70.9253	0.5	52.9985	63585	12305	99.9355	83.2693	13.9021	37.4975	PASS
HL-60	scTEM-seq	G6_HL60_colonies_rep1	G06	AZA	HL60_rep1	69.3571	0.6	48.3386	65175	12243	99.9248	87.7424	12.0171	35.1661	PASS
HL-60	scTEM-seq	G7_HL60_colonies_rep1	G07	AZA	HL60_rep1	68.9305	0.6	50.5134	62256	12257	99.9631	76.8979	12.1162	39.0983	PASS
HL-60	scTEM-seq	G8_HL60_colonies_rep1	G08	AZA	HL60_rep1	70.4943	0.5	51.6568	59278	12006	99.9342	81.3203	12.3273	34.9972	FAIL
HL-60	scTEM-seq	G9_HL60_colonies_rep1	G09	Unt	HL60_rep1	67.7742	0.7	80.3948	55823	11669	99.9158	68.6386	21.5265	38.6559	FAIL
HL-60	scTEM-seq	G10_HL60_colonies_rep1	G10	Unt	HL60_rep1	68.4837	0.6	79.7409	58713	12094	99.9608	70.1961	22.3644	38.4783	PASS
HL-60	scTEM-seq	G11_HL60_colonies_rep1	G11	Unt	HL60_rep1	67.7381	0.7	80.266	57030	11491	99.9491	65.4907	6.12848	38.3212	FAIL
HL-60	scTEM-seq	G12_HL60_colonies_rep1	G12	Unt	HL60_rep1	75.1322	0.6	82.0234	64200	14231	99.9206	67.3286	5.92708	39.7212	FAIL
HL-60	scTEM-seq	H1_HL60_colonies_rep1	H01	DAC	HL60_rep1	74.388	0.5	69.5681	54350	11136	99.9816	78.9011	19.8475	35.7715	PASS
HL-60	scTEM-seq	H2_HL60_colonies_rep1	H02	DAC	HL60_rep1	69.6709	0.5	38.0648	58812	10760	99.9388	77.5269	25.0857	33.0122	FAIL
HL-60	scTEM-seq	H3_HL60_colonies_rep1	H03	DAC	HL60_rep1	72.3278	0.5	43.5602	64872	12376	99.9491	82.6844	16.0374	34.3715	FAIL
HL-60	scTEM-seq	H4_HL60_colonies_rep1	H04	DAC	HL60_rep1	73.0178	0.6	77.3494	61828	12492	99.9482	80.9419	17.8732	33.4459	FAIL
HL-60	scTEM-seq	H5_HL60_colonies_rep1	H05	AZA	HL60_rep1	72.2104	0.5	51.7274	63018	12178	99.9476	80.9365	18.2071	32.9831	FAIL
HL-60	scTEM-seq	H6_HL60_colonies_rep1	H06	AZA	HL60_rep1	71.1303	0.5	50.4631	58563	11047	99.9197	68.3327	31.1804	36.4787	FAIL
HL-60	scTEM-seq	H7_HL60_colonies_rep1	H07	AZA	HL60_rep1	65.9625	0.5	53.6077	56737	10929	99.9524	78.6585	21.7144	35.4833	PASS
HL-60	scTEM-seq	H8_HL60_colonies_rep1	H08	AZA	HL60_rep1	69.0454	0.5	43.7675	56124	11018	99.9394	81.4503	12.473	34.4471	FAIL
HL-60	scTEM-seq	H9_HL60_colonies_rep1	H09	Unt	HL60_rep1	66.9825	0.7	79.9338	52102	10856	99.9251	68.8869	20.8255	37.5615	FAIL
HL-60	scTEM-seq	H10_HL60_colonies_rep1	H10	Unt	HL60_rep1	68.897	0.6	81.5979	58743	12308	99.9404	80.2363	15.0744	33.1228	FAIL
HL-60	scTEM-seq	H11_HL60_colonies_rep1	H11	Unt	HL60_rep1	67.4339	0.7	80.992	60077	12206	99.9001	66.5837	13.7637	36.7407	FAIL
HL-60	scTEM-seq	H12_HL60_colonies_rep1	H12	Unt	HL60_rep1	74.0863	0.6	83.511	63474	13959	99.9197	76.9744	7.05983	33.0006	FAIL
HL-60	scTEM-seq	A1_HL60_colonies_rep2	A01	DAC	HL60_rep2	77.6412	0.7	82.0575	63438	14864	99.9543	82.7253	16.2717	33.7311	FAIL
HL-60	scTEM-seq	A2_HL60_colonies_rep2	A02	DAC	HL60_rep2	74.5507	0.6	62.4942	69232	14844	99.9653	81.1012	13.2842	36.0509	PASS
HL-60	scTEM-seq	A3_HL60_colonies_rep2	A03	DAC	HL60_rep2	74.0868	0.6	38.7392	79635	16324	99.9309	85.3982	8.79258	35.7656	PASS
HL-60	scTEM-seq	A4_HL60_colonies_rep2	A04	DAC	HL60_rep2	75.994	0.7	81.8866	68607	15647	99.93	82.1378	9.40428	37.2792	PASS
HL-60	scTEM-seq	A5_HL60_colonies_rep2	A05	AZA	HL60_rep2	74.2725	0.7	37.1626	71999	14843	99.9347	81.6952	10.3301	37.3315	PASS
HL-60	scTEM-seq	A6_HL60_colonies_rep2	A06	AZA	HL60_rep2	73.2572	0.6	39.9234	73357	14792	99.9087	80.6239	12.6982	35.4891	PASS
HL-60	scTEM-seq	A7_HL60_colonies_rep2	A07	AZA	HL60_rep2	72.1951	0.7	44.1208	70031	14238	99.9186	88.4984	9.37319	33.9087	FAIL
HL-60	scTEM-seq	A8_HL60_colonies_rep2	A08	AZA	HL60_rep2	72.4673	0.6	47.419	67468	13897	99.9259	84.0653	10.9087	37.2326	PASS
HL-60	scTEM-seq	A9_HL60_colonies_rep2	A09	Unt	HL60_rep2	70.655	0.9	83.1617	65092	14121	99.957	79.3751	8.75323	39.238	PASS
HL-60	scTEM-seq	A10_HL60_colonies_rep2	A10	Unt	HL60_rep2	71.2406	0.7	85.1229	63839	13735	99.942	84.5125	7.85957	33.507	FAIL
HL-60	scTEM-seq	A11_HL60_colonies_rep2	A11	Unt	HL60_rep2	70.1517	0.8	82.4373	65344	13865	99.925	83.5617	8.98183	37.6313	PASS
HL-60	scTEM-seq	A12_HL60_colonies_rep2	A12	Unt	HL60_rep2	67.9833	0.7	82.319	60523	12083	99.919	85.3616	6.29811	39.5116	PASS
HL-60	scTEM-seq	B1_HL60_colonies_rep2	B01	DAC	HL60_rep2	75.8094	0.7	81.8744	74670	16837	99.925	83.7121	11.6582	26.2567	FAIL
HL-60	scTEM-seq	B2_HL60_colonies_rep2	B02	DAC	HL60_rep2	72.5529	0.7	80.3288	72735	15877	99.9588	83.6535	8.53367	36.5864	PASS
HL-60	scTEM-seq	B3_HL60_colonies_rep2	B03	DAC	HL60_rep2	73.6923	0.6	82.9933	82560	18519	99.8837	83.0233	16.8842	36.2051	PASS
HL-60	scTEM-seq	B4_HL60_colonies_rep2	B04	DAC	HL60_rep2	73.4557	0.7	82.7264	91099	20154	99.9276	82.5939	8.16035	36.0218	PASS
HL-60	scTEM-seq	B5_HL60_colonies_rep2	B05	AZA	HL60_rep2	73.3705	0.6	41.0067	79466	16178	99.9333	82.4877	9.48274	33.9785	FAIL
HL-60	scTEM-seq	B6_HL60_colonies_rep2	B06	AZA	HL60_rep2	72.8517	0.6	54.7386	78606	16511	99.9237	92.7733	5.46103	1.38836	FAIL
HL-60	scTEM-seq	B7_HL60_colonies_rep2	B07	AZA	HL60_rep2	73.0083	0.7	53.4518	76802	16232	99.9401	85.0714	9.43041	34.2347	FAIL
HL-60	scTEM-seq	B8_HL60_colonies_rep2	B08	AZA	HL60_rep2	71.6305	0.7	46.7385	67582	13849	99.8964	83.6272	8.02746	37.6663	PASS
HL-60	scTEM-seq	B9_HL60_colonies_rep2	B09	Unt	HL60_rep2	72.5674	0.7	84.0921	73972	16724	99.9256	79.2949	10.3245	38.3735	PASS
HL-60	scTEM-seq	B10_HL60_colonies_rep2	B10	Unt	HL60_rep2	72.7154	0.6	83.8415	76790	17332	99.8984	82.6789	6.56452	39.6222	PASS
HL-60	scTEM-seq	B11_HL60_colonies_rep2	B11	Unt	HL60_rep2	70.8225	0.8	84.8058	86745	18546	99.9158	80.2734	7.98282	37.6983	PASS
HL-60	scTEM-seq	B12_HL60_colonies_rep2	B12	Unt	HL60_rep2	70.3939	0.8	84.8914	69966	14769	99.8971	81.8222	6.85234	38.0126	PASS
HL-60	scTEM-seq	C1_HL60_colonies_rep2	C01	DAC	HL60_rep2	75.1697	0.7	83.4783	66181	14771	99.9411	83.5445	8.84967	37.9952	PASS
HL-60	scTEM-seq	C2_HL60_colonies_rep2	C02	DAC	HL60_rep2	71.3832	0.7	37.9386	77808	15119	99.9293	83.589	7.61414	37.7361	PASS
HL-60	scTEM-seq	C3_HL60_colonies_rep2	C03	DAC	HL60_rep2	75.1785	0.7	82.3957	67790	14694	99.9454	81.7477	8.88415	37.5324	PASS
HL-60	scTEM-seq	C4_HL60_colonies_rep2	C04	DAC	HL60_rep2	74.2468	0.7	80.8504	85006	18434	99.9518	82.7778	7.9316	39.2264	PASS
HL-60	scTEM-seq	C5_HL60_colonies_rep2	C05	AZA	HL60_rep2	74.1313	0.6	51.3842	71730	14491	99.9387	83.0392	10.4521	35.4338	PASS
HL-60	scTEM-seq	C6_HL60_colonies_rep2	C06	AZA	HL60_rep2	72.222	0.7	39.9316	83768	16372	99.9463	83.6118	11.0227	35.5008	PASS
HL-60	scTEM-seq	C7_HL60_colonies_rep2	C07	AZA	HL60_rep2	72.9336	0.6	46.658	77490	16040	99.96	90.7702	10.936	32.6425	FAIL
HL-60	scTEM-seq	C8_HL60_colonies_rep2	C08	AZA	HL60_rep2	72.1735	0.7	43.5996	67334	13592	99.9183	83.8973	7.71705	36.764	PASS
HL-60	scTEM-seq	C9_HL60_colonies_rep2	C09	Unt	HL60_rep2	66.9501	0.9	83.4276	81769	17369	99.9242	82.6591	12.5385	37.3985	PASS
HL-60	scTEM-seq	C10_HL60_colonies_rep2	C10	Unt	HL60_rep2	75.0398	0.7	83.4717	61538	13507	99.9512	77.7284	9.49807	34.1299	FAIL
HL-60	scTEM-seq	C11_HL60_colonies_rep2	C11	Unt	HL60_rep2	70.528	0.8	83.2563	67393	14251	99.9347	78.9419	8.15053	39.0954	PASS
HL-60	scTEM-seq	C12_HL60_colonies_rep2	C12	Unt	HL60_rep2	70.5451	0.7	82.6641	64320	13529	99.9036	83.5241	4.72949	37.4072	PASS
HL-60	scTEM-seq	D1_HL60_colonies_rep2	D01	DAC	HL60_rep2	74.9726	0.8	82.5083	80318	17675	99.9602	86.1527	12.6202	35.495	PASS
HL-60	scTEM-seq	D2_HL60_colonies_rep2	D02	DAC	HL60_rep2	73.5955	0.7	82.4797	78025	16549	99.9423	87.5253	10.4836	33.4168	FAIL
HL-60	scTEM-seq	D3_HL60_colonies_rep2	D03	DAC	HL60_rep2	75.2125	0.7	81.2134	92489	20104	99.9124	84.656	7.22711	34.971	FAIL
HL-60	scTEM-seq	D4_HL60_colonies_rep2	D04	DAC	HL60_rep2	75.4297	0.7	85.3505	78458	16988	99.8993	83.6158	12.5398	36.9765	PASS
HL-60	scTEM-seq	D5_HL60_colonies_rep2	D05	AZA	HL60_rep2	74.5549	0.7	49.9814	83250	16805	99.9291	82.4132	11.7209	35.7744	PASS
HL-60	scTEM-seq	D6_HL60_colonies_rep2	D06	AZA	HL60_rep2	73.2407	0.7	45.2451	96913	19004	99.9257	83.0634	11.5517	34.2376	FAIL
HL-60	scTEM-seq	D7_HL60_colonies_rep2	D07	AZA	HL60_rep2	61.5785	1	61.6727	3304	690	99.5157	39.555	2.42286	9.27322	FAIL
HL-60	scTEM-seq	D8_HL60_colonies_rep2	D08	AZA	HL60_rep2	73.141	0.6	50.3726	83943	17196	99.9285	82.5929	10.0301	36.5777	PASS
HL-60	scTEM-seq	D9_HL60_colonies_rep2	D09	Unt	HL60_rep2	72.3222	0.8	84.0734	75172	16698	99.9481	76.7381	14.6863	35.6725	PASS
HL-60	scTEM-seq	D10_HL60_colonies_rep2	D10	Unt	HL60_rep2	73.7734	0.8	81.7658	88045	19384	99.95	82.2411	6.00677	37.6517	PASS
HL-60	scTEM-seq	D11_HL60_colonies_rep2	D11	Unt	HL60_rep2	72.1081	0.8	83.7673	77324	16304	99.9418	81.5897	6.89664	36.9968	PASS
HL-60	scTEM-seq	D12_HL60_colonies_rep2	D12	Unt	HL60_rep2	72.4082	0.7	82.7073	72304	15283	99.8935	82.4794	4.6656	38.8945	PASS
HL-60	scTEM-seq	E1_HL60_colonies_rep2	E01	DAC	HL60_rep2	78.085	0.7	82.6218	63694	14935	99.9498	83.3859	9.94841	37.9544	PASS
HL-60	scTEM-seq	E2_HL60_colonies_rep2	E02	DAC	HL60_rep2	74.9734	0.7	34.9237	65867	13630	99.9317	81.5905	8.43054	38.944	PASS
HL-60	scTEM-seq	E3_HL60_colonies_rep2	E03	DAC	HL60_rep2	75.9369	0.7	81.0844	64746	14831	99.9398	83.1964	8.21799	38.9702	PASS
HL-60	scTEM-seq	E4_HL60_colonies_rep2	E04	DAC	HL60_rep2	76.5571	0.7	85.3112	65584	15227	99.9466	85.1608	13.3327	36.9677	PASS
HL-60	scTEM-seq	E5_HL60_colonies_rep2	E05	AZA	HL60_rep2	76.4188	0.6	50.484	69141	14654	99.9205	81.0346	9.40205	37.2093	PASS
HL-60	scTEM-seq	E6_HL60_colonies_rep2	E06	AZA	HL60_rep2	75.353	0.6	51.4394	72066	15146	99.9167	81.8091	14.3141	35.0525	PASS
HL-60	scTEM-seq	E7_HL60_colonies_rep2	E07	AZA	HL60_rep2	72.3654	0.6	48.8647	62347	12875	99.931	88.2694	9.44122	36.9066	PASS
HL-60	scTEM-seq	E8_HL60_colonies_rep2	E08	AZA	HL60_rep2	72.008	0.7	46.6071	59320	12217	99.9393	84.7272	7.66239	38.3532	PASS
HL-60	scTEM-seq	E9_HL60_colonies_rep2	E09	Unt	HL60_rep2	69.6139	0.8	83.7805	61491	13210	99.9008	76.2904	8.27319	38.4842	PASS
HL-60	scTEM-seq	E10_HL60_colonies_rep2	E10	Unt	HL60_rep2	72.0328	0.7	83.2035	67558	14741	99.8949	80.1467	6.38554	37.9311	PASS
HL-60	scTEM-seq	E11_HL60_colonies_rep2	E11	Unt	HL60_rep2	68.7919	0.9	83.0984	55861	11569	99.9356	74.4498	9.5688	39.3253	PASS
HL-60	scTEM-seq	E12_HL60_colonies_rep2	E12	Unt	HL60_rep2	68.4246	0.8	85.2453	56525	11451	99.9027	82.1872	5.66087	37.7623	PASS
HL-60	scTEM-seq	F1_HL60_colonies_rep2	F01	DAC	HL60_rep2	76.9769	0.7	82.7865	71093	16352	99.9114	84.3735	7.94683	38.132	PASS
HL-60	scTEM-seq	F2_HL60_colonies_rep2	F02	DAC	HL60_rep2	75.2244	0.7	81.5191	79106	18001	99.9242	87.0722	11.9705	34.9943	FAIL
HL-60	scTEM-seq	F3_HL60_colonies_rep2	F03	DAC	HL60_rep2	74.011	0.6	41.058	94564	19810	99.9059	81.2568	8.96318	39.66	PASS
HL-60	scTEM-seq	F4_HL60_colonies_rep2	F04	DAC	HL60_rep2	75.6847	0.7	66.157	87579	19061	99.9201	80.3734	10.4186	38.9906	PASS
HL-60	scTEM-seq	F5_HL60_colonies_rep2	F05	AZA	HL60_rep2	74.0768	0.7	41.9862	81763	16960	99.9193	82.5776	10.4936	35.9315	PASS
HL-60	scTEM-seq	F6_HL60_colonies_rep2	F06	AZA	HL60_rep2	73.6551	0.7	48.1563	93394	19394	99.9218	84.1378	11.7091	35.6754	PASS
HL-60	scTEM-seq	F7_HL60_colonies_rep2	F07	AZA	HL60_rep2	72.6539	0.6	41.0792	77992	16216	99.9308	88.7703	7.78121	36.8629	PASS
HL-60	scTEM-seq	F8_HL60_colonies_rep2	F08	AZA	HL60_rep2	72.3458	0.6	47.234	81777	17169	99.9474	84.8381	10.4395	34.4762	FAIL
HL-60	scTEM-seq	F9_HL60_colonies_rep2	F09	Unt	HL60_rep2	71.5585	0.8	82.494	72304	16044	99.9295	71.9473	7.77858	38.6064	PASS
HL-60	scTEM-seq	F10_HL60_colonies_rep2	F10	Unt	HL60_rep2	72.7401	0.7	83.034	76650	16790	99.9178	78.4529	8.39074	37.1191	PASS
HL-60	scTEM-seq	F11_HL60_colonies_rep2	F11	Unt	HL60_rep2	71.1238	0.7	83.1456	75185	15968	99.9255	82.4968	8.30862	38.0796	PASS
HL-60	scTEM-seq	F12_HL60_colonies_rep2	F12	Unt	HL60_rep2	68.7457	0.8	82.5794	69022	13839	99.9348	83.9234	4.62964	36.2546	PASS
HL-60	scTEM-seq	G1_HL60_colonies_rep2	G01	DAC	HL60_rep2	70.3636	0.9	81.0675	82008	18269	99.9195	85.7891	10.1799	36.9153	PASS
HL-60	scTEM-seq	G2_HL60_colonies_rep2	G02	DAC	HL60_rep2	73.5369	0.7	62.0126	78746	16398	99.9009	83.7118	10.9805	34.6363	FAIL
HL-60	scTEM-seq	G3_HL60_colonies_rep2	G03	DAC	HL60_rep2	74.876	0.7	82.1505	80481	17666	99.8919	84.4422	8.12974	37.5033	PASS
HL-60	scTEM-seq	G4_HL60_colonies_rep2	G04	DAC	HL60_rep2	74.3703	0.7	81.6717	89530	19664	99.914	83.6128	10.4411	38.2338	PASS
HL-60	scTEM-seq	G5_HL60_colonies_rep2	G05	AZA	HL60_rep2	73.4484	0.7	46.6158	77588	15581	99.924	84.9206	10.0025	36.3157	PASS
HL-60	scTEM-seq	G6_HL60_colonies_rep2	G06	AZA	HL60_rep2	72.7732	0.7	52.917	82486	16757	99.9091	84.9154	11.8969	35.7016	PASS
HL-60	scTEM-seq	G7_HL60_colonies_rep2	G07	AZA	HL60_rep2	73.4513	0.7	67.8138	70461	15388	99.9645	88.1775	8.85143	34.9274	FAIL
HL-60	scTEM-seq	G8_HL60_colonies_rep2	G08	AZA	HL60_rep2	72.3645	0.7	56.7673	75359	15659	99.9005	83.9261	11.4312	31.6297	FAIL
HL-60	scTEM-seq	G9_HL60_colonies_rep2	G09	Unt	HL60_rep2	72.9578	0.8	82.0236	70646	15839	99.9349	80.7049	7.51898	37.1569	PASS
HL-60	scTEM-seq	G10_HL60_colonies_rep2	G10	Unt	HL60_rep2	74.6452	0.7	83.2467	69462	15607	99.9424	80.4844	7.53563	38.5598	PASS
HL-60	scTEM-seq	G11_HL60_colonies_rep2	G11	Unt	HL60_rep2	72.018	0.7	83.0605	73939	15745	99.9567	77.2579	7.62048	38.4405	PASS
HL-60	scTEM-seq	G12_HL60_colonies_rep2	G12	Unt	HL60_rep2	69.3215	0.7	82.1994	66105	13165	99.9425	81.4912	6.05239	39.4185	PASS
HL-60	scTEM-seq	H1_HL60_colonies_rep2	H01	DAC	HL60_rep2	78.3309	0.7	81.0309	63705	14596	99.898	85.8666	7.55096	37.8642	PASS
HL-60	scTEM-seq	H2_HL60_colonies_rep2	H02	DAC	HL60_rep2	72.0057	0.6	44.2691	67650	12988	99.9379	83.2154	9.44397	32.3544	FAIL
HL-60	scTEM-seq	H3_HL60_colonies_rep2	H03	DAC	HL60_rep2	77.1093	0.7	84.6193	73805	16649	99.9228	87.0516	10.9644	36.3012	PASS
HL-60	scTEM-seq	H4_HL60_colonies_rep2	H04	DAC	HL60_rep2	76.0426	0.6	72.9748	75475	16428	99.9126	85.9831	10.1841	36.8775	PASS
HL-60	scTEM-seq	H5_HL60_colonies_rep2	H05	AZA	HL60_rep2	76.4313	0.6	48.2342	79728	16415	99.916	84.5004	10.2339	35.4309	PASS
HL-60	scTEM-seq	H6_HL60_colonies_rep2	H06	AZA	HL60_rep2	74.8228	0.6	44.6094	76489	15578	99.9189	87.2658	13.9043	36.2488	PASS
HL-60	scTEM-seq	H7_HL60_colonies_rep2	H07	AZA	HL60_rep2	72.6859	0.6	41.6615	72914	14978	99.9342	85.0058	8.13626	36.2925	PASS
HL-60	scTEM-seq	H8_HL60_colonies_rep2	H08	AZA	HL60_rep2	72.4015	0.6	56.0514	71117	14990	99.9128	81.5942	9.57894	36.7552	PASS
HL-60	scTEM-seq	H9_HL60_colonies_rep2	H09	Unt	HL60_rep2	72.7646	0.8	82.6402	67630	15196	99.9083	79.8633	9.56236	38.8771	PASS
HL-60	scTEM-seq	H10_HL60_colonies_rep2	H10	Unt	HL60_rep2	73.7949	0.6	85.4697	69473	15766	99.9309	81.2203	10.1436	37.1569	PASS
HL-60	scTEM-seq	H11_HL60_colonies_rep2	H11	Unt	HL60_rep2	71.8224	0.8	83.8129	68898	14728	99.9115	81.0833	9.14948	38.4929	PASS
HL-60	scTEM-seq	H12_HL60_colonies_rep2	H12	Unt	HL60_rep2	71.3097	0.7	82.4192	62120	12877	99.9485	80.3446	7.18655	12.0791	FAIL
HL-60	scTEM-seq	A1_HL60_colonies_rep3	A01	AZA	HL60_rep3	70.7133	0.6	44.2918	55134	11020	99.9492	72.3064	9.5398	39.0575	PASS
HL-60	scTEM-seq	A2_HL60_colonies_rep3	A02	AZA	HL60_rep3	69.2935	0.7	49.949	77506	15953	99.9277	81.5046	9.07907	38.391	PASS
HL-60	scTEM-seq	A3_HL60_colonies_rep3	A03	AZA	HL60_rep3	69.17	0.6	45.4261	61697	12231	99.9044	82.603	12.6777	38.5802	PASS
HL-60	scTEM-seq	A4_HL60_colonies_rep3	A04	AZA	HL60_rep3	70.3554	0.7	43.9688	58648	11348	99.9625	81.9223	7.52066	37.8176	PASS
HL-60	scTEM-seq	A5_HL60_colonies_rep3	A05	DAC	HL60_rep3	72.2159	0.7	38.0373	74857	14527	99.9158	79.0115	9.91582	36.8047	PASS
HL-60	scTEM-seq	A6_HL60_colonies_rep3	A06	DAC	HL60_rep3	69.1691	0.6	38.9306	74249	14201	99.9407	78.9148	11.6745	39.3399	PASS
HL-60	scTEM-seq	A7_HL60_colonies_rep3	A07	DAC	HL60_rep3	70.4583	0.6	37.2317	80932	15913	99.9432	93.8577	4.63578	7.28236	FAIL
HL-60	scTEM-seq	A8_HL60_colonies_rep3	A08	DAC	HL60_rep3	66.8956	0.7	44.7857	75319	14500	99.9283	79.2104	9.16914	38.1291	PASS
HL-60	scTEM-seq	A9_HL60_colonies_rep3	A09	Unt	HL60_rep3	68.7593	0.7	82.9238	47351	10120	99.9134	67.3852	8.76059	42.9287	FAIL
HL-60	scTEM-seq	A10_HL60_colonies_rep3	A10	Unt	HL60_rep3	68.6219	0.7	82.4033	52859	10967	99.913	75.7305	7.50742	43.2372	PASS
HL-60	scTEM-seq	A11_HL60_colonies_rep3	A11	Unt	HL60_rep3	67.0082	0.7	84.6036	55375	11385	99.9205	75.2768	8.89405	35.7162	PASS
HL-60	scTEM-seq	A12_HL60_colonies_rep3	A12	Unt	HL60_rep3	66.2032	0.8	80.8441	50748	10115	99.9409	79.8774	6.74981	40.7137	PASS
HL-60	scTEM-seq	B1_HL60_colonies_rep3	B01	AZA	HL60_rep3	73.8813	0.6	49.0327	76604	16269	99.923	79.7577	9.42337	40.181	PASS
HL-60	scTEM-seq	B2_HL60_colonies_rep3	B02	AZA	HL60_rep3	66.3758	0.7	63.8269	69968	14410	99.9414	76.0596	21.108	39.2991	PASS
HL-60	scTEM-seq	B3_HL60_colonies_rep3	B03	AZA	HL60_rep3	69.8099	0.6	45.5718	73146	15022	99.9303	84.7963	6.85105	39.0808	PASS
HL-60	scTEM-seq	B4_HL60_colonies_rep3	B04	AZA	HL60_rep3	71.9198	0.6	50.4666	74833	15337	99.9612	79.0266	8.52609	39.7386	PASS
HL-60	scTEM-seq	B5_HL60_colonies_rep3	B05	DAC	HL60_rep3	68.3183	0.6	40.7988	85638	17101	99.9218	83.9016	9.29363	38.9149	PASS
HL-60	scTEM-seq	B6_HL60_colonies_rep3	B06	DAC	HL60_rep3	68.5093	0.6	38.2633	80444	15921	99.9155	81.0409	8.40713	38.6093	PASS
HL-60	scTEM-seq	B7_HL60_colonies_rep3	B07	DAC	HL60_rep3	66.9206	0.5	25.2864	69535	12848	99.9482	94.446	4.27837	6.74389	FAIL
HL-60	scTEM-seq	B8_HL60_colonies_rep3	B08	DAC	HL60_rep3	66.5346	0.6	35.4831	67207	13063	99.933	80.5207	8.10005	38.5249	PASS
HL-60	scTEM-seq	B9_HL60_colonies_rep3	B09	Unt	HL60_rep3	69.3768	0.7	83.7332	55490	12191	99.9189	76.0374	7.58732	39.663	PASS
HL-60	scTEM-seq	B10_HL60_colonies_rep3	B10	Unt	HL60_rep3	69.0673	0.7	81.8943	62420	13568	99.9487	74.793	6.16703	42.2447	PASS
HL-60	scTEM-seq	B11_HL60_colonies_rep3	B11	Unt	HL60_rep3	68.5766	0.7	82.0154	65542	14049	99.9298	76.4073	6.3889	35.8704	PASS
HL-60	scTEM-seq	B12_HL60_colonies_rep3	B12	Unt	HL60_rep3	67.8674	0.8	82.2499	59393	12296	99.9242	78.6619	6.42421	42.69	PASS
HL-60	scTEM-seq	C1_HL60_colonies_rep3	C01	AZA	HL60_rep3	72.0555	0.6	46.8318	37245	7261	99.9544	79.2572	8.36481	40.2771	PASS
HL-60	scTEM-seq	C2_HL60_colonies_rep3	C02	AZA	HL60_rep3	65.8944	0.6	47.2207	9199	1639	99.9456	76.0836	9.25479	40.4022	PASS
HL-60	scTEM-seq	C3_HL60_colonies_rep3	C03	AZA	HL60_rep3	66.8273	0.7	66.7049	4099	793	100	74.4531	9.59702	41.3948	PASS
HL-60	scTEM-seq	C4_HL60_colonies_rep3	C04	AZA	HL60_rep3	70.9529	0.6	49.0961	78066	15024	99.936	80.4337	9.07379	38.295	PASS
HL-60	scTEM-seq	C5_HL60_colonies_rep3	C05	DAC	HL60_rep3	64.8507	0.8	45.2538	61342	10583	99.9462	81.8129	6.94547	39.465	PASS
HL-60	scTEM-seq	C6_HL60_colonies_rep3	C06	DAC	HL60_rep3	59.5458	0.8	55.4393	8115	1320	99.9384	79.013	11.0211	38.717	PASS
HL-60	scTEM-seq	C7_HL60_colonies_rep3	C07	DAC	HL60_rep3	65.852	0.6	41.8585	36830	6450	99.9593	93.6449	4.69904	6.76718	FAIL
HL-60	scTEM-seq	C8_HL60_colonies_rep3	C08	DAC	HL60_rep3	64.89	0.6	41.9124	61938	11842	99.9499	79.5648	10.3646	38.4842	PASS
HL-60	scTEM-seq	C9_HL60_colonies_rep3	C09	Unt	HL60_rep3	57.9977	0.8	76.594	2431	497	99.9177	76.2411	6.8987	32.823	FAIL
HL-60	scTEM-seq	C10_HL60_colonies_rep3	C10	Unt	HL60_rep3	68.9342	0.7	84.0319	51514	11184	99.9282	72.9741	7.15995	43.5923	PASS
HL-60	scTEM-seq	C11_HL60_colonies_rep3	C11	Unt	HL60_rep3	63.7835	0.8	81.3004	54352	10657	99.8859	77.4678	5.95187	39.1478	PASS
HL-60	scTEM-seq	C12_HL60_colonies_rep3	C12	Unt	HL60_rep3	62.9349	0.8	82.2045	48531	9043	99.9547	78.3223	5.92822	43.2314	PASS
HL-60	scTEM-seq	D1_HL60_colonies_rep3	D01	AZA	HL60_rep3	73.0311	0.6	38.8349	55350	10641	99.9313	75.3489	7.68698	39.8347	PASS
HL-60	scTEM-seq	D2_HL60_colonies_rep3	D02	AZA	HL60_rep3	71.7735	0.6	41.6539	72451	13819	99.9365	78.082	8.76289	39.1303	PASS
HL-60	scTEM-seq	D3_HL60_colonies_rep3	D03	AZA	HL60_rep3	64.4953	0.7	58.2605	71585	12183	99.919	84.9269	15.5116	37.1191	PASS
HL-60	scTEM-seq	D4_HL60_colonies_rep3	D04	AZA	HL60_rep3	63.9801	0.8	81.3315	55708	9340	99.9264	86.0616	7.53373	34.4908	FAIL
HL-60	scTEM-seq	D5_HL60_colonies_rep3	D05	DAC	HL60_rep3	59.6477	0.8	81.6221	39433	5973	99.9797	80.2311	9.06542	37.0259	PASS
HL-60	scTEM-seq	D6_HL60_colonies_rep3	D06	DAC	HL60_rep3	72.1012	0.6	38.4857	60590	11182	99.9703	78.9998	10.3971	36.4293	PASS
HL-60	scTEM-seq	D7_HL60_colonies_rep3	D07	DAC	HL60_rep3	64.3324	0.9	54.6739	3787	665	99.8944	93.6088	4.5436	6.52269	FAIL
HL-60	scTEM-seq	D8_HL60_colonies_rep3	D08	DAC	HL60_rep3	69.4375	0.6	40.3273	74401	14505	99.9207	78.5101	10.3388	36.0305	PASS
HL-60	scTEM-seq	D9_HL60_colonies_rep3	D09	Unt	HL60_rep3	63.9889	0.7	85.894	27796	5308	99.9352	70.164	9.78484	38.9004	PASS
HL-60	scTEM-seq	D10_HL60_colonies_rep3	D10	Unt	HL60_rep3	60.6188	0.9	84.1486	43165	7066	99.9606	75.5823	6.01735	42.7657	PASS
HL-60	scTEM-seq	D11_HL60_colonies_rep3	D11	Unt	HL60_rep3	51.3133	0.8	79.358	4021	744	100	77.4161	6.05864	38.4143	PASS
HL-60	scTEM-seq	D12_HL60_colonies_rep3	D12	Unt	HL60_rep3	69.8521	0.8	83.9683	71767	14596	99.9303	81.7184	5.25567	40.6176	PASS
HL-60	scTEM-seq	E1_HL60_colonies_rep3	E01	AZA	HL60_rep3	74.8206	0.6	40.1653	47488	9551	99.9789	72.68	6.72341	42.5415	PASS
HL-60	scTEM-seq	E2_HL60_colonies_rep3	E02	AZA	HL60_rep3	69.2276	0.6	59.0561	44907	8993	99.9087	71.322	9.5775	39.8842	PASS
HL-60	scTEM-seq	E3_HL60_colonies_rep3	E03	AZA	HL60_rep3	63.8919	0.7	54.7002	39638	6755	99.9596	66.1896	14.7992	40.3557	FAIL
HL-60	scTEM-seq	E4_HL60_colonies_rep3	E04	AZA	HL60_rep3	67.6262	0.6	52.5808	50477	9874	99.9148	72.8719	9.43092	41.6887	PASS
HL-60	scTEM-seq	E5_HL60_colonies_rep3	E05	DAC	HL60_rep3	58.5683	0.8	58.6897	30448	4821	99.9409	78.7709	8.94117	38.1407	PASS
HL-60	scTEM-seq	E6_HL60_colonies_rep3	E06	DAC	HL60_rep3	54.6998	0.7	53.001	26678	4106	99.9475	83.0048	12.1522	37.0667	PASS
HL-60	scTEM-seq	E7_HL60_colonies_rep3	E07	DAC	HL60_rep3	61.2329	0.8	55.9147	58157	10568	99.9673	93.9994	4.83758	7.02622	FAIL
HL-60	scTEM-seq	E8_HL60_colonies_rep3	E08	DAC	HL60_rep3	56.2123	0.7	48.2902	36940	5730	99.9486	85.4991	7.54997	38.6646	PASS
HL-60	scTEM-seq	E9_HL60_colonies_rep3	E09	Unt	HL60_rep3	69.6078	0.7	82.0303	64706	14080	99.9305	67.5849	7.39074	38.6675	FAIL
HL-60	scTEM-seq	E10_HL60_colonies_rep3	E10	Unt	HL60_rep3	59.0156	0.7	84.3775	19552	3100	99.9795	73.0182	6.65123	43.4409	PASS
HL-60	scTEM-seq	E11_HL60_colonies_rep3	E11	Unt	HL60_rep3	66.5136	0.8	84.6735	50201	10407	99.9183	76.2756	7.20796	38.9091	PASS
HL-60	scTEM-seq	E12_HL60_colonies_rep3	E12	Unt	HL60_rep3	66.4672	0.9	84.8955	60124	11972	99.9168	83.8087	5.47957	41.5607	PASS
HL-60	scTEM-seq	F1_HL60_colonies_rep3	F01	AZA	HL60_rep3	71.9685	0.6	46.9007	70644	14283	99.9009	71.6647	9.10078	39.3952	PASS
HL-60	scTEM-seq	F2_HL60_colonies_rep3	F02	AZA	HL60_rep3	69.1015	0.5	46.4631	65325	12809	99.9449	75.1083	8.57271	39.465	PASS
HL-60	scTEM-seq	F3_HL60_colonies_rep3	F03	AZA	HL60_rep3	67.5954	0.6	51.7419	62566	12490	99.8977	78.6684	8.78163	42.8181	PASS
HL-60	scTEM-seq	F4_HL60_colonies_rep3	F04	AZA	HL60_rep3	53.9893	0.7	68.481	41827	6710	99.9546	82.5022	14.8715	37.1394	PASS
HL-60	scTEM-seq	F5_HL60_colonies_rep3	F05	DAC	HL60_rep3	65.8239	0.7	41.3855	17321	2945	99.9596	77.2634	8.78831	38.1553	PASS
HL-60	scTEM-seq	F6_HL60_colonies_rep3	F06	DAC	HL60_rep3	60.3121	0.7	45.9937	68722	11502	99.9272	80.6303	12.574	38.7403	PASS
HL-60	scTEM-seq	F7_HL60_colonies_rep3	F07	DAC	HL60_rep3	62.1429	0.8	48.3008	71901	12738	99.9541	94.2029	4.89903	6.50231	FAIL
HL-60	scTEM-seq	F8_HL60_colonies_rep3	F08	DAC	HL60_rep3	69.3664	0.5	41.2704	72299	14195	99.9032	76.5422	12.0284	37.5877	PASS
HL-60	scTEM-seq	F9_HL60_colonies_rep3	F09	Unt	HL60_rep3	71.8385	0.6	82.7369	48506	10527	99.9258	64.9913	9.69988	37.4945	FAIL
HL-60	scTEM-seq	F10_HL60_colonies_rep3	F10	Unt	HL60_rep3	68.5235	0.7	81.8392	63494	13440	99.9354	74.3715	6.58924	41.7411	PASS
HL-60	scTEM-seq	F11_HL60_colonies_rep3	F11	Unt	HL60_rep3	69.3615	0.7	82.0244	64336	13637	99.9192	77.3429	4.95174	38.8131	PASS
HL-60	scTEM-seq	F12_HL60_colonies_rep3	F12	Unt	HL60_rep3	68.0128	0.8	84.2442	55845	11354	99.9266	76.0438	6.56044	41.3977	PASS
HL-60	scTEM-seq	G1_HL60_colonies_rep3	G01	AZA	HL60_rep3	70.5621	0.6	46.9686	49868	9659	99.9078	76.2367	8.83398	39.7153	PASS
HL-60	scTEM-seq	G2_HL60_colonies_rep3	G02	AZA	HL60_rep3	70.9065	0.6	45.7452	66207	12752	99.9018	74.2134	11.3647	38.1727	PASS
HL-60	scTEM-seq	G3_HL60_colonies_rep3	G03	AZA	HL60_rep3	71.5837	0.7	79.9597	62062	13228	99.8792	77.0191	11.18	38.6501	PASS
HL-60	scTEM-seq	G4_HL60_colonies_rep3	G04	AZA	HL60_rep3	69.3773	0.6	51.3069	84229	16354	99.924	82.6366	10.5538	37.2675	PASS
HL-60	scTEM-seq	G5_HL60_colonies_rep3	G05	DAC	HL60_rep3	69.2927	0.7	43.3287	81095	15435	99.9297	83.2994	11.1159	38.9382	PASS
HL-60	scTEM-seq	G6_HL60_colonies_rep3	G06	DAC	HL60_rep3	69.7674	0.6	39.8105	72788	14021	99.9025	81.8425	8.86286	39.9627	PASS
HL-60	scTEM-seq	G7_HL60_colonies_rep3	G07	DAC	HL60_rep3	70.4321	0.8	42.1057	114111	23669	99.915	93.882	5.25489	7.30564	FAIL
HL-60	scTEM-seq	G8_HL60_colonies_rep3	G08	DAC	HL60_rep3	64.2101	0.6	43.0594	70270	13823	99.9502	80.9846	9.31832	36.8891	PASS
HL-60	scTEM-seq	G9_HL60_colonies_rep3	G09	Unt	HL60_rep3	68.6648	0.8	80.4801	55795	11770	99.9391	75.7716	7.86788	37.0434	PASS
HL-60	scTEM-seq	G10_HL60_colonies_rep3	G10	Unt	HL60_rep3	70.9458	0.7	81.2534	66109	13970	99.9289	74.9929	6.31697	42.1981	PASS
HL-60	scTEM-seq	G11_HL60_colonies_rep3	G11	Unt	HL60_rep3	68.8618	0.8	83.9596	74688	15289	99.9411	80.272	6.32476	35.7132	PASS
HL-60	scTEM-seq	G12_HL60_colonies_rep3	G12	Unt	HL60_rep3	68.0663	1	81.4467	61351	12628	99.8973	77.7235	4.46427	36.927	PASS
HL-60	scTEM-seq	H1_HL60_colonies_rep3	H01	AZA	HL60_rep3	73.5228	0.6	47.6836	60507	12084	99.9174	76.2789	9.54494	40.1694	PASS
HL-60	scTEM-seq	H2_HL60_colonies_rep3	H02	AZA	HL60_rep3	73.3082	0.6	59.0901	76422	15303	99.9424	77.9018	19.5636	36.959	PASS
HL-60	scTEM-seq	H3_HL60_colonies_rep3	H03	AZA	HL60_rep3	72.659	0.6	55.6839	66909	13109	99.9567	76.6086	11.3301	40.8679	PASS
HL-60	scTEM-seq	H4_HL60_colonies_rep3	H04	AZA	HL60_rep3	73.3766	0.6	60.1597	84384	17089	99.9573	81.4303	12.0669	37.0667	PASS
HL-60	scTEM-seq	H5_HL60_colonies_rep3	H05	DAC	HL60_rep3	75.4069	0.6	46.6996	80795	16297	99.9282	77.491	8.52448	42.0933	PASS
HL-60	scTEM-seq	H6_HL60_colonies_rep3	H06	DAC	HL60_rep3	74.0351	0.5	36.24	92455	18240	99.9557	81.7461	7.58432	39.4854	PASS
HL-60	scTEM-seq	H7_HL60_colonies_rep3	H07	DAC	HL60_rep3	72.7226	0.5	40.1716	89941	18410	99.9411	94.1263	4.85536	7.30564	FAIL
HL-60	scTEM-seq	H8_HL60_colonies_rep3	H08	DAC	HL60_rep3	71.5642	0.6	47.5999	89901	18559	99.9266	73.2223	9.40322	35.9199	PASS
HL-60	scTEM-seq	H9_HL60_colonies_rep3	H09	Unt	HL60_rep3	72.4672	0.6	81.0109	78006	17458	99.9256	75.4948	8.02851	39.2118	PASS
HL-60	scTEM-seq	H10_HL60_colonies_rep3	H10	Unt	HL60_rep3	73.2502	0.6	81.7533	73888	16581	99.9337	74.3882	7.38965	39.9453	PASS
HL-60	scTEM-seq	H11_HL60_colonies_rep3	H11	Unt	HL60_rep3	71.2244	0.7	82.1762	81434	17527	99.9411	81.014	5.65817	33.9378	FAIL
HL-60	scTEM-seq	H12_HL60_colonies_rep3	H12	Unt	HL60_rep3	68.6602	0.7	81.6646	63166	12645	99.9303	80.7986	4.50673	25.139	FAIL
MOLM-13	scTEM-seq	A1_Molm13_colony_rep1	A01	Unt	MOLM_rep1	68.503	1.1	83.9776	14748	3156	99.844	49.5914	12.1079	55.0543	FAIL
MOLM-13	scTEM-seq	A2_Molm13_colony_rep1	A02	Unt	MOLM_rep1	70.4894	0.9	86.8532	16832	3348	99.8396	12.0969	1.97247	32.7182	FAIL
MOLM-13	scTEM-seq	A3_Molm13_colony_rep1	A03	Unt	MOLM_rep1	69.8821	1	85.7065	16368	3428	99.9817	39.4583	5.93267	57.8863	FAIL
MOLM-13	scTEM-seq	A4_Molm13_colony_rep1	A04	Unt	MOLM_rep1	71.1211	0.9	86.1396	15477	3179	99.8772	50.3726	14.1254	51.2152	FAIL
MOLM-13	scTEM-seq	A5_Molm13_colony_rep1	A05	DAC	MOLM_rep1	66.5692	0.9	84.3836	19677	4062	99.8679	42.5403	8.97773	57.0015	FAIL
MOLM-13	scTEM-seq	A6_Molm13_colony_rep1	A06	DAC	MOLM_rep1	65.7042	1	84.7488	22176	4650	99.9278	53.8282	4.56338	58.8381	FAIL
MOLM-13	scTEM-seq	A7_Molm13_colony_rep1	A07	DAC	MOLM_rep1	62.6116	1	75.147	22892	4263	99.9126	80.647	8.09155	44.6314	PASS
MOLM-13	scTEM-seq	A8_Molm13_colony_rep1	A08	DAC	MOLM_rep1	61.9236	1	81.0889	24583	4644	99.9431	52.6153	11.565	51.48	FAIL
MOLM-13	scTEM-seq	A9_Molm13_colony_rep1	A09	AZA	MOLM_rep1	56.6112	1.1	58.3779	19800	3551	99.9091	66.6342	6.53804	46.6455	FAIL
MOLM-13	scTEM-seq	A10_Molm13_colony_rep1	A10	AZA	MOLM_rep1	54.6848	1.1	52.2635	21750	3962	99.8621	75.9001	5.4221	45.0185	PASS
MOLM-13	scTEM-seq	A11_Molm13_colony_rep1	A11	AZA	MOLM_rep1	57.8792	1	60.2248	22467	3986	99.8754	63.4581	6.60233	42.9287	FAIL
MOLM-13	scTEM-seq	A12_Molm13_colony_rep1	A12	AZA	MOLM_rep1	63.3952	1	48.0332	20110	3653	99.7166	65.7442	7.58653	44.4102	FAIL
MOLM-13	scTEM-seq	B1_Molm13_colony_rep1	B01	Unt	MOLM_rep1	63.2767	1.1	78.8536	16803	3374	99.9405	43.9338	8.1631	55.8634	FAIL
MOLM-13	scTEM-seq	B2_Molm13_colony_rep1	B02	Unt	MOLM_rep1	58.6929	1.3	80.293	22825	4252	99.8949	49.9475	15.7271	51.4626	FAIL
MOLM-13	scTEM-seq	B3_Molm13_colony_rep1	B03	Unt	MOLM_rep1	63.006	1	80.9604	19038	3596	99.958	36.6158	12.9837	52.9354	FAIL
MOLM-13	scTEM-seq	B4_Molm13_colony_rep1	B04	Unt	MOLM_rep1	62.7241	1	80.1163	24326	4705	99.9055	52.3837	11.1687	51.3287	FAIL
MOLM-13	scTEM-seq	B5_Molm13_colony_rep1	B05	DAC	MOLM_rep1	60.9911	1	81.2112	27310	5096	99.9121	53.0005	7.16236	48.1066	FAIL
MOLM-13	scTEM-seq	B6_Molm13_colony_rep1	B06	DAC	MOLM_rep1	60.6656	1	80.1065	25800	4778	99.9535	71.8905	7.63341	54.0181	PASS
MOLM-13	scTEM-seq	B7_Molm13_colony_rep1	B07	DAC	MOLM_rep1	63.4988	1	80.2491	25409	5153	99.941	80.1842	11.4476	42.8792	PASS
MOLM-13	scTEM-seq	B8_Molm13_colony_rep1	B08	DAC	MOLM_rep1	58.6391	1	79.8538	26365	5035	99.8597	57.4146	10.6044	50.211	FAIL
MOLM-13	scTEM-seq	B9_Molm13_colony_rep1	B09	AZA	MOLM_rep1	56.73	1.1	59.4801	27520	5145	99.8692	64.3076	8.46938	49.0933	FAIL
MOLM-13	scTEM-seq	B10_Molm13_colony_rep1	B10	AZA	MOLM_rep1	50.2907	1.1	61.3347	25119	4452	99.9204	76.0886	13.4386	46.5757	PASS
MOLM-13	scTEM-seq	B11_Molm13_colony_rep1	B11	AZA	MOLM_rep1	51.6909	1.1	57.103	24518	4270	99.9225	63.3695	9.23434	52.9237	FAIL
MOLM-13	scTEM-seq	B12_Molm13_colony_rep1	B12	AZA	MOLM_rep1	52.5539	1.3	57.7926	22429	3938	99.9554	84.9596	5.54624	46.0168	PASS
MOLM-13	scTEM-seq	C1_Molm13_colony_rep1	C01	Unt	MOLM_rep1	57.1998	1.2	79.6866	16192	3009	99.9321	61.0876	10.3648	50.7262	FAIL
MOLM-13	scTEM-seq	C2_Molm13_colony_rep1	C02	Unt	MOLM_rep1	58.7207	1.3	79.9523	20492	3642	99.8634	60.5251	10.1794	51.9399	FAIL
MOLM-13	scTEM-seq	C3_Molm13_colony_rep1	C03	Unt	MOLM_rep1	61.7833	1.1	82.3474	17425	3171	99.891	49.172	3.92299	56.4426	FAIL
MOLM-13	scTEM-seq	C4_Molm13_colony_rep1	C04	Unt	MOLM_rep1	64.8413	1.1	81.8988	20907	3927	99.9283	19.1103	2.02929	60.6921	FAIL
MOLM-13	scTEM-seq	C5_Molm13_colony_rep1	C05	DAC	MOLM_rep1	59.0702	1	80.1397	19627	3590	99.8624	79.1419	11.0396	42.4106	PASS
MOLM-13	scTEM-seq	C6_Molm13_colony_rep1	C06	DAC	MOLM_rep1	62.5835	1.1	80.8678	19421	3791	99.8816	74.7939	7.94459	46.6426	PASS
MOLM-13	scTEM-seq	C7_Molm13_colony_rep1	C07	DAC	MOLM_rep1	62.1457	1	83.8644	24566	5167	99.9471	84.5217	9.40472	45.0301	PASS
MOLM-13	scTEM-seq	C8_Molm13_colony_rep1	C08	DAC	MOLM_rep1	59.9758	1	80.3365	25505	4948	99.902	63.1265	9.11259	47.478	FAIL
MOLM-13	scTEM-seq	C9_Molm13_colony_rep1	C09	AZA	MOLM_rep1	54.0177	1	51.9583	22532	4017	99.8624	55.7835	10.0111	47.7807	FAIL
MOLM-13	scTEM-seq	C10_Molm13_colony_rep1	C10	AZA	MOLM_rep1	52.0248	1.1	57.5817	21228	3729	99.9011	78.3079	6.08724	44.3316	PASS
MOLM-13	scTEM-seq	C11_Molm13_colony_rep1	C11	AZA	MOLM_rep1	57.0551	1	47.743	20504	3592	99.9171	61.2628	10.2225	47.4343	FAIL
MOLM-13	scTEM-seq	C12_Molm13_colony_rep1	C12	AZA	MOLM_rep1	63.2043	1.1	53.9058	16337	2857	99.8776	59.0748	6.23094	50.4788	FAIL
MOLM-13	scTEM-seq	D1_Molm13_colony_rep1	D01	Unt	MOLM_rep1	60.7592	1.1	80.3584	21610	4052	99.8473	46.1581	8.52314	54.1316	FAIL
MOLM-13	scTEM-seq	D2_Molm13_colony_rep1	D02	Unt	MOLM_rep1	57.7587	1.3	79.073	20767	3857	99.8507	57.2863	12.6265	48.9333	FAIL
MOLM-13	scTEM-seq	D3_Molm13_colony_rep1	D03	Unt	MOLM_rep1	66.6482	1.1	81.1795	22527	4249	99.9689	44.8725	5.49608	54.9641	FAIL
MOLM-13	scTEM-seq	D4_Molm13_colony_rep1	D04	Unt	MOLM_rep1	72.5503	1.1	82.528	19609	3855	99.9439	13.5955	1.31243	45.4201	FAIL
MOLM-13	scTEM-seq	D5_Molm13_colony_rep1	D05	DAC	MOLM_rep1	62.4752	1	75.803	25603	4763	99.8945	61.0718	10.3689	51.2472	FAIL
MOLM-13	scTEM-seq	D6_Molm13_colony_rep1	D06	DAC	MOLM_rep1	60.5653	1	78.8674	25074	4772	99.9442	81.9138	9.14469	40.018	PASS
MOLM-13	scTEM-seq	D7_Molm13_colony_rep1	D07	DAC	MOLM_rep1	64.5599	0.9	82.5938	27200	5951	99.9559	78.8574	10.437	46.8522	PASS
MOLM-13	scTEM-seq	D8_Molm13_colony_rep1	D08	DAC	MOLM_rep1	58.2478	0.9	79.7651	30272	5708	99.9571	77.0389	8.72457	44.3578	PASS
MOLM-13	scTEM-seq	D9_Molm13_colony_rep1	D09	AZA	MOLM_rep1	53.8774	1	57.4569	27383	4964	99.8904	82.0094	7.8747	44.8526	PASS
MOLM-13	scTEM-seq	D10_Molm13_colony_rep1	D10	AZA	MOLM_rep1	53.7057	1.2	72.0423	23017	4192	99.8914	75.901	10.6517	46.1507	PASS
MOLM-13	scTEM-seq	D11_Molm13_colony_rep1	D11	AZA	MOLM_rep1	51.9648	0.9	58.7663	25630	4394	99.9571	74.0637	7.70844	41.4268	PASS
MOLM-13	scTEM-seq	D12_Molm13_colony_rep1	D12	AZA	MOLM_rep1	64.0446	1.1	52.2711	19834	3368	99.8941	47.2805	5.38782	52.6297	FAIL
MOLM-13	scTEM-seq	E1_Molm13_colony_rep1	E01	Unt	MOLM_rep1	66.4989	1	84.1247	16344	3472	99.9082	49.983	11.4038	53.6281	FAIL
MOLM-13	scTEM-seq	E2_Molm13_colony_rep1	E02	Unt	MOLM_rep1	62.7472	1	84.6795	19188	3848	99.9322	56.0532	13.649	49.1836	FAIL
MOLM-13	scTEM-seq	E3_Molm13_colony_rep1	E03	Unt	MOLM_rep1	61.7523	0.9	84.7286	15602	3118	99.9423	40.9627	3.26804	58.5558	FAIL
MOLM-13	scTEM-seq	E4_Molm13_colony_rep1	E04	Unt	MOLM_rep1	66.8645	0.9	86.2408	16498	3375	99.9333	23.1506	3.40817	61.5566	FAIL
MOLM-13	scTEM-seq	E5_Molm13_colony_rep1	E05	DAC	MOLM_rep1	68.5356	0.8	76.0178	20363	4458	99.8969	57.8985	7.7573	47.0035	FAIL
MOLM-13	scTEM-seq	E6_Molm13_colony_rep1	E06	DAC	MOLM_rep1	67.143	0.8	82.7996	21746	4670	99.9402	62.3345	8.63924	48.9158	FAIL
MOLM-13	scTEM-seq	E7_Molm13_colony_rep1	E07	DAC	MOLM_rep1	65.2327	0.9	75.9055	21157	4269	99.9196	65.1724	5.49545	55.0164	FAIL
MOLM-13	scTEM-seq	E8_Molm13_colony_rep1	E08	DAC	MOLM_rep1	57.2797	1.2	79.3743	20545	3741	99.9319	69.006	11.128	46.4039	FAIL
MOLM-13	scTEM-seq	E9_Molm13_colony_rep1	E09	AZA	MOLM_rep1	56.4562	1	54.5672	19715	3649	99.9391	61.9424	10.1126	43.9503	FAIL
MOLM-13	scTEM-seq	E10_Molm13_colony_rep1	E10	AZA	MOLM_rep1	54.018	0.9	57.7548	17776	3135	99.8425	79.1901	7.94721	43.0596	PASS
MOLM-13	scTEM-seq	E11_Molm13_colony_rep1	E11	AZA	MOLM_rep1	52.4249	1.3	74.7582	21022	3827	99.9001	86.2106	4.38293	42.5677	PASS
MOLM-13	scTEM-seq	E12_Molm13_colony_rep1	E12	AZA	MOLM_rep1	49.5202	1.5	56.7041	14310	2412	99.9161	81.4026	2.80709	50.7291	PASS
MOLM-13	scTEM-seq	F1_Molm13_colony_rep1	F01	Unt	MOLM_rep1	62.0665	1	79.5252	19871	3993	99.9497	64.3843	9.17148	47.248	FAIL
MOLM-13	scTEM-seq	F2_Molm13_colony_rep1	F02	Unt	MOLM_rep1	60.4271	1.2	80.0989	25386	4917	99.9212	70.7283	12.1411	49.0992	PASS
MOLM-13	scTEM-seq	F3_Molm13_colony_rep1	F03	Unt	MOLM_rep1	64.3911	1.1	82.6497	23292	4487	99.8798	43.8828	4.88356	58.3287	FAIL
MOLM-13	scTEM-seq	F4_Molm13_colony_rep1	F04	Unt	MOLM_rep1	64.0106	1	81.9024	25487	4785	99.8901	32.3813	4.52131	61.4897	FAIL
MOLM-13	scTEM-seq	F5_Molm13_colony_rep1	F05	DAC	MOLM_rep1	64.937	0.9	80.7175	30276	6043	99.924	54.2034	6.3867	53.7794	FAIL
MOLM-13	scTEM-seq	F6_Molm13_colony_rep1	F06	DAC	MOLM_rep1	64.556	0.9	80.6165	26484	5276	99.9585	81.8342	6.91881	42.4193	PASS
MOLM-13	scTEM-seq	F7_Molm13_colony_rep1	F07	DAC	MOLM_rep1	65.7248	0.8	54.3082	31667	6131	99.94	33.0377	2.60601	60.8173	FAIL
MOLM-13	scTEM-seq	F8_Molm13_colony_rep1	F08	DAC	MOLM_rep1	57.7561	1	79.9933	22622	4334	99.9381	81.3529	4.98889	49.2825	PASS
MOLM-13	scTEM-seq	F9_Molm13_colony_rep1	F09	AZA	MOLM_rep1	51.0395	0.9	45.8913	25505	4600	99.9137	74.2981	3.62073	52.426	PASS
MOLM-13	scTEM-seq	F10_Molm13_colony_rep1	F10	AZA	MOLM_rep1	52.639	1.2	65.6406	27867	5014	99.8888	82.6351	6.64077	41.8925	PASS
MOLM-13	scTEM-seq	F11_Molm13_colony_rep1	F11	AZA	MOLM_rep1	57.4471	1.1	60.4822	24221	3990	99.9257	56.4669	9.64868	43.5079	FAIL
MOLM-13	scTEM-seq	F12_Molm13_colony_rep1	F12	AZA	MOLM_rep1	50.4939	1.5	61.1029	23396	4058	99.8803	78.8797	3.18785	50.0451	PASS
MOLM-13	scTEM-seq	G1_Molm13_colony_rep1	G01	Unt	MOLM_rep1	64.5042	1.2	79.8692	16305	3249	99.8589	51.1883	10.1132	50.7262	FAIL
MOLM-13	scTEM-seq	G2_Molm13_colony_rep1	G02	Unt	MOLM_rep1	60.742	1.1	80.9779	21883	4059	99.9132	31.6616	3.76373	59.6501	FAIL
MOLM-13	scTEM-seq	G3_Molm13_colony_rep1	G03	Unt	MOLM_rep1	63.8672	1.1	82.2648	22665	4211	99.8941	12.2465	0.985056	63.14	FAIL
MOLM-13	scTEM-seq	G4_Molm13_colony_rep1	G04	Unt	MOLM_rep1	65.2824	1.1	80.8998	26070	4919	99.9463	43.8017	9.02048	55.2988	FAIL
MOLM-13	scTEM-seq	G5_Molm13_colony_rep1	G05	DAC	MOLM_rep1	62.3435	1	80.1446	26563	5022	99.9209	49.2868	5.1355	56.4426	FAIL
MOLM-13	scTEM-seq	G6_Molm13_colony_rep1	G06	DAC	MOLM_rep1	61.8629	1.1	81.4024	26182	4857	99.8931	73.3715	4.92745	47.6555	PASS
MOLM-13	scTEM-seq	G7_Molm13_colony_rep1	G07	DAC	MOLM_rep1	62.6663	0.9	83.4553	28686	5869	99.9338	67.1266	7.92059	47.5944	FAIL
MOLM-13	scTEM-seq	G8_Molm13_colony_rep1	G08	DAC	MOLM_rep1	57.8284	1	80.9507	25929	4816	99.9074	77.3339	8.83609	49.626	PASS
MOLM-13	scTEM-seq	G9_Molm13_colony_rep1	G09	AZA	MOLM_rep1	55.0749	1	60.4485	20218	3611	99.7675	76.0389	4.99497	48.3599	PASS
MOLM-13	scTEM-seq	G10_Molm13_colony_rep1	G10	AZA	MOLM_rep1	49.5771	1.3	64.3228	22876	3891	99.8951	75.356	3.15906	50.7669	PASS
MOLM-13	scTEM-seq	G11_Molm13_colony_rep1	G11	AZA	MOLM_rep1	52.1052	1	62.8019	22039	3828	99.9093	76.788	4.14311	46.564	PASS
MOLM-13	scTEM-seq	G12_Molm13_colony_rep1	G12	AZA	MOLM_rep1	53.2618	1.4	59.5369	25106	4439	99.9004	83.6235	4.61587	43.144	PASS
MOLM-13	scTEM-seq	H1_Molm13_colony_rep1	H01	Unt	MOLM_rep1	63.8106	1	81.6786	19626	3676	99.9287	32.922	3.32749	62.1678	FAIL
MOLM-13	scTEM-seq	H2_Molm13_colony_rep1	H02	Unt	MOLM_rep1	64.3666	1.1	82.9652	21161	3782	99.896	48.4483	7.79477	56.9258	FAIL
MOLM-13	scTEM-seq	H3_Molm13_colony_rep1	H03	Unt	MOLM_rep1	61.3357	1.2	82.6704	25180	4460	99.9682	54.2418	8.89523	54.7807	FAIL
MOLM-13	scTEM-seq	H4_Molm13_colony_rep1	H04	Unt	MOLM_rep1	66.7192	0.9	82.8735	22720	4172	99.9736	22.9766	1.24982	58.9632	FAIL
MOLM-13	scTEM-seq	H5_Molm13_colony_rep1	H05	DAC	MOLM_rep1	62.5275	1	77.0578	27251	5101	99.8973	81.4764	5.50479	48.7528	PASS
MOLM-13	scTEM-seq	H6_Molm13_colony_rep1	H06	DAC	MOLM_rep1	64.0324	0.9	81.5191	27400	5070	99.9489	66.4525	4.09087	54.8855	FAIL
MOLM-13	scTEM-seq	H7_Molm13_colony_rep1	H07	DAC	MOLM_rep1	62.7672	0.9	84.4889	23958	4899	99.904	57.9728	8.24258	59.4784	FAIL
MOLM-13	scTEM-seq	H8_Molm13_colony_rep1	H08	DAC	MOLM_rep1	58.7617	1	79.8952	21161	4052	99.9197	77.2783	11.3094	50.0306	PASS
MOLM-13	scTEM-seq	H9_Molm13_colony_rep1	H09	AZA	MOLM_rep1	54.466	1	51.7094	24107	4248	99.9046	86.0693	2.54913	47.5624	PASS
MOLM-13	scTEM-seq	H10_Molm13_colony_rep1	H10	AZA	MOLM_rep1	56.6809	1	65.3054	25234	4507	99.9564	30.436	1.65009	61.1113	FAIL
MOLM-13	scTEM-seq	H11_Molm13_colony_rep1	H11	AZA	MOLM_rep1	51.9057	1.1	73.7632	23126	4096	99.9351	62.7369	5.43999	52.915	FAIL
MOLM-13	scTEM-seq	H12_Molm13_colony_rep1	H12	AZA	MOLM_rep1	54.3444	2	77.8849	24952	4491	99.9279	75.5857	5.6257	53.2992	PASS
MOLM-13	scTEM-seq	A1_Molm13_colony_rep2	A01	Unt	MOLM_rep2	71.1134	0.9	83.0994	26790	6125	99.9701	53.2556	9.52428	45.2717	FAIL
MOLM-13	scTEM-seq	A2_Molm13_colony_rep2	A02	Unt	MOLM_rep2	67.201	0.9	83.5608	27956	5944	99.8891	56.4181	9.64962	48.7994	FAIL
MOLM-13	scTEM-seq	A3_Molm13_colony_rep2	A03	Unt	MOLM_rep2	71.632	0.8	84.1926	29046	6742	99.9277	70.185	5.53458	43.764	PASS
MOLM-13	scTEM-seq	A4_Molm13_colony_rep2	A04	Unt	MOLM_rep2	68.0318	0.8	83.4965	29779	6527	99.9765	66.8224	7.81049	50.5021	FAIL
MOLM-13	scTEM-seq	A5_Molm13_colony_rep2	A05	DAC	MOLM_rep2	71.144	0.8	83.2115	26671	6064	99.94	68.3253	11.4537	47.6555	FAIL
MOLM-13	scTEM-seq	A6_Molm13_colony_rep2	A06	DAC	MOLM_rep2	71.6368	0.8	67.5457	25255	5395	99.905	89.7281	4.20728	34.1386	FAIL
MOLM-13	scTEM-seq	A7_Molm13_colony_rep2	A07	DAC	MOLM_rep2	68.8424	0.8	79.6559	29213	6354	99.9452	30.6015	0.809132	53.1187	FAIL
MOLM-13	scTEM-seq	A8_Molm13_colony_rep2	A08	DAC	MOLM_rep2	57.1806	1	71.9685	25715	4777	99.9533	74.4681	9.90026	42.5212	PASS
MOLM-13	scTEM-seq	A9_Molm13_colony_rep2	A09	AZA	MOLM_rep2	57.3179	1.1	63.9068	25472	4720	99.9136	74.9844	4.38413	48.7121	PASS
MOLM-13	scTEM-seq	A10_Molm13_colony_rep2	A10	AZA	MOLM_rep2	57.4982	0.9	53.8146	27145	4910	99.9558	72.0039	4.68042	48.8809	PASS
MOLM-13	scTEM-seq	A11_Molm13_colony_rep2	A11	AZA	MOLM_rep2	52.4798	1.1	67.3779	25340	4492	99.8934	61.3504	2.03298	54.0938	FAIL
MOLM-13	scTEM-seq	A12_Molm13_colony_rep2	A12	AZA	MOLM_rep2	58.5978	1	62.4116	29563	5489	99.929	76.9217	4.96618	49.073	PASS
MOLM-13	scTEM-seq	B1_Molm13_colony_rep2	B01	Unt	MOLM_rep2	63.49	1.1	80.1434	35892	7124	99.8774	56.7637	8.80724	45.5482	FAIL
MOLM-13	scTEM-seq	B2_Molm13_colony_rep2	B02	Unt	MOLM_rep2	60.6131	1	80.1027	30636	6017	99.8825	63.2086	11.9412	48.7936	FAIL
MOLM-13	scTEM-seq	B3_Molm13_colony_rep2	B03	Unt	MOLM_rep2	62.9578	1	79.2781	36896	7317	99.8699	73.3157	4.81735	41.2783	PASS
MOLM-13	scTEM-seq	B4_Molm13_colony_rep2	B04	Unt	MOLM_rep2	66.7863	0.9	80.4663	29214	5849	99.846	75.3894	10.2322	41.5549	PASS
MOLM-13	scTEM-seq	B5_Molm13_colony_rep2	B05	DAC	MOLM_rep2	62.3054	0.9	72.0068	32696	6365	99.9755	71.3446	4.06781	49.1836	PASS
MOLM-13	scTEM-seq	B6_Molm13_colony_rep2	B06	DAC	MOLM_rep2	60.1893	0.9	78.5347	32099	6216	99.8972	56.2078	4.48488	46.89	FAIL
MOLM-13	scTEM-seq	B7_Molm13_colony_rep2	B07	DAC	MOLM_rep2	66.9994	0.8	77.1917	29171	6387	99.9212	61.945	5.86748	50.1237	FAIL
MOLM-13	scTEM-seq	B8_Molm13_colony_rep2	B08	DAC	MOLM_rep2	58.9819	1	70.6635	28814	5617	99.9236	51.6835	2.22397	51.5557	FAIL
MOLM-13	scTEM-seq	B9_Molm13_colony_rep2	B09	AZA	MOLM_rep2	57.0419	0.9	52.2573	39682	7319	99.9017	78.8725	1.94898	51.4655	PASS
MOLM-13	scTEM-seq	B10_Molm13_colony_rep2	B10	AZA	MOLM_rep2	56.6259	1	70.0886	34448	6484	99.9652	74.3825	8.26622	43.6883	PASS
MOLM-13	scTEM-seq	B11_Molm13_colony_rep2	B11	AZA	MOLM_rep2	60.6289	0.9	47.8674	28100	5317	99.9075	72.4544	7.81929	44.0522	PASS
MOLM-13	scTEM-seq	B12_Molm13_colony_rep2	B12	AZA	MOLM_rep2	53.2399	1	56.6229	29560	5336	99.9087	65.2797	2.05381	51.0027	FAIL
MOLM-13	scTEM-seq	C1_Molm13_colony_rep2	C01	Unt	MOLM_rep2	66.7875	1.1	80.7904	22831	4624	99.9693	57.8321	10.0675	45.458	FAIL
MOLM-13	scTEM-seq	C2_Molm13_colony_rep2	C02	Unt	MOLM_rep2	58.0573	1	78.2114	30655	5742	99.9445	68.8929	9.27717	44.7158	FAIL
MOLM-13	scTEM-seq	C3_Molm13_colony_rep2	C03	Unt	MOLM_rep2	61.4295	1.1	80.8758	25426	4821	99.8859	85.03	4.09447	40.7952	PASS
MOLM-13	scTEM-seq	C4_Molm13_colony_rep2	C04	Unt	MOLM_rep2	64.8396	1	80.1932	28914	5614	99.9481	60.4418	9.74866	47.4692	FAIL
MOLM-13	scTEM-seq	C5_Molm13_colony_rep2	C05	DAC	MOLM_rep2	60.4646	0.9	79.2076	24752	4729	99.9354	69.1466	12.6083	45.5366	FAIL
MOLM-13	scTEM-seq	C6_Molm13_colony_rep2	C06	DAC	MOLM_rep2	63.9934	0.9	72.229	27607	5542	99.9312	32.9623	1.04363	53.5029	FAIL
MOLM-13	scTEM-seq	C7_Molm13_colony_rep2	C07	DAC	MOLM_rep2	63.7572	0.8	69.4875	27941	5855	99.9284	72.8283	3.6231	49.8385	PASS
MOLM-13	scTEM-seq	C8_Molm13_colony_rep2	C08	DAC	MOLM_rep2	60.9903	0.8	79.3982	25822	5191	99.9613	64.4758	8.1131	48.1008	FAIL
MOLM-13	scTEM-seq	C9_Molm13_colony_rep2	C09	AZA	MOLM_rep2	56.3526	0.8	52.3532	26360	4917	99.8786	67.6839	6.12404	46.2584	FAIL
MOLM-13	scTEM-seq	C10_Molm13_colony_rep2	C10	AZA	MOLM_rep2	53.1016	0.8	65.7218	28470	5327	99.8876	40.9343	0.946827	54.5595	FAIL
MOLM-13	scTEM-seq	C11_Molm13_colony_rep2	C11	AZA	MOLM_rep2	53.238	1	69.3452	25702	4749	99.9222	76.9921	3.23851	47.769	PASS
MOLM-13	scTEM-seq	C12_Molm13_colony_rep2	C12	AZA	MOLM_rep2	53.3567	1	51.3441	25958	4638	99.9268	51.4034	2.15578	49.4979	FAIL
MOLM-13	scTEM-seq	D1_Molm13_colony_rep2	D01	Unt	MOLM_rep2	64.9404	1.2	79.926	29899	6103	99.8829	62.0609	9.95234	49.3553	FAIL
MOLM-13	scTEM-seq	D2_Molm13_colony_rep2	D02	Unt	MOLM_rep2	61.2284	1.1	79.2974	30765	5896	99.8862	61.8705	11.9477	45.6355	FAIL
MOLM-13	scTEM-seq	D3_Molm13_colony_rep2	D03	Unt	MOLM_rep2	69.177	1.1	81.1958	8039	1605	99.9751	71.1954	6.6958	31.2775	FAIL
MOLM-13	scTEM-seq	D4_Molm13_colony_rep2	D04	Unt	MOLM_rep2	65.297	1.1	79.3907	31803	6243	99.9088	56.5287	12.0768	47.8505	FAIL
MOLM-13	scTEM-seq	D5_Molm13_colony_rep2	D05	DAC	MOLM_rep2	68.7553	1	80.1499	28463	5666	99.9332	59.8658	11.4046	46.2817	FAIL
MOLM-13	scTEM-seq	D6_Molm13_colony_rep2	D06	DAC	MOLM_rep2	64.3269	0.9	70.4297	34541	7024	99.9016	48.0373	3.0257	48.095	FAIL
MOLM-13	scTEM-seq	D7_Molm13_colony_rep2	D07	DAC	MOLM_rep2	63.0715	0.7	70.6432	35318	7344	99.9094	71.7751	9.02432	47.2946	PASS
MOLM-13	scTEM-seq	D8_Molm13_colony_rep2	D08	DAC	MOLM_rep2	58.1327	0.9	69.5312	32611	6163	99.9049	78.1613	9.72611	42.5095	PASS
MOLM-13	scTEM-seq	D9_Molm13_colony_rep2	D09	AZA	MOLM_rep2	58.0974	0.9	52.9156	31352	5730	99.9075	65.7751	8.21212	45.4871	FAIL
MOLM-13	scTEM-seq	D10_Molm13_colony_rep2	D10	AZA	MOLM_rep2	57.6345	0.9	53.452	33005	6199	99.9424	74.733	7.36341	42.3058	PASS
MOLM-13	scTEM-seq	D11_Molm13_colony_rep2	D11	AZA	MOLM_rep2	54.0901	1	74.225	31077	5684	99.8681	64.79	5.79899	45.2513	FAIL
MOLM-13	scTEM-seq	D12_Molm13_colony_rep2	D12	AZA	MOLM_rep2	56.4501	1	55.3406	34559	6259	99.9277	69.4373	4.57821	48.9827	FAIL
MOLM-13	scTEM-seq	E1_Molm13_colony_rep2	E01	Unt	MOLM_rep2	70.577	1	85.2157	19891	4355	99.9346	61.0083	11.97	38.6879	FAIL
MOLM-13	scTEM-seq	E2_Molm13_colony_rep2	E02	Unt	MOLM_rep2	67.9103	0.9	84.7056	19755	4196	99.8785	63.8909	9.10109	40.0559	FAIL
MOLM-13	scTEM-seq	E3_Molm13_colony_rep2	E03	Unt	MOLM_rep2	64.3426	0.9	82.9482	26617	5951	99.9324	69.0209	9.39886	45.9062	FAIL
MOLM-13	scTEM-seq	E4_Molm13_colony_rep2	E04	Unt	MOLM_rep2	65.092	0.8	82.2496	24299	5245	99.9588	57.9135	10.7735	47.9728	FAIL
MOLM-13	scTEM-seq	E5_Molm13_colony_rep2	E05	DAC	MOLM_rep2	67.8962	0.9	82.8971	24851	5624	99.9074	64.0923	5.64082	52.4173	FAIL
MOLM-13	scTEM-seq	E6_Molm13_colony_rep2	E06	DAC	MOLM_rep2	64.9681	0.9	76.9254	28751	5996	99.9061	73.2526	8.76909	41.8023	PASS
MOLM-13	scTEM-seq	E7_Molm13_colony_rep2	E07	DAC	MOLM_rep2	66.9543	0.8	72.3009	24971	5240	99.9199	35.3601	1.11221	53.1449	FAIL
MOLM-13	scTEM-seq	E8_Molm13_colony_rep2	E08	DAC	MOLM_rep2	61.7635	1.1	79.2177	20268	4151	100	57.1574	3.00246	50.3333	FAIL
MOLM-13	scTEM-seq	E9_Molm13_colony_rep2	E09	AZA	MOLM_rep2	61.036	1	65.7294	21683	4201	99.9723	76.9512	5.36141	47.3819	PASS
MOLM-13	scTEM-seq	E10_Molm13_colony_rep2	E10	AZA	MOLM_rep2	54.9189	1	48.3105	29543	5400	99.9188	77.1866	4.64748	44.9486	PASS
MOLM-13	scTEM-seq	E11_Molm13_colony_rep2	E11	AZA	MOLM_rep2	53.2952	1.1	51.2349	27976	5072	99.9893	71.7968	7.4325	43.4147	PASS
MOLM-13	scTEM-seq	E12_Molm13_colony_rep2	E12	AZA	MOLM_rep2	59.0377	1	51.4732	20389	3594	99.9068	74.593	7.80175	42.0555	PASS
MOLM-13	scTEM-seq	F1_Molm13_colony_rep2	F01	Unt	MOLM_rep2	65.0513	1	81.2778	32064	6462	99.8815	65.7093	6.68426	49.0642	FAIL
MOLM-13	scTEM-seq	F2_Molm13_colony_rep2	F02	Unt	MOLM_rep2	63.5756	1	80.7376	26061	5136	99.9156	61.8743	8.87414	45.8771	FAIL
MOLM-13	scTEM-seq	F3_Molm13_colony_rep2	F03	Unt	MOLM_rep2	60.2975	1	80.3531	32498	6219	99.8923	65.6083	9.30086	43.6039	FAIL
MOLM-13	scTEM-seq	F4_Molm13_colony_rep2	F04	Unt	MOLM_rep2	63.5839	1	80.9165	27908	5437	99.9642	55.0126	9.70884	50.9154	FAIL
MOLM-13	scTEM-seq	F5_Molm13_colony_rep2	F05	DAC	MOLM_rep2	63.7457	0.9	68.1208	36584	7141	99.9016	80.0123	6.92808	43.5253	PASS
MOLM-13	scTEM-seq	F6_Molm13_colony_rep2	F06	DAC	MOLM_rep2	65.8684	0.8	65.0489	42683	8874	99.9602	54.0562	6.58686	48.3453	FAIL
MOLM-13	scTEM-seq	F7_Molm13_colony_rep2	F07	DAC	MOLM_rep2	66.7459	0.8	78.6958	36702	8040	99.8965	24.0668	1.08508	54.2597	FAIL
MOLM-13	scTEM-seq	F8_Molm13_colony_rep2	F08	DAC	MOLM_rep2	59.7503	0.9	79.5469	30450	6108	99.9245	64.164	9.1556	48.1532	FAIL
MOLM-13	scTEM-seq	F9_Molm13_colony_rep2	F09	AZA	MOLM_rep2	59.4	0.9	66.1209	25098	4950	99.9203	72.1692	7.55131	44.9632	PASS
MOLM-13	scTEM-seq	F10_Molm13_colony_rep2	F10	AZA	MOLM_rep2	55.4699	1	49.032	33402	6255	99.9042	81.3577	3.6254	40.4546	PASS
MOLM-13	scTEM-seq	F11_Molm13_colony_rep2	F11	AZA	MOLM_rep2	49.4367	1.1	68.6878	31223	5613	99.8943	69.4696	7.91899	47.8767	FAIL
MOLM-13	scTEM-seq	F12_Molm13_colony_rep2	F12	AZA	MOLM_rep2	53.7962	1.2	62.0398	31814	5889	99.8806	52.6257	3.45449	48.0572	FAIL
MOLM-13	scTEM-seq	G1_Molm13_colony_rep2	G01	Unt	MOLM_rep2	68.9906	1.2	79.6692	26857	5546	99.8809	79.3273	4.35091	44.8788	PASS
MOLM-13	scTEM-seq	G2_Molm13_colony_rep2	G02	Unt	MOLM_rep2	66.2842	1	79.4437	28770	5729	99.9166	75.5871	8.78646	44.6343	PASS
MOLM-13	scTEM-seq	G3_Molm13_colony_rep2	G03	Unt	MOLM_rep2	63.4079	1	80.5896	28704	5722	99.9686	39.5078	14.5194	56.6056	FAIL
MOLM-13	scTEM-seq	G4_Molm13_colony_rep2	G04	Unt	MOLM_rep2	65.3733	1	79.836	28708	5717	99.9094	56.8257	11.3739	49.5998	FAIL
MOLM-13	scTEM-seq	G5_Molm13_colony_rep2	G05	DAC	MOLM_rep2	66.959	1	69.042	26798	5227	99.8955	80.5677	3.65001	46.9482	PASS
MOLM-13	scTEM-seq	G6_Molm13_colony_rep2	G06	DAC	MOLM_rep2	62.3116	0.9	68.2891	35571	6914	99.9382	36.0419	1.25538	52.5948	FAIL
MOLM-13	scTEM-seq	G7_Molm13_colony_rep2	G07	DAC	MOLM_rep2	64.8362	0.8	68.9084	34746	7332	99.9338	51.5021	3.81629	49.7802	FAIL
MOLM-13	scTEM-seq	G8_Molm13_colony_rep2	G08	DAC	MOLM_rep2	58.7048	0.9	79.1366	30303	5901	99.9406	75.4374	5.45531	43.5137	PASS
MOLM-13	scTEM-seq	G9_Molm13_colony_rep2	G09	AZA	MOLM_rep2	54.9757	0.8	53.5673	33145	6087	99.9427	60.418	12.2055	41.7499	FAIL
MOLM-13	scTEM-seq	G10_Molm13_colony_rep2	G10	AZA	MOLM_rep2	51.5901	1	60.8491	32774	5827	99.9268	51.6924	2.01446	49.9549	FAIL
MOLM-13	scTEM-seq	G11_Molm13_colony_rep2	G11	AZA	MOLM_rep2	60.0443	0.8	52.3863	33338	6018	99.931	80.7655	5.79676	41.8896	PASS
MOLM-13	scTEM-seq	G12_Molm13_colony_rep2	G12	AZA	MOLM_rep2	58.1436	1	56.0385	14293	2158	99.972	83.5591	6.79319	42.2156	PASS
MOLM-13	scTEM-seq	H1_Molm13_colony_rep2	H01	Unt	MOLM_rep2	67.7322	1.1	81.1245	26377	5123	99.9469	76.8229	3.8212	39.2991	PASS
MOLM-13	scTEM-seq	H2_Molm13_colony_rep2	H02	Unt	MOLM_rep2	68.1967	1	81.1607	21693	4285	99.9493	85.7562	2.90953	44.9574	PASS
MOLM-13	scTEM-seq	H3_Molm13_colony_rep2	H03	Unt	MOLM_rep2	61.2652	1	77.8086	34694	6646	99.9193	70.3757	11.6783	46.6455	PASS
MOLM-13	scTEM-seq	H4_Molm13_colony_rep2	H04	Unt	MOLM_rep2	68.8806	1	81.2841	25863	4987	99.8956	70.1862	8.74	44.3112	PASS
MOLM-13	scTEM-seq	H5_Molm13_colony_rep2	H05	DAC	MOLM_rep2	63.8582	0.8	59.0055	35028	6722	99.9657	55.6877	9.17364	48.7936	FAIL
MOLM-13	scTEM-seq	H6_Molm13_colony_rep2	H06	DAC	MOLM_rep2	68.0751	1	79.1083	34260	7281	99.8716	47.5134	2.42292	53.6485	FAIL
MOLM-13	scTEM-seq	H7_Molm13_colony_rep2	H07	DAC	MOLM_rep2	64.2869	0.8	78.0109	31987	6796	99.9	76.9878	2.91117	48.3861	PASS
MOLM-13	scTEM-seq	H8_Molm13_colony_rep2	H08	DAC	MOLM_rep2	64.9056	0.9	79.3763	24890	5261	99.8232	53.8465	2.84885	54.3674	FAIL
MOLM-13	scTEM-seq	H9_Molm13_colony_rep2	H09	AZA	MOLM_rep2	57.662	0.8	51.4302	34685	6349	99.9164	61.6564	4.91122	49.1195	FAIL
MOLM-13	scTEM-seq	H10_Molm13_colony_rep2	H10	AZA	MOLM_rep2	55.1615	1	55.7193	37600	6837	99.9415	72.6782	13.993	44.3287	PASS
MOLM-13	scTEM-seq	H11_Molm13_colony_rep2	H11	AZA	MOLM_rep2	56.6759	0.8	50.3729	26679	4732	99.94	72.4548	8.2606	46.9308	PASS
MOLM-13	scTEM-seq	H12_Molm13_colony_rep2	H12	AZA	MOLM_rep2	55.7977	1.7	65.6759	30224	5524	99.8743	49.5414	1.90138	50.7378	FAIL
MOLM-13	scTEM-seq	A1_Molm13_colony_rep3	A01	Unt	MOLM_rep3	72.192	0.8	84.0029	28226	6583	99.915	61.8766	10.0958	53.11	FAIL
MOLM-13	scTEM-seq	A2_Molm13_colony_rep3	A02	Unt	MOLM_rep3	71.7612	0.7	84.1815	20427	4700	99.9804	73.9209	9.87188	45.3736	PASS
MOLM-13	scTEM-seq	A3_Molm13_colony_rep3	A03	Unt	MOLM_rep3	66.4393	0.9	84.5652	22811	4873	99.9036	63.474	11.4283	48.2725	FAIL
MOLM-13	scTEM-seq	A4_Molm13_colony_rep3	A04	Unt	MOLM_rep3	68.3514	0.8	84.1195	24951	5336	99.9439	20.3509	1.51023	57.4817	FAIL
MOLM-13	scTEM-seq	A5_Molm13_colony_rep3	A05	DAC	MOLM_rep3	68.8568	0.7	61.5364	25763	5451	99.8874	68.4837	7.01147	46.0809	FAIL
MOLM-13	scTEM-seq	A6_Molm13_colony_rep3	A06	DAC	MOLM_rep3	71.0919	0.7	66.6627	26316	5680	99.8556	80.0633	1.46347	52.8742	PASS
MOLM-13	scTEM-seq	A7_Molm13_colony_rep3	A07	DAC	MOLM_rep3	69.9029	0.6	70.5382	22088	4407	99.8913	85.0773	4.00489	39.8114	PASS
MOLM-13	scTEM-seq	A8_Molm13_colony_rep3	A08	DAC	MOLM_rep3	61.3829	0.8	64.2035	27448	5210	99.9162	70.3905	6.04414	47.4314	PASS
MOLM-13	scTEM-seq	A9_Molm13_colony_rep3	A09	AZA	MOLM_rep3	60.6861	0.9	50.7817	25938	4682	99.8689	85.2583	4.28235	44.6314	PASS
MOLM-13	scTEM-seq	A10_Molm13_colony_rep3	A10	AZA	MOLM_rep3	57.5505	1.1	58.6043	24653	4215	99.9554	90.515	1.16377	40.9349	PASS
MOLM-13	scTEM-seq	A11_Molm13_colony_rep3	A11	AZA	MOLM_rep3	63.5069	0.9	53.6765	28394	5256	99.9824	61.3364	10.3947	44.7798	FAIL
MOLM-13	scTEM-seq	A12_Molm13_colony_rep3	A12	AZA	MOLM_rep3	67.4395	0.9	47.8107	25053	4897	99.9481	65.5611	10.9793	45.4201	FAIL
MOLM-13	scTEM-seq	B1_Molm13_colony_rep3	B01	Unt	MOLM_rep3	66.5514	1	81.0807	27390	5518	99.9343	45.9847	12.6611	52.7171	FAIL
MOLM-13	scTEM-seq	B2_Molm13_colony_rep3	B02	Unt	MOLM_rep3	66.0843	0.8	79.1168	24657	5365	99.8946	76.3275	12.7138	43.6912	PASS
MOLM-13	scTEM-seq	B3_Molm13_colony_rep3	B03	Unt	MOLM_rep3	62.1722	0.9	79.7139	30090	6051	99.9468	72.1981	8.62105	46.8172	PASS
MOLM-13	scTEM-seq	B4_Molm13_colony_rep3	B04	Unt	MOLM_rep3	60.4157	0.9	80.0571	29459	5760	99.888	64.9702	9.16117	52.9499	FAIL
MOLM-13	scTEM-seq	B5_Molm13_colony_rep3	B05	DAC	MOLM_rep3	63.6613	0.8	66.2107	33924	6589	99.9116	84.4341	5.40103	44.3781	PASS
MOLM-13	scTEM-seq	B6_Molm13_colony_rep3	B06	DAC	MOLM_rep3	62.8258	0.8	51.7298	30547	5709	99.9247	71.8481	5.4165	46.8784	PASS
MOLM-13	scTEM-seq	B7_Molm13_colony_rep3	B07	DAC	MOLM_rep3	70.1116	0.7	66.9315	30432	6643	99.8784	76.7264	2.54931	49.789	PASS
MOLM-13	scTEM-seq	B8_Molm13_colony_rep3	B08	DAC	MOLM_rep3	61.684	1	66.1863	29199	5508	99.911	54.78	8.52119	47.9349	FAIL
MOLM-13	scTEM-seq	B9_Molm13_colony_rep3	B09	AZA	MOLM_rep3	57.5981	0.9	66.4456	27625	5413	99.8878	65.5901	3.0422	53.9337	FAIL
MOLM-13	scTEM-seq	B10_Molm13_colony_rep3	B10	AZA	MOLM_rep3	62.115	0.9	58.1156	28967	5567	99.8688	81.0033	4.77385	46.0954	PASS
MOLM-13	scTEM-seq	B11_Molm13_colony_rep3	B11	AZA	MOLM_rep3	66.4764	0.8	43.6728	31785	6205	99.9465	63.549	7.56974	47.638	FAIL
MOLM-13	scTEM-seq	B12_Molm13_colony_rep3	B12	AZA	MOLM_rep3	57.934	0.9	45.735	30794	5810	99.8831	64.7456	6.07697	48.4064	FAIL
MOLM-13	scTEM-seq	C1_Molm13_colony_rep3	C01	Unt	MOLM_rep3	64.331	1	78.4334	21720	4339	99.825	59.3458	11.3263	48.9827	FAIL
MOLM-13	scTEM-seq	C2_Molm13_colony_rep3	C02	Unt	MOLM_rep3	61.5048	1	81.004	22235	4306	99.9011	63.937	8.20094	42.5677	FAIL
MOLM-13	scTEM-seq	C3_Molm13_colony_rep3	C03	Unt	MOLM_rep3	59.6783	0.9	79.5353	21892	4264	99.9817	70.5513	8.94995	49.7773	PASS
MOLM-13	scTEM-seq	C4_Molm13_colony_rep3	C04	Unt	MOLM_rep3	64.4536	0.9	79.8639	27878	5509	99.896	62.3509	13.8521	48.1619	FAIL
MOLM-13	scTEM-seq	C5_Molm13_colony_rep3	C05	DAC	MOLM_rep3	58.533	1.1	76.9748	22739	4390	99.9692	85.6214	2.66277	52.1699	PASS
MOLM-13	scTEM-seq	C6_Molm13_colony_rep3	C06	DAC	MOLM_rep3	62.6399	0.9	75.0603	26094	5061	99.8735	69.0887	3.1907	50.3973	FAIL
MOLM-13	scTEM-seq	C7_Molm13_colony_rep3	C07	DAC	MOLM_rep3	62.6834	0.8	75.4352	26695	5472	99.8951	75.9358	4.68637	50.9212	PASS
MOLM-13	scTEM-seq	C8_Molm13_colony_rep3	C08	DAC	MOLM_rep3	66.6621	0.8	54.6015	22667	4364	99.8941	63.4887	11.1558	41.3802	FAIL
MOLM-13	scTEM-seq	C9_Molm13_colony_rep3	C09	AZA	MOLM_rep3	54.0004	0.8	62.454	26192	4896	99.9733	83.4468	9.70728	43.3012	PASS
MOLM-13	scTEM-seq	C10_Molm13_colony_rep3	C10	AZA	MOLM_rep3	51.5096	0.9	52.006	27176	4816	99.9485	66.2624	2.00646	49.562	FAIL
MOLM-13	scTEM-seq	C11_Molm13_colony_rep3	C11	AZA	MOLM_rep3	65.1435	0.8	39.9949	25993	4916	99.8115	63.8303	9.65789	49.6755	FAIL
MOLM-13	scTEM-seq	C12_Molm13_colony_rep3	C12	AZA	MOLM_rep3	63.0642	0.8	56.3852	24120	4553	99.8134	70.6406	7.96989	47.1549	PASS
MOLM-13	scTEM-seq	D1_Molm13_colony_rep3	D01	Unt	MOLM_rep3	61.1496	1.3	81.2022	29884	5733	99.9699	55.3452	11.3814	55.4239	FAIL
MOLM-13	scTEM-seq	D2_Molm13_colony_rep3	D02	Unt	MOLM_rep3	61.7609	1.1	80.7353	27142	5234	99.871	67.2666	8.90239	46.6804	FAIL
MOLM-13	scTEM-seq	D3_Molm13_colony_rep3	D03	Unt	MOLM_rep3	70.642	0.9	80.6051	24727	5224	99.9393	61.225	6.78034	40.6671	FAIL
MOLM-13	scTEM-seq	D4_Molm13_colony_rep3	D04	Unt	MOLM_rep3	59.9248	0.9	79.7791	33195	6410	99.9126	70.1604	9.39201	51.0784	PASS
MOLM-13	scTEM-seq	D5_Molm13_colony_rep3	D05	DAC	MOLM_rep3	59.4326	1.1	73.8097	33333	6418	99.91	66.0185	7.17538	49.4892	FAIL
MOLM-13	scTEM-seq	D6_Molm13_colony_rep3	D06	DAC	MOLM_rep3	77.4254	0.7	67.7868	27608	5781	99.9239	94.7397	1.10705	36.9473	PASS
MOLM-13	scTEM-seq	D7_Molm13_colony_rep3	D07	DAC	MOLM_rep3	66.7748	0.7	77.4269	39782	8603	99.9196	83.5871	4.25414	46.9511	PASS
MOLM-13	scTEM-seq	D8_Molm13_colony_rep3	D08	DAC	MOLM_rep3	60.1791	0.8	79.5538	35940	6995	99.9388	81.2101	12.3742	42.9723	PASS
MOLM-13	scTEM-seq	D9_Molm13_colony_rep3	D09	AZA	MOLM_rep3	60.0795	0.8	62.5298	27146	5120	99.9853	78.5692	4.79361	43.243	PASS
MOLM-13	scTEM-seq	D10_Molm13_colony_rep3	D10	AZA	MOLM_rep3	54.8319	0.9	65.4947	30885	5649	99.9061	39.5351	1.39235	48.0484	FAIL
MOLM-13	scTEM-seq	D11_Molm13_colony_rep3	D11	AZA	MOLM_rep3	54.46	1	73.901	29115	5394	99.9004	80.2058	15.7042	41.7615	PASS
MOLM-13	scTEM-seq	D12_Molm13_colony_rep3	D12	AZA	MOLM_rep3	55.4646	1	65.5613	30315	5493	99.934	74.8464	9.44074	45.3328	PASS
MOLM-13	scTEM-seq	E1_Molm13_colony_rep3	E01	Unt	MOLM_rep3	66.3095	1	84.0998	19375	4247	99.9535	58.5234	15.0918	50.8746	FAIL
MOLM-13	scTEM-seq	E2_Molm13_colony_rep3	E02	Unt	MOLM_rep3	68.9294	0.7	83.0036	25123	5797	99.8885	69.953	8.71892	46.5815	FAIL
MOLM-13	scTEM-seq	E3_Molm13_colony_rep3	E03	Unt	MOLM_rep3	67.1775	0.7	82.2036	23657	5338	99.9324	65.3151	4.49186	44.4538	FAIL
MOLM-13	scTEM-seq	E4_Molm13_colony_rep3	E04	Unt	MOLM_rep3	64.7036	0.9	84.0225	21778	4630	99.9265	59.9269	8.64506	53.4709	FAIL
MOLM-13	scTEM-seq	E5_Molm13_colony_rep3	E05	DAC	MOLM_rep3	71.1116	0.8	79.8933	25031	5841	99.9161	70.7982	4.13929	48.8139	PASS
MOLM-13	scTEM-seq	E6_Molm13_colony_rep3	E06	DAC	MOLM_rep3	66.6452	0.7	61.9571	27175	5581	99.8859	82.5109	3.72699	43.6243	PASS
MOLM-13	scTEM-seq	E7_Molm13_colony_rep3	E07	DAC	MOLM_rep3	65.3513	0.8	68.5523	27529	5657	99.9019	73.7719	1.45117	53.6077	PASS
MOLM-13	scTEM-seq	E8_Molm13_colony_rep3	E08	DAC	MOLM_rep3	59.352	0.8	48.5878	25569	4817	99.867	81.8745	5.50995	44.5615	PASS
MOLM-13	scTEM-seq	E9_Molm13_colony_rep3	E09	AZA	MOLM_rep3	56.0074	1	59.0204	23798	4487	99.916	77.646	10.7728	40.9087	PASS
MOLM-13	scTEM-seq	E10_Molm13_colony_rep3	E10	AZA	MOLM_rep3	54.6857	1.1	57.7253	24150	4405	99.913	54.8083	2.12593	53.6572	FAIL
MOLM-13	scTEM-seq	E11_Molm13_colony_rep3	E11	AZA	MOLM_rep3	54.2835	1.1	61.7359	24001	4476	99.8792	79.9399	8.19828	48.0892	PASS
MOLM-13	scTEM-seq	E12_Molm13_colony_rep3	E12	AZA	MOLM_rep3	63.4365	0.9	43.3554	19670	3788	99.8424	72.3119	5.5437	45.7694	PASS
MOLM-13	scTEM-seq	F1_Molm13_colony_rep3	F01	Unt	MOLM_rep3	64.0319	1	79.7652	26837	5377	99.9255	64.8599	10.295	46.9628	FAIL
MOLM-13	scTEM-seq	F2_Molm13_colony_rep3	F02	Unt	MOLM_rep3	67.8854	0.8	80.2173	31456	6774	99.9014	67.7405	6.86826	48.1649	FAIL
MOLM-13	scTEM-seq	F3_Molm13_colony_rep3	F03	Unt	MOLM_rep3	63.4826	0.8	80.45	27017	5579	99.9667	65.1526	2.85777	43.5253	FAIL
MOLM-13	scTEM-seq	F4_Molm13_colony_rep3	F04	Unt	MOLM_rep3	60.9706	0.9	81.2777	27567	5351	99.9202	60.8239	11.3378	51.1482	FAIL
MOLM-13	scTEM-seq	F5_Molm13_colony_rep3	F05	DAC	MOLM_rep3	62.6243	0.9	80.06	32882	6752	99.9574	66.7599	8.46201	49.594	FAIL
MOLM-13	scTEM-seq	F6_Molm13_colony_rep3	F06	DAC	MOLM_rep3	68.594	0.8	77.5677	30258	6066	99.957	75.2688	7.71075	43.4118	PASS
MOLM-13	scTEM-seq	F7_Molm13_colony_rep3	F07	DAC	MOLM_rep3	64.8566	0.7	70.6705	32217	6663	99.941	31.7712	1.55587	53.7096	FAIL
MOLM-13	scTEM-seq	F8_Molm13_colony_rep3	F08	DAC	MOLM_rep3	55.5876	0.9	69.6583	29517	5597	99.8916	79.9705	5.08947	50.7815	PASS
MOLM-13	scTEM-seq	F9_Molm13_colony_rep3	F09	AZA	MOLM_rep3	57.1607	0.9	67.3861	32217	6237	99.8976	45.0527	1.64165	51.8526	FAIL
MOLM-13	scTEM-seq	F10_Molm13_colony_rep3	F10	AZA	MOLM_rep3	60.6673	0.8	50.8426	27427	5189	99.876	67.8045	9.48327	46.1798	FAIL
MOLM-13	scTEM-seq	F11_Molm13_colony_rep3	F11	AZA	MOLM_rep3	59.1113	1	55.802	28020	5318	99.9108	71.7551	7.99162	49.5881	PASS
MOLM-13	scTEM-seq	F12_Molm13_colony_rep3	F12	AZA	MOLM_rep3	65.2563	1	64.0341	23529	4555	99.847	77.7057	5.91128	41.5461	PASS
MOLM-13	scTEM-seq	G1_Molm13_colony_rep3	G01	Unt	MOLM_rep3	68.529	1.1	81.6522	24641	5069	99.9229	55.0386	11.1513	50.7378	FAIL
MOLM-13	scTEM-seq	G2_Molm13_colony_rep3	G02	Unt	MOLM_rep3	60.1204	1.1	80.7792	26011	4796	99.877	68.2638	10.7181	48.747	FAIL
MOLM-13	scTEM-seq	G3_Molm13_colony_rep3	G03	Unt	MOLM_rep3	66.8882	0.9	80.2803	23466	4794	99.9361	56.7515	4.2148	34.1852	FAIL
MOLM-13	scTEM-seq	G4_Molm13_colony_rep3	G04	Unt	MOLM_rep3	59.3027	1	79.4771	31071	5789	99.8874	66.1584	10.1381	55.2551	FAIL
MOLM-13	scTEM-seq	G5_Molm13_colony_rep3	G05	DAC	MOLM_rep3	63.9681	0.9	63.2019	33454	6693	99.9522	48.6563	1.54814	51.6954	FAIL
MOLM-13	scTEM-seq	G6_Molm13_colony_rep3	G06	DAC	MOLM_rep3	70.5848	0.7	65.8816	27698	5376	99.852	81.6436	6.36243	41.4792	PASS
MOLM-13	scTEM-seq	G7_Molm13_colony_rep3	G07	DAC	MOLM_rep3	63.6875	0.8	77.4801	32280	6723	99.9473	85.466	2.67369	45.979	PASS
MOLM-13	scTEM-seq	G8_Molm13_colony_rep3	G08	DAC	MOLM_rep3	60.6058	0.9	78.7076	36063	6789	99.9529	75.4707	5.42508	48.3249	PASS
MOLM-13	scTEM-seq	G9_Molm13_colony_rep3	G09	AZA	MOLM_rep3	59.199	0.9	77.8279	29418	5590	99.915	75.9862	7.05344	47.0734	PASS
MOLM-13	scTEM-seq	G10_Molm13_colony_rep3	G10	AZA	MOLM_rep3	70.8839	0.9	51.3683	29813	6028	99.8792	88.3765	4.82871	38.7403	PASS
MOLM-13	scTEM-seq	G11_Molm13_colony_rep3	G11	AZA	MOLM_rep3	58.8562	0.9	48.7048	26745	4826	99.8542	65.5772	6.671	47.1607	FAIL
MOLM-13	scTEM-seq	G12_Molm13_colony_rep3	G12	AZA	MOLM_rep3	66.3377	0.8	62.8968	27491	5339	99.8436	70.4319	9.76765	39.9424	PASS
MOLM-13	scTEM-seq	H1_Molm13_colony_rep3	H01	Unt	MOLM_rep3	59.4841	1.1	79.541	28561	5433	99.8705	67.3654	9.28815	50.0917	FAIL
MOLM-13	scTEM-seq	H2_Molm13_colony_rep3	H02	Unt	MOLM_rep3	65.837	0.9	80.4356	26253	5298	99.9276	50.1337	1.6061	57.6476	FAIL
MOLM-13	scTEM-seq	H3_Molm13_colony_rep3	H03	Unt	MOLM_rep3	67.3201	0.8	82.529	20467	3953	99.9169	44.1342	2.89139	45.2892	FAIL
MOLM-13	scTEM-seq	H4_Molm13_colony_rep3	H04	Unt	MOLM_rep3	62.781	0.9	81.4909	29414	5450	99.9524	74.0855	9.00287	46.5989	PASS
MOLM-13	scTEM-seq	H5_Molm13_colony_rep3	H05	DAC	MOLM_rep3	70.0009	0.8	66.8389	32268	6932	99.9194	45.6719	2.30645	52.4144	FAIL
MOLM-13	scTEM-seq	H6_Molm13_colony_rep3	H06	DAC	MOLM_rep3	70.6371	0.8	72.4078	27134	5216	99.9005	68.917	2.68085	25.6949	FAIL
MOLM-13	scTEM-seq	H7_Molm13_colony_rep3	H07	DAC	MOLM_rep3	70.0404	0.6	54.7471	24492	5076	99.9592	59.544	0.927973	50.1936	FAIL
MOLM-13	scTEM-seq	H8_Molm13_colony_rep3	H08	DAC	MOLM_rep3	71.1519	0.7	62.592	25882	5041	99.8802	72.9546	10.7219	45.7141	PASS
MOLM-13	scTEM-seq	H9_Molm13_colony_rep3	H09	AZA	MOLM_rep3	65.5028	0.8	67.5217	27590	5303	99.9094	84.6631	4.38018	44.8671	PASS
MOLM-13	scTEM-seq	H10_Molm13_colony_rep3	H10	AZA	MOLM_rep3	73.7399	0.7	60.0171	21584	4496	99.8378	67.8686	2.80175	23.3781	FAIL
MOLM-13	scTEM-seq	H11_Molm13_colony_rep3	H11	AZA	MOLM_rep3	59.9783	1	70.3149	29175	5376	99.8972	73.3288	7.67007	48.8663	PASS
MOLM-13	scTEM-seq	H12_Molm13_colony_rep3	H12	AZA	MOLM_rep3	65.4361	0.9	57.5368	27722	5045	99.8882	77.4475	6.01076	41.0717	PASS
MV-4-11	scTEM-seq	A1_MV411_colonies_rep1	A01	Unt	MV_rep1	70.9514	0.7	76.5298	39509	8913	99.9393	63.7997	11.42	48.3744	FAIL
MV-4-11	scTEM-seq	A2_MV411_colonies_rep1	A02	Unt	MV_rep1	62.9648	0.6	78.4909	37406	7534	99.9145	60.0784	13.1992	45.6064	FAIL
MV-4-11	scTEM-seq	A3_MV411_colonies_rep1	A03	Unt	MV_rep1	66.1687	0.6	76.0953	52131	11116	99.9425	56.0033	15.9617	51.1832	FAIL
MV-4-11	scTEM-seq	A4_MV411_colonies_rep1	A04	Unt	MV_rep1	65.6042	0.7	78.0825	40040	8138	99.9625	60.1889	15.6541	49.5561	FAIL
MV-4-11	scTEM-seq	A5_MV411_colonies_rep1	A05	DAC	MV_rep1	67.3167	0.6	77.2003	54264	11726	99.9318	66.7044	9.62327	13.3102	FAIL
MV-4-11	scTEM-seq	A6_MV411_colonies_rep1	A06	DAC	MV_rep1	63.5593	0.6	78.1231	49201	9971	99.9675	75.7964	12.283	41.0804	PASS
MV-4-11	scTEM-seq	A7_MV411_colonies_rep1	A07	DAC	MV_rep1	61.0293	0.7	76.4974	46440	9879	99.9354	81.054	5.95272	48.2143	PASS
MV-4-11	scTEM-seq	A8_MV411_colonies_rep1	A08	DAC	MV_rep1	55.8415	0.7	78.684	41249	7992	99.9564	77.1911	6.86339	45.4201	PASS
MV-4-11	scTEM-seq	A9_MV411_colonies_rep1	A09	AZA	MV_rep1	56.992	0.6	37.9615	61894	11374	99.9451	69.6625	10.9913	47.411	PASS
MV-4-11	scTEM-seq	A10_MV411_colonies_rep1	A10	AZA	MV_rep1	46.8828	0.5	56.8807	1090	189	100	70.6216	10.2853	39.4155	PASS
MV-4-11	scTEM-seq	A11_MV411_colonies_rep1	A11	AZA	MV_rep1	56.9775	0.6	59.491	43009	7893	99.9581	72.6911	8.30697	40.7835	PASS
MV-4-11	scTEM-seq	A12_MV411_colonies_rep1	A12	AZA	MV_rep1	53.9179	0.5	41.974	47408	8076	99.9578	71.2107	7.68575	36.8397	PASS
MV-4-11	scTEM-seq	B1_MV411_colonies_rep1	B01	Unt	MV_rep1	68.7908	0.7	77.7098	49746	10916	99.9658	57.4475	12.1252	59.5919	FAIL
MV-4-11	scTEM-seq	B2_MV411_colonies_rep1	B02	Unt	MV_rep1	63.208	0.6	79.7043	48867	9793	99.9632	68.6093	11.1769	44.0289	PASS
MV-4-11	scTEM-seq	B3_MV411_colonies_rep1	B03	Unt	MV_rep1	65.3043	0.6	78.853	56006	11708	99.9322	52.905	16.49	51.0405	FAIL
MV-4-11	scTEM-seq	B4_MV411_colonies_rep1	B04	Unt	MV_rep1	66.7419	0.7	79.242	53196	11184	99.9248	59.6516	14.3514	37.9399	FAIL
MV-4-11	scTEM-seq	B5_MV411_colonies_rep1	B05	DAC	MV_rep1	66.9572	0.6	78.2005	66191	14082	99.9562	72.0053	7.64369	44.7565	PASS
MV-4-11	scTEM-seq	B6_MV411_colonies_rep1	B06	DAC	MV_rep1	67.0399	0.7	79.0184	58653	12594	99.942	71.832	14.3671	44.0813	PASS
MV-4-11	scTEM-seq	B7_MV411_colonies_rep1	B07	DAC	MV_rep1	62.0264	0.7	75.8801	64456	14254	99.9473	70.4558	10.9264	47.6962	PASS
MV-4-11	scTEM-seq	B8_MV411_colonies_rep1	B08	DAC	MV_rep1	59.5939	0.7	76.19	56786	11995	99.9331	69.6489	11.1591	41.8546	PASS
MV-4-11	scTEM-seq	B9_MV411_colonies_rep1	B09	AZA	MV_rep1	59.4432	0.6	46.0421	76613	14829	99.9517	75.2277	9.35893	42.4601	PASS
MV-4-11	scTEM-seq	B10_MV411_colonies_rep1	B10	AZA	MV_rep1	59.5746	0.6	54.6883	44294	8204	99.9368	58.7847	2.72774	41.159	FAIL
MV-4-11	scTEM-seq	B11_MV411_colonies_rep1	B11	AZA	MV_rep1	57.3982	0.6	50.9028	52019	9434	99.9539	73.2895	8.25185	47.5158	PASS
MV-4-11	scTEM-seq	B12_MV411_colonies_rep1	B12	AZA	MV_rep1	53.2874	0.6	57.0813	53959	9641	99.95	66.194	9.9077	49.2447	PASS
MV-4-11	scTEM-seq	C1_MV411_colonies_rep1	C01	Unt	MV_rep1	68.2524	0.7	78.2238	38405	8249	99.9271	59.6471	9.54192	53.1071	FAIL
MV-4-11	scTEM-seq	C2_MV411_colonies_rep1	C02	Unt	MV_rep1	62.0264	0.6	80.6834	39560	7716	99.9317	57.8385	11.2628	47.1782	FAIL
MV-4-11	scTEM-seq	C3_MV411_colonies_rep1	C03	Unt	MV_rep1	63.9774	0.7	80.0439	38225	7578	99.9215	50.4601	16.3182	57.9969	FAIL
MV-4-11	scTEM-seq	C4_MV411_colonies_rep1	C04	Unt	MV_rep1	64.0587	0.7	79.8329	48355	9590	99.9442	48.5075	14.4489	52.8218	FAIL
MV-4-11	scTEM-seq	C5_MV411_colonies_rep1	C05	DAC	MV_rep1	63.6598	0.6	80.5465	43574	8586	99.9449	72.2818	7.75863	47.7224	PASS
MV-4-11	scTEM-seq	C6_MV411_colonies_rep1	C06	DAC	MV_rep1	65.662	0.6	76.4117	50868	10475	99.9528	64.2764	9.09259	42.463	FAIL
MV-4-11	scTEM-seq	C7_MV411_colonies_rep1	C07	DAC	MV_rep1	61.7466	0.7	75.8868	57824	12623	99.9204	75.4995	8.88284	46.4854	PASS
MV-4-11	scTEM-seq	C8_MV411_colonies_rep1	C08	DAC	MV_rep1	60.0125	0.6	77.6043	49992	10336	99.944	77.4979	10.3285	41.2376	PASS
MV-4-11	scTEM-seq	C9_MV411_colonies_rep1	C09	AZA	MV_rep1	60.3132	0.6	54.933	69770	13959	99.9369	72.4724	11.7943	39.4709	PASS
MV-4-11	scTEM-seq	C10_MV411_colonies_rep1	C10	AZA	MV_rep1	60.247	0.6	44.8645	61202	11090	99.9199	74.4449	5.09332	40.9407	PASS
MV-4-11	scTEM-seq	C11_MV411_colonies_rep1	C11	AZA	MV_rep1	55.8509	0.5	46.9994	7458	1308	99.8793	72.8337	9.91627	42.984	PASS
MV-4-11	scTEM-seq	C12_MV411_colonies_rep1	C12	AZA	MV_rep1	54.5153	0.6	51.9169	50296	8882	99.9443	63.3879	11.4331	50.1237	FAIL
MV-4-11	scTEM-seq	D1_MV411_colonies_rep1	D01	Unt	MV_rep1	69.4815	0.7	78.5425	46467	9823	99.8924	64.1575	13.4905	54.3645	FAIL
MV-4-11	scTEM-seq	D2_MV411_colonies_rep1	D02	Unt	MV_rep1	64.1374	0.7	80.0354	48940	9498	99.9285	63.1128	11.8017	50.0917	FAIL
MV-4-11	scTEM-seq	D3_MV411_colonies_rep1	D03	Unt	MV_rep1	65.51	0.6	80.0673	49954	9907	99.9219	56.5715	11.7024	52.3387	FAIL
MV-4-11	scTEM-seq	D4_MV411_colonies_rep1	D04	Unt	MV_rep1	65.5794	0.7	81.2209	48484	9640	99.9402	54.5232	14.4963	43.9357	FAIL
MV-4-11	scTEM-seq	D5_MV411_colonies_rep1	D05	DAC	MV_rep1	65.4013	0.7	78.4851	56954	11325	99.9245	58.6588	9.0319	60.8842	FAIL
MV-4-11	scTEM-seq	D6_MV411_colonies_rep1	D06	DAC	MV_rep1	67.1171	0.6	74.9592	62232	12845	99.9357	61.9732	7.72003	48.1998	FAIL
MV-4-11	scTEM-seq	D7_MV411_colonies_rep1	D07	DAC	MV_rep1	61.9967	0.7	75.0013	61315	13029	99.9494	59.2071	5.67333	51.7216	FAIL
MV-4-11	scTEM-seq	D8_MV411_colonies_rep1	D08	DAC	MV_rep1	63.1768	0.6	77.4015	58229	12248	99.9416	72.5968	13.6223	40.3499	PASS
MV-4-11	scTEM-seq	D9_MV411_colonies_rep1	D09	AZA	MV_rep1	61.8797	0.6	37.4264	78898	15017	99.9455	68.3908	8.08368	52.7753	PASS
MV-4-11	scTEM-seq	D10_MV411_colonies_rep1	D10	AZA	MV_rep1	64.313	0.6	38.3157	78234	14771	99.9693	73.5082	2.67861	50.8543	PASS
MV-4-11	scTEM-seq	D11_MV411_colonies_rep1	D11	AZA	MV_rep1	62.2375	0.6	61.704	64366	12597	99.9379	66.7979	8.06488	50.3886	PASS
MV-4-11	scTEM-seq	D12_MV411_colonies_rep1	D12	AZA	MV_rep1	56.0264	0.6	62.3992	62955	11516	99.9587	73.1974	8.35906	42.6842	PASS
MV-4-11	scTEM-seq	E1_MV411_colonies_rep1	E01	Unt	MV_rep1	71.3175	0.7	76.7216	46198	10399	99.9372	62.3524	8.68936	54.2015	FAIL
MV-4-11	scTEM-seq	E2_MV411_colonies_rep1	E02	Unt	MV_rep1	65.5898	0.6	78.8947	45154	9314	99.9513	62.0196	12.1749	46.2671	FAIL
MV-4-11	scTEM-seq	E3_MV411_colonies_rep1	E03	Unt	MV_rep1	68.3969	0.7	78.5547	40481	8538	99.9555	55.7638	12.0061	43.9445	FAIL
MV-4-11	scTEM-seq	E4_MV411_colonies_rep1	E04	Unt	MV_rep1	67.0338	0.6	77.9374	43030	9006	99.9326	58.1607	12.9344	52.3445	FAIL
MV-4-11	scTEM-seq	E5_MV411_colonies_rep1	E05	DAC	MV_rep1	67.8224	0.6	77.0358	56294	12042	99.9343	66.2969	8.70351	55.2347	PASS
MV-4-11	scTEM-seq	E6_MV411_colonies_rep1	E06	DAC	MV_rep1	68.1344	0.6	74.4807	49503	10423	99.9495	58.3219	9.5198	41.4617	FAIL
MV-4-11	scTEM-seq	E7_MV411_colonies_rep1	E07	DAC	MV_rep1	58.588	0.7	76.7151	49713	10228	99.9658	78.4737	6.76502	42.0176	PASS
MV-4-11	scTEM-seq	E8_MV411_colonies_rep1	E08	DAC	MV_rep1	59.8695	0.7	77.5785	50071	10341	99.9181	79.1071	8.41048	42.3494	PASS
MV-4-11	scTEM-seq	E9_MV411_colonies_rep1	E09	AZA	MV_rep1	55.9059	0.6	44.8599	62497	11584	99.9456	76.6167	10.6627	42.2534	PASS
MV-4-11	scTEM-seq	E10_MV411_colonies_rep1	E10	AZA	MV_rep1	59.7982	0.7	57.0365	57695	11348	99.9445	69.4808	4.37586	38.8916	PASS
MV-4-11	scTEM-seq	E11_MV411_colonies_rep1	E11	AZA	MV_rep1	54.8525	0.7	55.1282	45337	8100	99.9404	84.9224	6.18039	36.633	PASS
MV-4-11	scTEM-seq	E12_MV411_colonies_rep1	E12	AZA	MV_rep1	51.6619	0.7	56.8566	52190	9190	99.9463	67.3469	5.56295	40.9844	PASS
MV-4-11	scTEM-seq	F1_MV411_colonies_rep1	F01	Unt	MV_rep1	69.2892	0.7	77.0537	49851	11030	99.9017	56.4188	12.8677	60.5874	FAIL
MV-4-11	scTEM-seq	F2_MV411_colonies_rep1	F02	Unt	MV_rep1	64.1755	0.6	78.6305	49204	10222	99.9817	55.8595	14.004	58.6111	FAIL
MV-4-11	scTEM-seq	F3_MV411_colonies_rep1	F03	Unt	MV_rep1	64.7246	0.7	79.4575	45151	9379	99.9313	54.2048	14.3708	49.6143	FAIL
MV-4-11	scTEM-seq	F4_MV411_colonies_rep1	F04	Unt	MV_rep1	65.2737	0.7	79.0288	42335	8727	99.9457	53.528	19.3843	46.3952	FAIL
MV-4-11	scTEM-seq	F5_MV411_colonies_rep1	F05	DAC	MV_rep1	63.3649	0.7	78.3536	51787	10619	99.9498	63.0151	14.2965	50.9911	FAIL
MV-4-11	scTEM-seq	F6_MV411_colonies_rep1	F06	DAC	MV_rep1	64.3237	0.6	71.3126	41337	8152	99.9226	66.8474	10.2241	41.2056	PASS
MV-4-11	scTEM-seq	F7_MV411_colonies_rep1	F07	DAC	MV_rep1	60.7812	0.7	76.3962	57504	12465	99.9339	74.5653	6.9503	45.9033	PASS
MV-4-11	scTEM-seq	F8_MV411_colonies_rep1	F08	DAC	MV_rep1	61.8081	0.7	76.4171	56140	12085	99.9519	72.3907	11.0662	45.4842	PASS
MV-4-11	scTEM-seq	F9_MV411_colonies_rep1	F09	AZA	MV_rep1	61.0451	0.6	51.1818	73181	14571	99.9399	64.5479	10.1166	45.2077	FAIL
MV-4-11	scTEM-seq	F10_MV411_colonies_rep1	F10	AZA	MV_rep1	62.8774	0.6	57.7559	70202	14241	99.9302	71.6779	5.29664	53.8318	PASS
MV-4-11	scTEM-seq	F11_MV411_colonies_rep1	F11	AZA	MV_rep1	57.4299	0.6	51.5732	56472	10366	99.9239	69.1487	9.3292	38.0505	PASS
MV-4-11	scTEM-seq	F12_MV411_colonies_rep1	F12	AZA	MV_rep1	55.6485	0.5	39.4597	60627	10464	99.939	63.1211	7.93847	54.0676	FAIL
MV-4-11	scTEM-seq	G1_MV411_colonies_rep1	G01	Unt	MV_rep1	69.1831	0.8	77.4068	51370	11230	99.9455	52.9155	17.298	54.7254	FAIL
MV-4-11	scTEM-seq	G2_MV411_colonies_rep1	G02	Unt	MV_rep1	62.6403	0.7	80.0144	46338	9045	99.9331	52.3645	13.0369	56.7686	FAIL
MV-4-11	scTEM-seq	G3_MV411_colonies_rep1	G03	Unt	MV_rep1	64.0948	0.6	80.1495	42487	8387	99.9623	58.5911	12.2861	43.9328	FAIL
MV-4-11	scTEM-seq	G4_MV411_colonies_rep1	G04	Unt	MV_rep1	66.2301	0.7	79.7609	54150	11067	99.9206	50.9857	17.6125	52.5482	FAIL
MV-4-11	scTEM-seq	G5_MV411_colonies_rep1	G05	DAC	MV_rep1	67.0114	0.7	77.6364	57140	11989	99.9492	67.9387	11.2521	49.8094	PASS
MV-4-11	scTEM-seq	G6_MV411_colonies_rep1	G06	DAC	MV_rep1	62.5654	0.7	79.6452	54951	10667	99.9381	67.9731	11.7961	41.4792	PASS
MV-4-11	scTEM-seq	G7_MV411_colonies_rep1	G07	DAC	MV_rep1	61.2088	0.6	76.7445	54984	11522	99.9618	69.5513	10.8508	47.0297	PASS
MV-4-11	scTEM-seq	G8_MV411_colonies_rep1	G08	DAC	MV_rep1	62.4171	0.7	77.6788	52387	10848	99.9408	77.0005	7.81148	45.621	PASS
MV-4-11	scTEM-seq	G9_MV411_colonies_rep1	G09	AZA	MV_rep1	59.4126	0.6	59.3088	68799	13727	99.9433	54.4686	15.5323	45.8975	FAIL
MV-4-11	scTEM-seq	G10_MV411_colonies_rep1	G10	AZA	MV_rep1	62.6199	0.7	42.5246	73139	13928	99.9453	37.9446	4.88126	40.9058	FAIL
MV-4-11	scTEM-seq	G11_MV411_colonies_rep1	G11	AZA	MV_rep1	58.9109	0.7	43.4366	59874	10636	99.98	69.4092	5.39299	46.5204	PASS
MV-4-11	scTEM-seq	G12_MV411_colonies_rep1	G12	AZA	MV_rep1	56.2504	0.6	56.788	51392	9202	99.9319	63.3893	9.0464	52.3154	FAIL
MV-4-11	scTEM-seq	H1_MV411_colonies_rep1	H01	Unt	MV_rep1	71.6571	0.6	76.8784	47193	10385	99.9152	54.8142	16.2564	54.7981	FAIL
MV-4-11	scTEM-seq	H2_MV411_colonies_rep1	H02	Unt	MV_rep1	66.1149	0.6	78.8685	37938	7630	99.9394	50.2533	18.4296	56.2185	FAIL
MV-4-11	scTEM-seq	H3_MV411_colonies_rep1	H03	Unt	MV_rep1	66.9192	0.6	78.2341	47367	9706	99.9324	69.8029	10.3805	44.5732	PASS
MV-4-11	scTEM-seq	H4_MV411_colonies_rep1	H04	Unt	MV_rep1	68.5882	0.7	78.8904	45960	9601	99.963	57.1053	14.8549	53.7038	FAIL
MV-4-11	scTEM-seq	H5_MV411_colonies_rep1	H05	DAC	MV_rep1	68.8008	0.6	77.9873	57411	12077	99.9512	65.3001	10.9321	48.5578	PASS
MV-4-11	scTEM-seq	H6_MV411_colonies_rep1	H06	DAC	MV_rep1	65.2875	0.6	72.8096	43712	8311	99.9245	72.4915	11.885	41.7586	PASS
MV-4-11	scTEM-seq	H7_MV411_colonies_rep1	H07	DAC	MV_rep1	60.483	0.6	76.6365	53399	11335	99.9382	70.6393	10.7179	45.2368	PASS
MV-4-11	scTEM-seq	H8_MV411_colonies_rep1	H08	DAC	MV_rep1	61.5566	0.6	77.6281	51362	10882	99.9319	73.8664	11.1085	44.0347	PASS
MV-4-11	scTEM-seq	H9_MV411_colonies_rep1	H09	AZA	MV_rep1	60.3726	0.6	44.2768	67998	13047	99.9397	81.6635	7.2677	42.5736	PASS
MV-4-11	scTEM-seq	H10_MV411_colonies_rep1	H10	AZA	MV_rep1	48.3412	0.9	57.1552	1160	203	100	66.1338	8.43681	45.8567	PASS
MV-4-11	scTEM-seq	H11_MV411_colonies_rep1	H11	AZA	MV_rep1	61.676	0.6	40.8853	59426	10866	99.9344	64.1865	10.8308	45.9179	FAIL
MV-4-11	scTEM-seq	H12_MV411_colonies_rep1	H12	AZA	MV_rep1	60.615	0.6	60.2238	62825	12297	99.9491	60.1068	12.5554	48.0921	FAIL
MV-4-11	scTEM-seq	A1_MV411_colonies_rep2	A01	Unt	MV_rep2	61.9174	0.7	78.7122	27647	5903	99.9168	60.2805	6.54678	53.2526	FAIL
MV-4-11	scTEM-seq	A2_MV411_colonies_rep2	A02	Unt	MV_rep2	59.7237	0.6	78.9296	31424	6270	99.9586	52.4136	6.60515	31.781	FAIL
MV-4-11	scTEM-seq	A3_MV411_colonies_rep2	A03	Unt	MV_rep2	57.3282	0.6	78.861	29773	5925	99.9463	55.5589	10.8224	55.162	FAIL
MV-4-11	scTEM-seq	A4_MV411_colonies_rep2	A04	Unt	MV_rep2	60.1327	0.6	79.9687	29842	5939	99.9698	51.0378	5.75377	33.7573	FAIL
MV-4-11	scTEM-seq	A5_MV411_colonies_rep2	A05	DAC	MV_rep2	56.0827	0.6	57.7284	45605	8340	99.989	67.4001	5.97856	48.6218	PASS
MV-4-11	scTEM-seq	A6_MV411_colonies_rep2	A06	DAC	MV_rep2	55.7211	0.6	78.0132	36388	6863	99.9643	68.4102	8.00929	29.5893	FAIL
MV-4-11	scTEM-seq	A7_MV411_colonies_rep2	A07	DAC	MV_rep2	47.2397	0.7	77.2333	32484	6369	100	70.6646	3.81134	48.1387	PASS
MV-4-11	scTEM-seq	A8_MV411_colonies_rep2	A08	DAC	MV_rep2	49.2062	0.7	72.9477	42307	8191	99.9787	71.7619	17.1182	53.4942	PASS
MV-4-11	scTEM-seq	A9_MV411_colonies_rep2	A09	AZA	MV_rep2	47.1388	0.6	41.4693	50850	9158	99.9685	67.8078	7.94332	53.7008	PASS
MV-4-11	scTEM-seq	A10_MV411_colonies_rep2	A10	AZA	MV_rep2	49.1135	0.6	58.1362	48586	9086	99.9774	59.5507	9.40599	35.4426	FAIL
MV-4-11	scTEM-seq	A11_MV411_colonies_rep2	A11	AZA	MV_rep2	47.4589	0.6	46.3264	46466	8115	99.9462	73.3031	9.0451	49.4019	PASS
MV-4-11	scTEM-seq	A12_MV411_colonies_rep2	A12	AZA	MV_rep2	44.1918	0.7	60.7084	36951	6504	99.9567	65.2259	5.45473	45.6006	PASS
MV-4-11	scTEM-seq	B1_MV411_colonies_rep2	B01	Unt	MV_rep2	60.8541	0.7	79.2715	30986	6589	99.9548	11.4212	0.918257	50.6185	FAIL
MV-4-11	scTEM-seq	B2_MV411_colonies_rep2	B02	Unt	MV_rep2	56.0309	0.7	79.8501	39732	7704	99.9396	53.7794	4.50567	22.9764	FAIL
MV-4-11	scTEM-seq	B3_MV411_colonies_rep2	B03	Unt	MV_rep2	56.4071	0.5	78.7805	28966	5760	99.9137	58.1466	6.91952	27.7323	FAIL
MV-4-11	scTEM-seq	B4_MV411_colonies_rep2	B04	Unt	MV_rep2	58.5324	0.7	79.9024	34898	6965	99.9542	56.2486	7.1405	44.8671	FAIL
MV-4-11	scTEM-seq	B5_MV411_colonies_rep2	B05	DAC	MV_rep2	54.6493	0.6	76.9539	39543	7310	99.9418	72.9471	4.27752	50.6651	PASS
MV-4-11	scTEM-seq	B6_MV411_colonies_rep2	B06	DAC	MV_rep2	57.0817	0.6	66.6255	48218	9068	99.9523	66.2456	6.07237	38.9528	PASS
MV-4-11	scTEM-seq	B7_MV411_colonies_rep2	B07	DAC	MV_rep2	47.8059	0.7	76.5757	43683	8809	99.9222	77.7052	3.94102	49.5154	PASS
MV-4-11	scTEM-seq	B8_MV411_colonies_rep2	B08	DAC	MV_rep2	49.312	0.7	74.3056	45397	9210	99.9427	77.212	6.72704	51.3432	PASS
MV-4-11	scTEM-seq	B9_MV411_colonies_rep2	B09	AZA	MV_rep2	47.5192	0.7	55.17	52267	9887	99.9445	74.1995	10.1329	53.8784	PASS
MV-4-11	scTEM-seq	B10_MV411_colonies_rep2	B10	AZA	MV_rep2	52.3135	0.6	70.5117	47738	9904	99.9581	74.5789	7.44977	46.11	PASS
MV-4-11	scTEM-seq	B11_MV411_colonies_rep2	B11	AZA	MV_rep2	49.798	0.6	40.2361	57742	10282	99.9307	70.2445	7.65222	42.201	PASS
MV-4-11	scTEM-seq	B12_MV411_colonies_rep2	B12	AZA	MV_rep2	47.0678	0.6	46.2254	48003	8422	99.9583	67.6354	8.06591	33.7253	FAIL
MV-4-11	scTEM-seq	C1_MV411_colonies_rep2	C01	Unt	MV_rep2	58.8639	0.8	79.9264	28399	5678	99.9155	16.9343	0.917793	39.0546	FAIL
MV-4-11	scTEM-seq	C2_MV411_colonies_rep2	C02	Unt	MV_rep2	57.1673	0.6	80.6012	31454	5964	99.8887	81.02	4.23232	34.5665	FAIL
MV-4-11	scTEM-seq	C3_MV411_colonies_rep2	C03	Unt	MV_rep2	56.4563	0.6	81.4594	26150	4987	99.935	53.0132	9.66162	40.833	FAIL
MV-4-11	scTEM-seq	C4_MV411_colonies_rep2	C04	Unt	MV_rep2	58.3831	0.7	81.2726	37282	7163	99.9544	65.8055	5.69132	44.9224	PASS
MV-4-11	scTEM-seq	C5_MV411_colonies_rep2	C05	DAC	MV_rep2	55.7841	0.6	77.934	32271	5877	99.9566	74.7999	4.09475	48.2318	PASS
MV-4-11	scTEM-seq	C6_MV411_colonies_rep2	C06	DAC	MV_rep2	54.8039	0.6	73.8989	29869	5173	99.9598	62.9875	7.06088	47.9407	FAIL
MV-4-11	scTEM-seq	C7_MV411_colonies_rep2	C07	DAC	MV_rep2	48.3664	0.6	77.5882	40760	8234	99.9411	75.9772	4.30577	62.8809	PASS
MV-4-11	scTEM-seq	C8_MV411_colonies_rep2	C08	DAC	MV_rep2	50.5999	0.7	68.3755	39449	7720	99.9392	78.7737	7.04233	43.4759	PASS
MV-4-11	scTEM-seq	C9_MV411_colonies_rep2	C09	AZA	MV_rep2	48.2596	0.6	50.2906	37823	6916	99.9577	75.8221	9.7687	52.5948	PASS
MV-4-11	scTEM-seq	C10_MV411_colonies_rep2	C10	AZA	MV_rep2	53.7823	0.6	42.1797	50906	9302	99.945	53.6984	7.79453	51.2006	FAIL
MV-4-11	scTEM-seq	C11_MV411_colonies_rep2	C11	AZA	MV_rep2	50.5487	0.6	45.9934	43652	7950	99.945	83.5255	4.8864	48.0572	PASS
MV-4-11	scTEM-seq	C12_MV411_colonies_rep2	C12	AZA	MV_rep2	46.3488	0.7	44.9678	40345	7056	99.9157	64.8292	5.69269	45.5337	FAIL
MV-4-11	scTEM-seq	D1_MV411_colonies_rep2	D01	Unt	MV_rep2	58.9015	0.7	79.5262	35687	7094	99.9748	63.144	3.60143	30.5964	FAIL
MV-4-11	scTEM-seq	D2_MV411_colonies_rep2	D02	Unt	MV_rep2	57.0987	0.7	79.2206	42171	7935	99.9478	74.3993	6.90771	20.3627	FAIL
MV-4-11	scTEM-seq	D3_MV411_colonies_rep2	D03	Unt	MV_rep2	56.5097	0.7	80.0196	34741	6667	99.9223	56.2121	6.90637	26.8621	FAIL
MV-4-11	scTEM-seq	D4_MV411_colonies_rep2	D04	Unt	MV_rep2	58.4398	0.7	80.7089	38826	7377	99.9794	50.8707	8.90536	47.1578	FAIL
MV-4-11	scTEM-seq	D5_MV411_colonies_rep2	D05	DAC	MV_rep2	58.4976	0.6	72.9463	42105	7763	99.9145	73.5459	7.51623	34.4762	FAIL
MV-4-11	scTEM-seq	D6_MV411_colonies_rep2	D06	DAC	MV_rep2	60.5936	0.6	78.7972	58070	11397	99.9414	72.0004	7.11897	16.5323	FAIL
MV-4-11	scTEM-seq	D7_MV411_colonies_rep2	D07	DAC	MV_rep2	49.3656	0.6	64.0189	51565	9863	99.9496	83.2445	6.57668	47.9204	PASS
MV-4-11	scTEM-seq	D8_MV411_colonies_rep2	D08	DAC	MV_rep2	51.4051	0.6	77.128	45186	8979	99.9624	79.8632	9.69161	53.2322	PASS
MV-4-11	scTEM-seq	D9_MV411_colonies_rep2	D09	AZA	MV_rep2	48.6345	0.6	51.3324	58524	10801	99.9504	68.4645	7.69374	61.2946	PASS
MV-4-11	scTEM-seq	D10_MV411_colonies_rep2	D10	AZA	MV_rep2	54.0541	0.6	36.4425	66608	12092	99.9414	77.5752	10.3433	54.769	PASS
MV-4-11	scTEM-seq	D11_MV411_colonies_rep2	D11	AZA	MV_rep2	51.0695	0.6	78.8982	44300	8781	99.9458	81.6737	10.3508	46.9453	PASS
MV-4-11	scTEM-seq	D12_MV411_colonies_rep2	D12	AZA	MV_rep2	50.6179	0.6	42.3829	48276	8444	99.9689	74.4965	5.20126	52.1262	PASS
MV-4-11	scTEM-seq	E1_MV411_colonies_rep2	E01	Unt	MV_rep2	62.2548	0.6	77.6066	38818	8357	99.9665	25.2116	1.46303	37.5498	FAIL
MV-4-11	scTEM-seq	E2_MV411_colonies_rep2	E02	Unt	MV_rep2	59.4948	0.7	78.2916	40070	8033	99.9426	68.438	6.63248	20.6887	FAIL
MV-4-11	scTEM-seq	E3_MV411_colonies_rep2	E03	Unt	MV_rep2	59.6578	0.7	79.1861	29268	5845	99.9487	51.85	6.79885	44.7216	FAIL
MV-4-11	scTEM-seq	E4_MV411_colonies_rep2	E04	Unt	MV_rep2	61.0291	0.7	79.1448	32127	6520	99.9595	67.054	8.91891	43.5777	PASS
MV-4-11	scTEM-seq	E5_MV411_colonies_rep2	E05	DAC	MV_rep2	58.2285	0.6	78.8077	39410	7704	99.9696	72.206	5.36585	46.6601	PASS
MV-4-11	scTEM-seq	E6_MV411_colonies_rep2	E06	DAC	MV_rep2	61.8023	0.6	79.4538	45235	9224	99.9668	63.7314	7.39363	44.0784	FAIL
MV-4-11	scTEM-seq	E7_MV411_colonies_rep2	E07	DAC	MV_rep2	48.8043	0.7	77.6682	30617	6157	99.9379	78.5091	3.78392	52.5512	PASS
MV-4-11	scTEM-seq	E8_MV411_colonies_rep2	E08	DAC	MV_rep2	47.1667	0.7	53.6828	42923	7834	99.9138	73.0838	7.66812	57.7262	PASS
MV-4-11	scTEM-seq	E9_MV411_colonies_rep2	E09	AZA	MV_rep2	47.2132	0.6	41.2398	48010	8633	99.9292	65.1313	7.38806	48.52	PASS
MV-4-11	scTEM-seq	E10_MV411_colonies_rep2	E10	AZA	MV_rep2	50.1094	0.6	59.5991	46941	8885	99.9489	80.7768	10.9856	54.478	PASS
MV-4-11	scTEM-seq	E11_MV411_colonies_rep2	E11	AZA	MV_rep2	48.2121	0.7	63.3302	42019	7790	99.9667	81.2465	4.73045	48.4967	PASS
MV-4-11	scTEM-seq	E12_MV411_colonies_rep2	E12	AZA	MV_rep2	45.9807	0.6	37.4687	42006	7114	99.931	38.996	1.96341	57.4788	FAIL
MV-4-11	scTEM-seq	F1_MV411_colonies_rep2	F01	Unt	MV_rep2	59.4412	0.7	78.8241	34556	7104	99.9363	71.5745	6.38796	29.6592	FAIL
MV-4-11	scTEM-seq	F2_MV411_colonies_rep2	F02	Unt	MV_rep2	56.8596	0.7	78.9387	44793	8880	99.9397	66.6454	6.143	19.2188	FAIL
MV-4-11	scTEM-seq	F3_MV411_colonies_rep2	F03	Unt	MV_rep2	56.8679	0.7	80.0111	33269	6601	99.9068	72.4868	7.54871	48.0688	PASS
MV-4-11	scTEM-seq	F4_MV411_colonies_rep2	F04	Unt	MV_rep2	58.8584	0.7	79.6569	37164	7377	99.9489	55.2242	9.96113	34.939	FAIL
MV-4-11	scTEM-seq	F5_MV411_colonies_rep2	F05	DAC	MV_rep2	56.147	0.7	78.9169	45293	8714	99.9404	75.9832	4.43852	48.0135	PASS
MV-4-11	scTEM-seq	F6_MV411_colonies_rep2	F06	DAC	MV_rep2	56.9991	0.7	70.8049	50636	9575	99.9487	71.2122	5.09284	51.3316	PASS
MV-4-11	scTEM-seq	F7_MV411_colonies_rep2	F07	DAC	MV_rep2	50.9395	0.7	76.387	45841	9704	99.9367	65.6687	10.4992	59.3707	PASS
MV-4-11	scTEM-seq	F8_MV411_colonies_rep2	F08	DAC	MV_rep2	49.9302	0.7	64.8949	49572	9705	99.9496	61.7493	8.02608	27.0658	FAIL
MV-4-11	scTEM-seq	F9_MV411_colonies_rep2	F09	AZA	MV_rep2	48.1937	0.6	52.7425	51691	9907	99.9284	69.7189	8.60885	50.4089	PASS
MV-4-11	scTEM-seq	F10_MV411_colonies_rep2	F10	AZA	MV_rep2	51.6509	0.6	48.4271	61224	11464	99.9379	67.8138	8.85447	38.3561	PASS
MV-4-11	scTEM-seq	F11_MV411_colonies_rep2	F11	AZA	MV_rep2	50.1591	0.5	48.8789	57886	10655	99.9499	78.9759	7.34919	49.6405	PASS
MV-4-11	scTEM-seq	F12_MV411_colonies_rep2	F12	AZA	MV_rep2	48.0386	0.6	48.6221	55222	10007	99.9312	70.4577	7.61462	36.2139	PASS
MV-4-11	scTEM-seq	G1_MV411_colonies_rep2	G01	Unt	MV_rep2	59.3351	0.7	78.3117	35114	7051	99.9402	30.2014	1.45593	40.0501	FAIL
MV-4-11	scTEM-seq	G2_MV411_colonies_rep2	G02	Unt	MV_rep2	57.1328	0.7	80.8723	35106	6643	99.963	75.7738	5.19895	30.4741	FAIL
MV-4-11	scTEM-seq	G3_MV411_colonies_rep2	G03	Unt	MV_rep2	56.4371	0.6	80.1224	32845	6325	99.9269	69.2145	6.51723	44.9544	PASS
MV-4-11	scTEM-seq	G4_MV411_colonies_rep2	G04	Unt	MV_rep2	57.8966	0.6	80.0394	42737	8291	99.9555	54.9602	8.16645	46.1682	FAIL
MV-4-11	scTEM-seq	G5_MV411_colonies_rep2	G05	DAC	MV_rep2	54.7705	0.6	76.1751	38351	7080	99.9583	73.8144	8.69007	53.5058	PASS
MV-4-11	scTEM-seq	G6_MV411_colonies_rep2	G06	DAC	MV_rep2	56.9723	0.6	78.8196	48631	9194	99.963	79.1992	4.0934	31.2571	FAIL
MV-4-11	scTEM-seq	G7_MV411_colonies_rep2	G07	DAC	MV_rep2	32.5648	0.6	70.0893	1344	226	100	70.2534	6.77301	45.816	PASS
MV-4-11	scTEM-seq	G8_MV411_colonies_rep2	G08	DAC	MV_rep2	51.1577	0.6	63.3634	47367	9119	99.9641	69.692	7.5556	46.7852	PASS
MV-4-11	scTEM-seq	G9_MV411_colonies_rep2	G09	AZA	MV_rep2	50.7413	0.6	75.5738	77644	16336	99.9511	65.9668	10.0132	45.295	PASS
MV-4-11	scTEM-seq	G10_MV411_colonies_rep2	G10	AZA	MV_rep2	52.6809	0.6	44.8691	60235	11155	99.9502	73.1571	7.02417	47.932	PASS
MV-4-11	scTEM-seq	G11_MV411_colonies_rep2	G11	AZA	MV_rep2	50.929	0.7	49.2487	56083	10293	99.9358	69.9595	5.31813	33.3469	FAIL
MV-4-11	scTEM-seq	G12_MV411_colonies_rep2	G12	AZA	MV_rep2	46.3943	0.6	52.2829	47075	8309	99.9554	73.5706	3.50108	49.4455	PASS
MV-4-11	scTEM-seq	H1_MV411_colonies_rep2	H01	Unt	MV_rep2	61.7714	0.6	77.9992	31539	6547	99.9493	84.6705	4.50718	37.5149	PASS
MV-4-11	scTEM-seq	H2_MV411_colonies_rep2	H02	Unt	MV_rep2	59.8818	0.6	79.531	32611	6290	99.9601	57.6914	7.75181	47.1083	FAIL
MV-4-11	scTEM-seq	H3_MV411_colonies_rep2	H03	Unt	MV_rep2	58.3567	0.6	79.2302	28582	5582	99.951	73.0401	6.10215	24.3327	FAIL
MV-4-11	scTEM-seq	H4_MV411_colonies_rep2	H04	Unt	MV_rep2	60.2372	0.6	79.0944	38010	7479	99.9474	59.4438	8.96769	19.4429	FAIL
MV-4-11	scTEM-seq	H5_MV411_colonies_rep2	H05	DAC	MV_rep2	58.705	0.6	70.3757	43965	8385	99.9591	74.7447	14.112	47.3819	PASS
MV-4-11	scTEM-seq	H6_MV411_colonies_rep2	H06	DAC	MV_rep2	61.3595	0.6	77.5424	46044	9099	99.9175	71.6873	4.95078	45.0301	PASS
MV-4-11	scTEM-seq	H7_MV411_colonies_rep2	H07	DAC	MV_rep2	49.9393	0.6	68.1987	38130	7618	99.9397	78.3892	6.27176	42.2941	PASS
MV-4-11	scTEM-seq	H8_MV411_colonies_rep2	H08	DAC	MV_rep2	49.1339	0.5	74.9966	39139	7838	99.9234	72.2649	12.2133	50.438	PASS
MV-4-11	scTEM-seq	H9_MV411_colonies_rep2	H09	AZA	MV_rep2	48.8045	0.6	64.7272	44271	8906	99.8871	43.2757	5.6339	53.5961	FAIL
MV-4-11	scTEM-seq	H10_MV411_colonies_rep2	H10	AZA	MV_rep2	53.0718	0.6	45.8091	50212	9368	99.9442	58.0563	11.4502	42.6842	FAIL
MV-4-11	scTEM-seq	H11_MV411_colonies_rep2	H11	AZA	MV_rep2	50.6746	0.6	55.2223	52780	9806	99.9621	63.2263	17.2408	55.0164	FAIL
MV-4-11	scTEM-seq	H12_MV411_colonies_rep2	H12	AZA	MV_rep2	48.7892	0.6	40.8568	55540	9791	99.9424	71.9951	8.52319	9.49443	FAIL
MV-4-11	scTEM-seq	A1_MV411_colonies_rep3	A01	Unt	MV_rep3	70.0341	0.5	78.3509	37531	8324	99.9361	62.6922	6.30009	45.5599	FAIL
MV-4-11	scTEM-seq	A2_MV411_colonies_rep3	A02	Unt	MV_rep3	67.6308	0.4	79.4522	38314	8168	99.9426	52.4496	6.64733	36.1178	FAIL
MV-4-11	scTEM-seq	A3_MV411_colonies_rep3	A03	Unt	MV_rep3	64.8707	0.5	76.4535	57331	12186	99.932	56.8498	11.6438	47.8214	FAIL
MV-4-11	scTEM-seq	A4_MV411_colonies_rep3	A04	Unt	MV_rep3	66.225	0.5	79.6155	34668	7269	99.9106	53.2231	5.67888	28.003	FAIL
MV-4-11	scTEM-seq	A5_MV411_colonies_rep3	A05	DAC	MV_rep3	64.9878	0.4	58.6995	64437	12820	99.9597	68.0678	6.92288	53.8435	PASS
MV-4-11	scTEM-seq	A6_MV411_colonies_rep3	A06	DAC	MV_rep3	65.5208	0.4	53.7604	49966	9647	99.932	69.3405	8.19162	38.3968	PASS
MV-4-11	scTEM-seq	A7_MV411_colonies_rep3	A07	DAC	MV_rep3	57.0653	0.4	60.5636	61962	11816	99.9693	70.4693	4.30664	48.9827	PASS
MV-4-11	scTEM-seq	A8_MV411_colonies_rep3	A08	DAC	MV_rep3	58.3131	0.5	61.2556	48919	9563	99.955	71.9568	17.3079	48.1445	PASS
MV-4-11	scTEM-seq	A9_MV411_colonies_rep3	A09	AZA	MV_rep3	55.0433	0.5	47.1789	60523	11053	99.9736	69.4968	7.6238	48.3832	PASS
MV-4-11	scTEM-seq	A10_MV411_colonies_rep3	A10	AZA	MV_rep3	56.1899	0.5	38.7632	63706	11447	99.9404	60.4278	10.3312	46.4883	FAIL
MV-4-11	scTEM-seq	A11_MV411_colonies_rep3	A11	AZA	MV_rep3	55.7735	0.6	52.7649	58199	10829	99.957	80.9372	7.88377	49.9258	PASS
MV-4-11	scTEM-seq	A12_MV411_colonies_rep3	A12	AZA	MV_rep3	49.8918	0.6	48.7512	40902	6732	99.934	70.2022	5.87487	47.8272	PASS
MV-4-11	scTEM-seq	B1_MV411_colonies_rep3	B01	Unt	MV_rep3	66.6226	0.6	79.8154	43500	9099	99.954	11.2659	0.888868	53.2177	FAIL
MV-4-11	scTEM-seq	B2_MV411_colonies_rep3	B02	Unt	MV_rep3	62.1202	0.6	79.876	53979	10899	99.9463	49.9113	3.66862	45.2251	FAIL
MV-4-11	scTEM-seq	B3_MV411_colonies_rep3	B03	Unt	MV_rep3	65.0563	0.5	79.4151	63226	13074	99.9526	58.0164	7.6169	39.6164	FAIL
MV-4-11	scTEM-seq	B4_MV411_colonies_rep3	B04	Unt	MV_rep3	64.9102	0.4	78.2947	48660	9905	99.9445	59.451	6.41332	40.8388	FAIL
MV-4-11	scTEM-seq	B5_MV411_colonies_rep3	B05	DAC	MV_rep3	62.9012	0.4	56.5036	75125	14368	99.9574	74.8849	4.65665	49.0264	PASS
MV-4-11	scTEM-seq	B6_MV411_colonies_rep3	B06	DAC	MV_rep3	63.3218	0.5	75.3326	63549	12467	99.9308	65.5988	6.71304	46.4796	PASS
MV-4-11	scTEM-seq	B7_MV411_colonies_rep3	B07	DAC	MV_rep3	56.6109	0.4	57.1364	77004	14643	99.9571	77.5455	4.07154	48.7004	PASS
MV-4-11	scTEM-seq	B8_MV411_colonies_rep3	B08	DAC	MV_rep3	58.5671	0.5	61.2243	74616	14960	99.9518	77.7262	6.61327	48.0281	PASS
MV-4-11	scTEM-seq	B9_MV411_colonies_rep3	B09	AZA	MV_rep3	58.7344	0.4	39.6007	72917	13642	99.9232	69.2117	9.9243	49.7162	PASS
MV-4-11	scTEM-seq	B10_MV411_colonies_rep3	B10	AZA	MV_rep3	60.7845	0.4	42.9928	78140	14903	99.945	74.0058	5.45207	44.8788	PASS
MV-4-11	scTEM-seq	B11_MV411_colonies_rep3	B11	AZA	MV_rep3	55.8479	0.5	45.0392	74992	13427	99.9547	72.5203	7.08768	46.2439	PASS
MV-4-11	scTEM-seq	B12_MV411_colonies_rep3	B12	AZA	MV_rep3	53.7062	0.4	42.0273	47978	8118	99.9792	67.3906	7.58807	45.6239	PASS
MV-4-11	scTEM-seq	C1_MV411_colonies_rep3	C01	Unt	MV_rep3	63.5499	0.5	82.2727	9105	1722	99.8133	14.6913	0.763852	44.1802	FAIL
MV-4-11	scTEM-seq	C2_MV411_colonies_rep3	C02	Unt	MV_rep3	63.3462	0.5	80.5707	35513	6832	99.9352	81.8833	3.68976	43.342	PASS
MV-4-11	scTEM-seq	C3_MV411_colonies_rep3	C03	Unt	MV_rep3	63.9177	0.5	80.6373	46812	9376	99.9381	53.3586	8.76683	41.7004	FAIL
MV-4-11	scTEM-seq	C4_MV411_colonies_rep3	C04	Unt	MV_rep3	63.252	0.6	80.0158	46127	8941	99.9371	68.5152	5.36371	44.1278	PASS
MV-4-11	scTEM-seq	C5_MV411_colonies_rep3	C05	DAC	MV_rep3	62.219	0.5	81.1276	37362	7198	99.9572	75.8826	4.46865	49.7948	PASS
MV-4-11	scTEM-seq	C6_MV411_colonies_rep3	C06	DAC	MV_rep3	61.2863	0.4	75.1302	55526	10457	99.9352	66.0875	7.26401	50.147	PASS
MV-4-11	scTEM-seq	C7_MV411_colonies_rep3	C07	DAC	MV_rep3	56.9184	0.5	77.2454	53310	10829	99.9343	77.0126	4.39869	61.7778	PASS
MV-4-11	scTEM-seq	C8_MV411_colonies_rep3	C08	DAC	MV_rep3	58.3062	0.5	79.0798	58845	12060	99.9575	81.2492	7.33982	45.2455	PASS
MV-4-11	scTEM-seq	C9_MV411_colonies_rep3	C09	AZA	MV_rep3	56.7256	0.4	40.2446	67337	12105	99.9361	75.4483	8.89871	49.0963	PASS
MV-4-11	scTEM-seq	C10_MV411_colonies_rep3	C10	AZA	MV_rep3	61.2868	0.4	44.3719	73382	13994	99.9414	67.6661	8.93741	53.3923	PASS
MV-4-11	scTEM-seq	C11_MV411_colonies_rep3	C11	AZA	MV_rep3	55.4155	0.5	52.593	63117	11406	99.9747	82.9329	4.64869	45.8946	PASS
MV-4-11	scTEM-seq	C12_MV411_colonies_rep3	C12	AZA	MV_rep3	53.6189	0.5	37.5502	39719	6587	99.9547	64.663	5.97689	50.9736	FAIL
MV-4-11	scTEM-seq	D1_MV411_colonies_rep3	D01	Unt	MV_rep3	64.7984	0.5	80.2644	39355	7645	99.9466	60.8928	3.52915	33.5245	FAIL
MV-4-11	scTEM-seq	D2_MV411_colonies_rep3	D02	Unt	MV_rep3	61.1329	0.5	81.4381	45206	8425	99.9491	74.2487	6.24846	38.5627	PASS
MV-4-11	scTEM-seq	D3_MV411_colonies_rep3	D03	Unt	MV_rep3	64.605	0.5	79.8387	56492	11104	99.9186	53.178	6.32725	39.2526	FAIL
MV-4-11	scTEM-seq	D4_MV411_colonies_rep3	D04	Unt	MV_rep3	64.8315	0.5	79.4058	52564	10340	99.9391	53.0412	8.69651	46.4796	FAIL
MV-4-11	scTEM-seq	D5_MV411_colonies_rep3	D05	DAC	MV_rep3	63.869	0.4	77.7969	56143	10750	99.943	71.4372	7.34009	43.3129	PASS
MV-4-11	scTEM-seq	D6_MV411_colonies_rep3	D06	DAC	MV_rep3	61.6264	0.4	60.067	11489	2032	100	72.3774	6.12219	21.329	FAIL
MV-4-11	scTEM-seq	D7_MV411_colonies_rep3	D07	DAC	MV_rep3	60.1092	0.4	53.5267	75712	14650	99.9551	83.6084	7.30635	47.7457	PASS
MV-4-11	scTEM-seq	D8_MV411_colonies_rep3	D08	DAC	MV_rep3	60.1397	0.5	77.0852	60709	12647	99.9292	78.8126	9.07416	50.2867	PASS
MV-4-11	scTEM-seq	D9_MV411_colonies_rep3	D09	AZA	MV_rep3	56.798	0.4	44.6993	64531	11750	99.9628	59.9549	7.45709	55.3133	FAIL
MV-4-11	scTEM-seq	D10_MV411_colonies_rep3	D10	AZA	MV_rep3	62.1727	0.4	51.2723	70943	13881	99.9493	76.7268	8.73541	49.041	PASS
MV-4-11	scTEM-seq	D11_MV411_colonies_rep3	D11	AZA	MV_rep3	57.1596	0.4	70.7423	63025	12268	99.9508	81.4862	8.66523	44.969	PASS
MV-4-11	scTEM-seq	D12_MV411_colonies_rep3	D12	AZA	MV_rep3	49.3686	0.5	58.8704	40830	6615	99.9486	77.7057	5.07787	50.8048	PASS
MV-4-11	scTEM-seq	E1_MV411_colonies_rep3	E01	Unt	MV_rep3	70.4202	0.5	78.18	41441	9060	99.9276	24.529	1.38973	38.5395	FAIL
MV-4-11	scTEM-seq	E2_MV411_colonies_rep3	E02	Unt	MV_rep3	67.0412	0.5	80.0292	37730	7830	99.9549	62.2236	4.1576	35.3232	FAIL
MV-4-11	scTEM-seq	E3_MV411_colonies_rep3	E03	Unt	MV_rep3	67.4213	0.4	77.538	47904	10083	99.9269	48.9295	4.75676	41.4646	FAIL
MV-4-11	scTEM-seq	E4_MV411_colonies_rep3	E04	Unt	MV_rep3	67.6306	0.5	78.9055	40327	8396	99.9678	67.7712	7.59746	38.132	PASS
MV-4-11	scTEM-seq	E5_MV411_colonies_rep3	E05	DAC	MV_rep3	66.0023	0.4	76.3194	53172	11036	99.9229	71.5219	5.98679	46.9424	PASS
MV-4-11	scTEM-seq	E6_MV411_colonies_rep3	E06	DAC	MV_rep3	65.0296	0.5	59.3718	55587	10932	99.9388	65.9613	7.08013	45.1349	PASS
MV-4-11	scTEM-seq	E7_MV411_colonies_rep3	E07	DAC	MV_rep3	52.8461	0.5	73.9832	46901	8861	99.968	76.0154	4.17688	51.4364	PASS
MV-4-11	scTEM-seq	E8_MV411_colonies_rep3	E08	DAC	MV_rep3	56.2262	0.5	77.4846	46641	9555	99.955	69.9145	7.35907	59.3591	PASS
MV-4-11	scTEM-seq	E9_MV411_colonies_rep3	E09	AZA	MV_rep3	54.8473	0.5	56.1018	55828	10410	99.9534	63.8264	8.20078	46.4243	FAIL
MV-4-11	scTEM-seq	E10_MV411_colonies_rep3	E10	AZA	MV_rep3	57.9282	0.5	67.3308	53274	10723	99.9381	78.3318	9.60694	51.0027	PASS
MV-4-11	scTEM-seq	E11_MV411_colonies_rep3	E11	AZA	MV_rep3	50.2357	0.5	54.1496	47248	8069	99.9683	80.3159	4.42352	45.9848	PASS
MV-4-11	scTEM-seq	E12_MV411_colonies_rep3	E12	AZA	MV_rep3	49.5605	0.5	60.5566	47454	8079	99.9747	58.9714	2.02457	61.5711	FAIL
MV-4-11	scTEM-seq	F1_MV411_colonies_rep3	F01	Unt	MV_rep3	66.3712	0.6	78.1025	48202	10133	99.9232	71.6477	6.55125	24.2076	FAIL
MV-4-11	scTEM-seq	F2_MV411_colonies_rep3	F02	Unt	MV_rep3	63.2154	0.5	80.1312	40685	8226	99.9263	57.5037	3.97924	30.317	FAIL
MV-4-11	scTEM-seq	F3_MV411_colonies_rep3	F03	Unt	MV_rep3	63.6084	0.5	77.6752	54911	11218	99.949	72.2201	7.35181	46.9075	PASS
MV-4-11	scTEM-seq	F4_MV411_colonies_rep3	F04	Unt	MV_rep3	62.9026	0.5	78.6941	37107	7266	99.9111	55.7369	9.12055	33.1432	FAIL
MV-4-11	scTEM-seq	F5_MV411_colonies_rep3	F05	DAC	MV_rep3	60.9924	0.5	77.1898	54598	10674	99.9579	78.093	4.51916	50.0247	PASS
MV-4-11	scTEM-seq	F6_MV411_colonies_rep3	F06	DAC	MV_rep3	64.7402	0.5	69.8788	65309	13262	99.9495	71.2974	5.53305	50.7961	PASS
MV-4-11	scTEM-seq	F7_MV411_colonies_rep3	F07	DAC	MV_rep3	57.5891	0.5	75.9023	54330	11404	99.9393	64.1041	10.1382	52.2223	FAIL
MV-4-11	scTEM-seq	F8_MV411_colonies_rep3	F08	DAC	MV_rep3	57.8148	0.4	49.1833	66334	12395	99.9518	60.848	8.56966	44.3578	FAIL
MV-4-11	scTEM-seq	F9_MV411_colonies_rep3	F09	AZA	MV_rep3	56.9141	0.4	36.8181	69995	12768	99.9514	69.2664	8.99788	47.7457	PASS
MV-4-11	scTEM-seq	F10_MV411_colonies_rep3	F10	AZA	MV_rep3	60.2998	0.4	36.5721	77854	14584	99.9563	64.0808	7.14125	49.5678	FAIL
MV-4-11	scTEM-seq	F11_MV411_colonies_rep3	F11	AZA	MV_rep3	57.269	0.4	48.2381	72238	13271	99.9571	79.3929	6.40089	44.9428	PASS
MV-4-11	scTEM-seq	F12_MV411_colonies_rep3	F12	AZA	MV_rep3	55.6839	0.4	44.0087	47593	8205	99.9454	71.5742	7.7145	43.6156	PASS
MV-4-11	scTEM-seq	G1_MV411_colonies_rep3	G01	Unt	MV_rep3	66.1607	0.6	79.4601	40768	8199	99.9558	33.904	1.6349	36.9619	FAIL
MV-4-11	scTEM-seq	G2_MV411_colonies_rep3	G02	Unt	MV_rep3	61.4886	0.5	80.7867	35454	6649	99.9492	78.0737	4.80439	30.9369	FAIL
MV-4-11	scTEM-seq	G3_MV411_colonies_rep3	G03	Unt	MV_rep3	63.1326	0.5	80.3032	50120	9846	99.9561	72.6376	5.87813	40.5827	PASS
MV-4-11	scTEM-seq	G4_MV411_colonies_rep3	G04	Unt	MV_rep3	62.9198	0.5	80.268	45948	8817	99.9543	59.4532	8.11395	42.6551	FAIL
MV-4-11	scTEM-seq	G5_MV411_colonies_rep3	G05	DAC	MV_rep3	62.132	0.5	77.7229	47805	9309	99.9456	79.3973	7.5503	50.147	PASS
MV-4-11	scTEM-seq	G6_MV411_colonies_rep3	G06	DAC	MV_rep3	63.9931	0.5	77.7454	57431	11277	99.9721	82.0655	4.21839	40.1083	PASS
MV-4-11	scTEM-seq	G7_MV411_colonies_rep3	G07	DAC	MV_rep3	56.0807	0.5	68.6829	56638	10936	99.9753	70.0115	6.89279	33.5681	FAIL
MV-4-11	scTEM-seq	G8_MV411_colonies_rep3	G08	DAC	MV_rep3	56.9863	0.5	78.3449	52010	10347	99.9269	72.3734	7.98619	48.3017	PASS
MV-4-11	scTEM-seq	G9_MV411_colonies_rep3	G09	AZA	MV_rep3	57.983	0.4	44.3254	64586	11844	99.9551	66.9986	11.3361	44.7041	PASS
MV-4-11	scTEM-seq	G10_MV411_colonies_rep3	G10	AZA	MV_rep3	60.9407	0.4	42.3518	69268	12869	99.9437	75.5433	6.09003	44.3054	PASS
MV-4-11	scTEM-seq	G11_MV411_colonies_rep3	G11	AZA	MV_rep3	55.6427	0.4	46.5474	45831	7905	99.9629	71.8426	5.05095	35.3931	PASS
MV-4-11	scTEM-seq	G12_MV411_colonies_rep3	G12	AZA	MV_rep3	55.4911	0.4	51.0239	56276	9765	99.9716	77.0065	3.63872	46.7649	PASS
MV-4-11	scTEM-seq	H1_MV411_colonies_rep3	H01	Unt	MV_rep3	69.9075	0.5	75.8098	34546	7242	99.9132	85.0205	4.2212	32.6425	FAIL
MV-4-11	scTEM-seq	H2_MV411_colonies_rep3	H02	Unt	MV_rep3	65.0197	0.5	78.7533	40915	7976	99.9438	67.6784	7.30602	37.186	PASS
MV-4-11	scTEM-seq	H3_MV411_colonies_rep3	H03	Unt	MV_rep3	67.86	0.4	78.8711	46223	9433	99.9048	74.804	5.11605	25.5843	FAIL
MV-4-11	scTEM-seq	H4_MV411_colonies_rep3	H04	Unt	MV_rep3	67.4432	0.4	80.4165	36662	7388	99.9564	57.8355	8.66698	29.3477	FAIL
MV-4-11	scTEM-seq	H5_MV411_colonies_rep3	H05	DAC	MV_rep3	66.1157	0.5	77.5049	55360	11178	99.9512	74.8809	13.1862	52.8917	PASS
MV-4-11	scTEM-seq	H6_MV411_colonies_rep3	H06	DAC	MV_rep3	66.0391	0.5	78.072	54824	11081	99.9325	74.5014	5.50135	46.2788	PASS
MV-4-11	scTEM-seq	H7_MV411_colonies_rep3	H07	DAC	MV_rep3	59.5587	0.4	61.3252	68771	13663	99.952	78.6157	6.56759	35.1486	PASS
MV-4-11	scTEM-seq	H8_MV411_colonies_rep3	H08	DAC	MV_rep3	57.9387	0.6	77.2551	52973	10876	99.9641	71.2531	11.3576	48.2376	PASS
MV-4-11	scTEM-seq	H9_MV411_colonies_rep3	H09	AZA	MV_rep3	57.1712	0.5	57.0259	60104	11681	99.9268	71.1209	9.73132	56.4456	PASS
MV-4-11	scTEM-seq	H10_MV411_colonies_rep3	H10	AZA	MV_rep3	60.388	0.4	43.9816	65974	12226	99.9697	57.5005	12.7114	40.3761	FAIL
MV-4-11	scTEM-seq	H11_MV411_colonies_rep3	H11	AZA	MV_rep3	54.0454	0.5	49.9244	57255	10000	99.9581	71.4843	15.8417	51.5121	PASS
MV-4-11	scTEM-seq	H12_MV411_colonies_rep3	H12	AZA	MV_rep3	52.6599	0.5	54.3758	56816	9739	99.9718	77.3629	10.2038	42.6347	PASS

## Sheet: Table S9
Table S9: Top 2000 variable transcripts among HL-60 colonies are listed with their cluster from Figure 4B (columns A to H). For transcripts included in the sPLS model (Figure 1), the corresponding gene expression cluster is provided (column I). Genes that were annotated to "cholesterol metabolic process" (GO:0008203) or "cholesterol biosynthetic process" (GO:0006695) are indicated (columns J and …
Feature ID	HGNC Symbol	Feature Type	Chr	Start	End	Strand	Colony Expression Cluster	sPLS Gene Expression Cluster	GO:0008203	GO:0006695	AZA Effect in Bulk (Day 3 RNA-seq)	AZA FDR in Bulk (Day3 RNA-seq)	AZA Log2FC in Bulk (Day3 RNA-seq)	DAC Effect in Bulk (Day 3 RNA-seq)	DAC FDR in Bulk (Day3 RNA-seq)	DAC Log2FC in Bulk (Day3 RNA-seq)	AZA Effect in Bulk (Day 21 RNA-seq)	AZA FDR in Bulk (Day 21 RNA-seq)	AZA Log2FC in Bulk (Day 21 RNA-seq)	DAC Effect in Bulk (Day 21 RNA-seq)	DAC FDR in Bulk (Day 21 RNA-seq)	DAC Log2FC in Bulk (Day 21 RNA-seq)
ENSG00000184730	APOBR	gene	16	28494643	28498970	+	1	-	YES	-	-	0.40302	0.602973	-	0.0528372	0.959096	-	0.983255	0.0211727	-	0.719646	0.275016
ENSG00000120318	ARAP3	gene	5	141653401	141682230	-	1	-	-	-	UP	3.67117e-11	2.66069	UP	7.37733e-22	3.17389	UP	0.0154082	2.10449	UP	0.000193252	2.59754
ENSG00000125144	MT1G	gene	16	56666731	56668065	-	1	-	-	-	UP	9.22978e-05	1.75524	UP	6.03326e-08	2.48711	UP	0.00454697	1.36715	UP	0.00148471	1.80208
ENSG00000129422	MTUS1	gene	8	17643795	17800917	-	1	-	-	-	UP	0.00546792	3.93768	UP	1.34366e-05	4.03447	UP	2.34315e-09	4.36409	UP	4.17534e-08	4.59027
ENSG00000052344	PRSS8	gene	16	31131433	31135727	-	1	-	-	-	UP	0.00785501	3.39934	UP	2.3915e-06	3.96885	-	0.10338	2.36708	UP	0.000342771	3.76201
ENSG00000101160	CTSZ	gene	20	58995185	59007254	-	1	-	-	-	UP	0.00010638	1.10825	UP	7.61547e-05	1.17308	-	0.419107	0.601718	UP	0.024979	1.18371
ENSG00000136026	CKAP4	gene	12	106237881	106304279	-	1	-	-	-	UP	0.0354227	1.94648	UP	0.0384483	1.75839	-	0.0523109	1.3184	UP	0.00882061	2.05342
ENSG00000162777	DENND2D	gene	1	111185969	111204535	-	1	-	-	-	UP	0.000678738	1.93084	UP	9.55848e-10	2.13271	-	0.234736	0.978804	UP	0.00621719	1.74357
ENSG00000000938	FGR	gene	1	27612064	27635185	-	1	1	-	-	UP	1.47473e-05	1.93207	UP	1.266e-13	2.10563	-	0.552664	1.32687	-	0.362645	1.9003
ENSG00000014914	MTMR11	gene	1	149928651	149936879	-	1	-	-	-	UP	0.000462722	2.55661	UP	2.54297e-06	2.59971	-	0.960721	0.119421	-	0.667395	0.720327
ENSG00000018280	SLC11A1	gene	2	218382029	218396894	+	1	-	-	-	UP	0.0100463	1.64642	UP	1.56077e-05	2.28928	-	0.705638	0.41158	-	0.159549	0.956226
ENSG00000049089	COL9A2	gene	1	40300489	40317813	-	1	-	-	-	UP	0.0337339	1.28091	UP	0.000711023	1.52651	-	0.812644	0.845479	-	0.692047	1.13643
ENSG00000077238	IL4R	gene	16	27313668	27364778	+	1	-	-	-	UP	1.93229e-06	1.34579	UP	1.45984e-06	1.5926	-	0.890076	0.267934	-	0.401157	0.69241
ENSG00000100097	LGALS1	gene	22	37675636	37679802	+	1	1	-	-	UP	0.000316104	1.42015	UP	4.03823e-07	2.40178	-	0.960721	-0.133134	-	0.839866	0.344011
ENSG00000104870	FCGRT	gene	19	49506816	49526333	+	1	1	-	-	UP	0.00266082	1.46991	UP	0.00793036	1.42472	-	0.562393	0.659867	-	0.054089	1.51724
ENSG00000115828	QPCT	gene	2	37342827	37373322	+	1	-	-	-	UP	0.00677431	1.63	UP	0.00282386	1.28935	-	0.960721	0.105165	-	0.950013	0.166297
ENSG00000116701	NCF2	gene	1	183555563	183590876	-	1	1	-	-	UP	0.0108122	1.45497	UP	9.59935e-07	1.63833	-	0.997531	-0.00369808	-	0.589008	0.70092
ENSG00000131981	LGALS3	gene	14	55124110	55145423	+	1	-	-	-	UP	5.8409e-08	2.05108	UP	1.07568e-16	2.96372	-	0.290173	1.05928	-	0.312961	1.97264
ENSG00000132965	ALOX5AP	gene	13	30713478	30764426	+	1	1	-	-	UP	0.000123299	1.21337	UP	1.12993e-05	1.64381	-	0.705638	0.31958	-	0.351004	0.706679
ENSG00000135046	ANXA1	gene	9	73151865	73170393	+	1	-	-	-	UP	5.25534e-05	1.54505	UP	0.000128174	1.55465	-	0.933509	0.103761	-	0.464088	0.385302
ENSG00000135924	DNAJB2	gene	2	219279267	219286900	+	1	-	-	-	UP	0.00437028	1.64072	UP	0.000494146	1.60802	-	0.901256	-0.197065	-	0.950013	0.126702
ENSG00000139132	FGD4	gene	12	32399529	32646050	+	1	-	-	-	UP	0.00301225	1.81921	UP	0.00102479	1.10803	-	0.736613	0.466287	-	0.468669	1.06925
ENSG00000140678	ITGAX	gene	16	31355134	31382997	+	1	-	-	-	UP	0.00478275	1.92313	UP	8.99446e-08	2.90963	-	0.960721	0.381669	-	0.732104	1.2559
ENSG00000156515	HK1	gene	10	69269984	69401884	+	1	-	-	-	UP	0.0062648	1.33496	UP	0.00065378	1.83438	-	0.947975	0.188134	-	0.415301	0.701584
ENSG00000158517	NCF1	gene	7	74773962	74789315	+	1	1	-	-	UP	0.00516867	1.22587	UP	0.000390695	1.19752	-	0.983976	0.0409828	-	0.650804	0.63618
ENSG00000168995	SIGLEC7	gene	19	51142299	51153526	+	1	-	-	-	UP	0.0337339	1.52505	UP	0.00677461	1.62233	-	0.809305	0.47926	-	0.197096	1.31998
ENSG00000169442	CD52	gene	1	26317958	26320523	+	1	-	-	-	UP	3.30925e-06	3.31942	UP	1.6727e-10	4.67919	-	0.502189	1.83503	-	-	-
ENSG00000175274	TP53I11	gene	11	44885903	44951306	-	1	-	-	-	UP	0.0439033	1.76025	UP	2.01591e-05	2.28862	-	0.828659	-0.315677	-	0.950013	0.113493
ENSG00000175489	LRRC25	gene	19	18391137	18397622	-	1	-	-	-	UP	0.0162959	1.6063	UP	1.01975e-05	1.94069	-	0.802649	0.57532	-	0.325575	1.45122
ENSG00000178814	OPLAH	gene	8	144051266	144063965	-	1	-	-	-	UP	0.00222389	3.342	UP	2.69476e-14	4.75637	-	0.960721	0.234077	-	0.595349	1.01439
ENSG00000183019	MCEMP1	gene	19	7676628	7679826	+	1	1	-	-	UP	0.0178406	1.27688	UP	0.0419102	1.16094	-	0.997668	0.00189565	-	0.672673	0.343988
ENSG00000189060	H1F0	gene	22	37805093	37807436	+	1	-	-	-	UP	0.000142148	1.68777	UP	1.07867e-07	1.95599	-	0.960721	0.313879	-	0.783072	0.891265
ENSG00000214212	C19orf38	gene	19	10836575	10869790	+	1	1	-	-	UP	0.0347825	1.08544	UP	0.0313229	1.35036	-	0.960721	0.324664	-	0.760041	0.545424
ENSG00000228278	ORM2	gene	9	114329869	114333256	+	1	-	-	-	UP	7.12778e-08	3.73504	UP	7.02378e-06	2.83019	-	0.322969	1.45589	-	0.089953	2.06431
ENSG00000246100	LINC00900	gene	11	115754248	115760627	-	1	-	-	-	UP	0.000322962	5.25405	UP	1.17049e-05	3.39711	-	0.954647	0.346613	-	0.784618	0.679792
ENSG00000271503	CCL5	gene	17	35871491	35880793	-	1	-	-	-	UP	0.000503543	1.64908	UP	4.04563e-05	2.36278	-	0.341911	-0.987328	-	0.644441	-0.616818
ENSG00000134256	CD101	gene	1	117001750	117036476	+	1	-	-	-	UP	0.0139964	1.74219	-	0.157578	1.16556	-	0.953278	-0.197123	-	0.950013	0.153521
ENSG00000171049	FPR2	gene	19	51752026	51770531	+	1	-	-	-	UP	0.0100463	1.76281	-	0.0971296	1.40481	-	0.975842	0.0358132	-	0.477718	0.536549
ENSG00000181019	NQO1	gene	16	69706996	69726668	-	1	-	-	-	UP	0.0474114	1.10422	-	0.57834	0.6036	-	0.954647	0.233252	-	0.900898	0.545869
ENSG00000079308	TNS1	gene	2	217799588	218033982	-	1	-	-	-	DOWN	3.0542e-05	-2.16674	DOWN	5.53949e-06	-1.8817	-	0.707469	-0.456282	-	0.766641	-0.401426
ENSG00000140749	IGSF6	gene	16	21639550	21652608	-	1	-	-	-	DOWN	0.00618224	-1.36977	DOWN	0.00220436	-1.08737	-	0.960721	0.128055	-	0.715943	0.424203
ENSG00000101188	NTSR1	gene	20	62708836	62762771	+	1	-	-	-	DOWN	0.0270473	-1.27694	-	0.656983	-0.421912	-	0.550969	-0.416732	-	0.846411	-0.242006
ENSG00000138119	MYOF	gene	10	93306429	93482334	-	1	-	-	-	DOWN	0.0254287	-1.98487	-	0.0971662	-1.33658	-	0.45459	-0.810957	-	0.739133	-0.462522
ENSG00000111186	WNT5B	gene	12	1529891	1647212	+	1	-	-	-	-	0.6106	7.17486	UP	1.12058e-09	9.05883	UP	0.000371102	5.66364	UP	3.9131e-06	6.93951
ENSG00000123360	PDE1B	gene	12	54549601	54579239	+	1	-	-	-	-	0.999914	0.288873	UP	0.00547341	1.42812	-	0.122806	1.14734	UP	0.0440304	1.41831
ENSG00000123384	LRP1	gene	12	57128493	57213351	+	1	-	-	-	-	0.503526	1.17821	UP	0.00280477	2.0299	-	0.659174	0.689862	UP	0.0197243	1.91432
ENSG00000216490	IFI30	gene	19	18173162	18178117	+	1	-	-	-	-	0.685667	0.6499	UP	0.0137107	1.30955	-	0.195139	1.05087	UP	0.0197243	1.53372
ENSG00000012779	ALOX5	gene	10	45374176	45446119	+	1	1	-	-	-	0.0767858	0.792761	UP	0.000473223	1.03966	-	0.599159	0.441027	-	0.339246	0.690426
ENSG00000035862	TIMP2	gene	17	78852977	78925387	-	1	-	-	-	-	0.336662	0.814103	UP	0.000107908	1.19111	-	0.550969	0.55397	-	0.103553	1.13609
ENSG00000085514	PILRA	gene	7	100367530	100400096	+	1	-	-	-	-	0.148202	0.823056	UP	0.00483292	1.24563	-	0.419661	0.670471	-	0.0972234	1.02317
ENSG00000091592	NLRP1	gene	17	5499427	5619424	-	1	-	-	-	-	0.999914	0.24126	UP	0.00424027	1.53643	-	0.915646	-0.36336	-	0.924239	0.325129
ENSG00000105048	TNNT1	gene	19	55132698	55149206	-	1	-	-	-	-	0.455825	1.41724	UP	0.000436638	2.60972	-	0.928347	0.771718	-	0.863404	0.979932
ENSG00000111913	RIPOR2	gene	6	24804281	25042170	-	1	-	-	-	-	0.2684	1.65366	UP	0.00583413	1.94668	-	0.879689	-0.429677	-	0.950013	-0.208692
ENSG00000119943	PYROXD2	gene	10	98383565	98415182	-	1	-	-	-	-	0.214088	1.81141	UP	0.000385971	3.21264	-	0.570069	0.816881	-	0.390327	1.23704
ENSG00000121933	TMIGD3	gene	1	111483348	111563962	-	1	2	-	-	-	0.983046	0.450246	UP	0.000244644	1.2433	-	0.823821	0.298777	-	0.374212	0.824465
ENSG00000133794	ARNTL	gene	11	13276652	13387266	+	1	-	-	-	-	0.533685	0.959804	UP	0.0328924	1.35963	-	0.251354	0.81811	-	0.0903248	1.0343
ENSG00000134955	SLC37A2	gene	11	125063067	125090312	+	1	-	-	-	-	0.109004	1.02178	UP	0.00330039	1.34648	-	0.960721	-0.143916	-	0.838542	0.357454
ENSG00000135424	ITGA7	gene	12	55684568	55716043	-	1	-	-	-	-	0.54045	0.590485	UP	0.000320031	1.68212	-	0.942515	-0.226254	-	0.950013	0.186497
ENSG00000147443	DOK2	gene	8	21908873	21913690	-	1	-	-	-	-	0.0839026	0.947067	UP	0.000178916	1.6043	-	0.960721	-0.164005	-	0.885543	0.311762
ENSG00000148180	GSN	gene	9	121207794	121332843	+	1	1	-	-	-	0.999914	0.261518	UP	0.0232648	1.22194	-	0.960721	0.109766	-	0.707114	0.337968
ENSG00000149557	FEZ1	gene	11	125442881	125592568	-	1	-	-	-	-	0.0999959	1.86759	UP	0.00126274	2.36457	-	0.570284	-1.16892	-	0.950013	-0.204375
ENSG00000151651	ADAM8	gene	10	133262420	133276868	-	1	-	-	-	-	0.0835083	2.3887	UP	1.03536e-08	2.94536	-	0.85444	0.332119	-	0.335999	0.943646
ENSG00000151689	INPP1	gene	2	190343570	190371665	+	1	-	-	-	-	0.0783867	1.24665	UP	0.00725206	1.24777	-	0.158275	1.06793	-	0.105065	1.29996
ENSG00000156711	MAPK13	gene	6	36127809	36144524	+	1	-	-	-	-	0.947796	0.497816	UP	0.0367715	1.24177	-	0.779762	0.305578	-	0.568913	0.522049
ENSG00000165795	NDRG2	gene	14	21016763	21070872	-	1	-	-	-	-	0.112935	1.37832	UP	0.000261481	1.87639	-	0.829124	0.392618	-	0.299315	0.960068
ENSG00000167207	NOD2	gene	16	50693588	50734041	+	1	-	-	-	-	0.126416	1.37909	UP	6.23161e-05	2.07211	-	0.953953	-0.216257	-	0.558511	0.780057
ENSG00000169403	PTAFR	gene	1	28147166	28193936	-	1	-	-	-	-	0.400105	0.85571	UP	0.0451487	1.01485	-	0.960721	-0.112614	-	0.725026	0.401368
ENSG00000169715	MT1E	gene	16	56625475	56627112	+	1	-	-	-	-	0.0254287	0.640453	UP	0.0131706	1.18539	-	0.583444	0.385186	-	0.475662	0.501167
ENSG00000169896	ITGAM	gene	16	31259967	31332892	+	1	-	-	-	-	0.134186	1.09835	UP	5.08062e-06	1.68343	-	0.955192	0.201072	-	0.53467	0.787405
ENSG00000169902	TPST1	gene	7	66205317	66420543	+	1	-	-	-	-	0.14078	1.33425	UP	0.0029336	1.65407	-	0.997568	0.00312759	-	0.57845	0.629078
ENSG00000171617	ENC1	gene	5	74627406	74641424	-	1	-	-	-	-	0.137422	0.800683	UP	0.000467348	1.13507	-	0.615045	0.430521	-	0.474484	0.605642
ENSG00000173535	TNFRSF10C	gene	8	23102590	23117437	+	1	-	-	-	-	0.348487	1.09041	UP	0.000254537	1.56224	-	0.283345	1.47403	-	0.0919574	1.69498
ENSG00000176170	SPHK1	gene	17	76376584	76387860	+	1	-	-	-	-	0.138013	1.16105	UP	0.0325796	1.22469	-	0.839741	0.444361	-	0.516342	0.742443
ENSG00000182578	CSF1R	gene	5	150053291	150113372	-	1	-	-	-	-	0.686644	0.533584	UP	4.05981e-09	1.49667	-	0.873779	-0.314409	-	0.950013	0.177021
ENSG00000182718	ANXA2	gene	15	60347134	60402883	-	1	-	-	-	-	0.227184	0.80541	UP	9.18195e-08	1.8529	-	0.604866	0.532378	-	0.159411	1.03424
ENSG00000184221	OLIG1	gene	21	33070141	33072413	+	1	-	-	-	-	0.976434	0.999463	UP	0.00522478	2.15524	-	0.801247	0.433638	-	0.570564	0.750998
ENSG00000189057	FAM111B	gene	11	59107185	59127412	+	1	2	-	-	-	0.0670417	1.18219	UP	1.90774e-06	1.43151	-	0.899432	0.226432	-	0.60631	0.418449
ENSG00000197249	SERPINA1	gene	14	94376747	94390693	-	1	-	-	-	-	0.0920507	1.14244	UP	8.89125e-05	2.1562	-	0.697726	0.471918	-	0.131539	1.11495
ENSG00000197747	S100A10	gene	1	151982915	151993859	-	1	-	-	-	-	0.124897	1.25752	UP	8.17915e-06	2.38783	-	0.970174	0.0667183	-	0.630534	0.604177
ENSG00000198417	MT1F	gene	16	56657731	56660698	+	1	-	-	-	-	0.999914	0.391965	UP	5.43878e-06	2.41675	-	0.810566	0.368553	-	0.348952	0.963426
ENSG00000198853	RUSC2	gene	9	35490111	35561898	+	1	-	-	-	-	0.0829486	1.60989	UP	3.93315e-06	2.24032	-	0.879757	-0.430709	-	0.937071	0.305377
ENSG00000224397	SMIM25	gene	20	50247643	50279795	+	1	-	-	-	-	0.32837	1.27806	UP	0.000711023	1.97393	-	0.544393	1.52465	-	0.308808	1.75645
ENSG00000261371	PECAM1	gene	17	64319415	64413776	-	1	-	-	-	-	0.555355	0.661732	UP	0.00159744	1.25414	-	0.867185	-0.211854	-	0.587223	0.391964
ENSG00000271605	MILR1	gene	17	64449037	64468643	+	1	-	-	-	-	0.999914	0.405076	UP	0.000900671	1.25229	-	0.960721	0.0654145	-	0.550213	0.540015
ENSG00000282608	ADORA3	gene	1	111499429	111503760	-	1	-	-	-	-	0.0594766	1.42586	UP	0.000157976	1.51597	-	0.963581	0.0634061	-	0.520977	0.66117
ENSG00000135678	CPM	gene	12	68842197	68971570	-	1	-	-	-	-	0.14078	-1.10364	DOWN	0.0190018	-1.24839	-	0.954647	-0.172101	-	0.884054	-0.226
ENSG00000165474	GJB2	gene	13	20187463	20192938	-	1	-	-	-	-	0.999914	0.0230679	-	0.0613941	1.6924	UP	0.0439015	1.58311	UP	0.00295605	2.15944
ENSG00000198561	CTNND1	gene	11	57753243	57819546	+	1	-	-	-	-	0.999914	0.222707	-	0.177773	0.809712	-	0.340452	0.668241	UP	0.0258953	1.09893
ALR/Alpha:centr:Satellite	-	TE	NA	NA	NA	NA	1	-	-	-	-	-	-	-	-	-	-	-	-	-	-	-
ENSG00000005059	MCUB	gene	4	109560209	109688719	+	1	-	-	-	-	0.999914	0.134895	-	0.608755	0.383467	-	0.899432	0.156849	-	0.991727	-0.0123415
ENSG00000013364	MVP	gene	16	29820394	29848039	+	1	-	-	-	-	0.999914	0.227859	-	0.444817	0.537709	-	0.954647	-0.232209	-	0.906816	0.309922
ENSG00000023902	PLEKHO1	gene	1	150149183	150164720	+	1	-	-	-	-	0.594063	0.749559	-	0.0606499	1.32349	-	0.777623	0.55787	-	0.376032	0.949729
ENSG00000065154	OAT	gene	10	124397303	124418976	-	1	-	-	-	-	0.999914	-0.270479	-	0.662759	-0.617152	-	0.960721	0.157026	-	0.950013	0.0994589
ENSG00000070190	DAPP1	gene	4	99816827	99870190	+	1	-	-	-	-	0.0317649	-0.740094	-	0.168601	-0.541502	-	0.794277	-0.28403	-	0.870485	-0.195655
ENSG00000074706	IPCEF1	gene	6	154154496	154356792	-	1	-	-	-	-	0.999914	0.396767	-	0.819236	0.277858	-	0.508036	-0.565081	-	0.665485	-0.4263
ENSG00000077585	GPR137B	gene	1	236142505	236221865	+	1	-	-	-	-	0.238464	1.10353	-	0.165921	0.712847	-	0.934665	-0.262131	-	0.941923	0.243421
ENSG00000085662	AKR1B1	gene	7	134442356	134459284	-	1	-	-	-	-	0.999914	-0.233723	-	0.728067	-0.28433	-	0.694104	-0.397262	-	0.953943	-0.0668036
ENSG00000090013	BLVRB	gene	19	40447765	40465840	-	1	-	-	-	-	0.999914	-0.493673	-	0.912171	-0.20812	-	0.960721	0.0946012	-	0.950013	0.121169
ENSG00000092621	PHGDH	gene	1	119648411	119744226	+	1	-	-	-	-	0.362185	0.582354	-	0.952665	0.119169	-	0.671734	-0.229205	-	0.864199	-0.188646
ENSG00000092964	DPYSL2	gene	8	26514031	26658178	+	1	-	-	-	-	0.103332	-0.796	-	0.631135	-0.342406	-	0.894431	-0.271362	-	0.947404	-0.174855
ENSG00000101307	SIRPB1	gene	20	1563521	1620061	-	1	-	-	-	-	0.33724	0.640432	-	0.0482327	0.814997	-	0.954647	0.105967	-	0.560023	0.362417
ENSG00000101336	HCK	gene	20	32052188	32101856	+	1	-	-	-	-	0.409767	0.604007	-	0.0721051	0.605572	-	0.960721	0.0549373	-	0.676666	0.371845
ENSG00000103313	MEFV	gene	16	3242028	3256627	-	1	-	-	-	-	0.725883	1.30958	-	0.196025	1.52658	-	0.936545	-0.375505	-	0.884054	0.477006
ENSG00000103811	CTSH	gene	15	78921058	78949574	-	1	-	-	-	-	0.154807	0.869729	-	0.150579	0.710248	-	0.906309	-0.215909	-	0.649681	0.450841
ENSG00000104055	TGM5	gene	15	43232595	43266857	-	1	2	-	-	-	0.999914	0.197657	-	0.965326	-0.0888851	-	0.89552	0.179275	-	0.950013	0.098309
ENSG00000104894	CD37	gene	19	49335171	49343335	+	1	-	-	-	-	0.999914	-0.0549864	-	0.535681	0.910264	-	0.932198	0.282715	-	0.849759	0.380906
ENSG00000105501	SIGLEC5	gene	19	51611927	51645545	-	1	-	-	-	-	0.858188	0.484639	-	0.159518	0.669196	-	0.936545	-0.163411	-	0.816913	0.241695
ENSG00000107738	VSIR	gene	10	71747556	71773520	-	1	-	-	-	-	0.0187221	0.88183	-	0.00243424	0.893434	-	0.948368	0.230226	-	0.639622	0.535634
ENSG00000108798	ABI3	gene	17	49210411	49223225	+	1	-	-	-	-	0.876227	-0.589003	-	0.969024	0.0413484	-	0.758304	-0.335056	-	0.711402	-0.416137
ENSG00000110844	PRPF40B	gene	12	49568218	49644666	+	1	-	-	-	-	0.291696	0.704888	-	0.12234	0.618069	-	0.815353	0.260647	-	0.519983	0.410865
ENSG00000111305	GSG1	gene	12	13083532	13103683	-	1	-	-	-	-	0.999914	-0.449525	-	0.965326	0.0903064	-	0.976866	-0.0536618	-	0.950013	-0.0983478
ENSG00000111961	SASH1	gene	6	148272304	148552048	+	1	-	-	-	-	0.999914	-0.421044	-	0.646918	-0.757978	-	0.439906	-1.21051	-	0.947404	-0.377498
ENSG00000115590	IL1R2	gene	2	101991960	102028544	+	1	-	-	-	-	0.999914	0.416889	-	0.965326	0.132926	-	0.787947	-0.713254	-	0.973647	-0.0953109
ENSG00000116574	RHOU	gene	1	228735479	228746664	+	1	-	-	-	-	0.999914	-0.0864139	-	0.524384	-0.411135	-	0.960721	0.0500977	-	0.921086	0.161929
ENSG00000119900	OGFRL1	gene	6	71288811	71309059	+	1	-	-	-	-	0.999914	0.00267597	-	0.983256	-0.0200845	-	0.76416	-0.366461	-	0.845076	-0.267695
ENSG00000121297	TSHZ3	gene	19	31149979	31349547	-	1	-	-	-	-	0.177549	0.869216	-	0.248711	0.506372	-	0.960721	0.0465862	-	0.715984	0.289471
ENSG00000122694	GLIPR2	gene	9	36136536	36163913	+	1	-	-	-	-	0.0965592	0.623481	-	0.068533	0.765677	-	0.313366	0.647683	-	0.0824821	0.982991
ENSG00000124570	SERPINB6	gene	6	2948159	2972165	-	1	-	-	-	-	0.999914	0.250542	-	0.978774	0.0176639	-	0.436809	0.757182	-	0.151387	1.03901
ENSG00000126264	HCST	gene	19	35902480	35904377	+	1	-	-	-	-	0.999914	0.219303	-	0.146626	0.786534	-	0.82371	0.405464	-	0.801145	0.36123
ENSG00000127951	FGL2	gene	7	77193369	77199848	-	1	-	-	-	-	0.21901	-0.935818	-	0.178745	-1.50651	-	0.960721	-0.153445	-	0.950013	-0.160786
ENSG00000127954	STEAP4	gene	7	88270892	88306891	-	1	-	-	-	-	0.999914	0.910671	-	0.957434	0.302924	-	0.838432	1.56334	-	0.922953	1.19531
ENSG00000129450	SIGLEC9	gene	19	51124908	51136651	+	1	-	-	-	-	0.862684	0.921784	-	0.0579488	1.41118	-	0.862401	-0.467642	-	0.950013	0.168951
ENSG00000130592	LSP1	gene	11	1852970	1892267	+	1	-	-	-	-	0.952142	-0.251563	-	0.96704	-0.0283934	-	0.260014	-0.582587	-	0.586209	-0.393256
ENSG00000130598	TNNI2	gene	11	1838981	1841680	+	1	-	-	-	-	0.999914	0.376439	-	0.123438	1.46829	-	0.890076	0.48359	-	0.488987	1.4217
ENSG00000131355	ADGRE3	gene	19	14619117	14690027	-	1	-	-	-	-	0.327055	1.33006	-	0.177816	1.24759	-	0.942515	0.490986	-	0.723889	0.911769
ENSG00000133065	SLC41A1	gene	1	205789094	205813748	-	1	-	-	-	-	0.745392	0.588039	-	0.821962	0.365192	-	0.78548	-0.394221	-	0.973647	-0.0392126
ENSG00000134247	PTGFRN	gene	1	116909916	116990353	+	1	-	-	-	-	0.618481	0.642351	-	0.952665	0.150509	-	0.718205	-0.29179	-	0.865833	-0.201855
ENSG00000135905	DOCK10	gene	2	224765090	225042445	-	1	-	-	-	-	0.327055	0.595072	-	0.368477	0.570923	-	0.890076	-0.158876	-	0.993013	0.00895327
ENSG00000137177	KIF13A	gene	6	17759183	17987635	-	1	-	-	-	-	0.999914	0.0562409	-	0.236403	0.668815	-	0.790977	0.296789	-	0.332637	0.731055
ENSG00000138172	CALHM2	gene	10	103446786	103452402	-	1	-	-	-	-	0.999914	0.00410097	-	0.934558	0.124165	-	0.890076	-0.292547	-	0.997406	-0.00795104
ENSG00000139626	ITGB7	gene	12	53191323	53207282	-	1	-	-	-	-	0.999914	0.078621	-	0.401277	0.428826	-	0.416724	-0.650075	-	0.588465	-0.479083
ENSG00000143409	MINDY1	gene	1	150996086	151008375	-	1	-	-	-	-	0.999914	0.231866	-	0.547016	0.371879	-	0.858498	-0.22815	-	0.841422	-0.229712
ENSG00000146070	PLA2G7	gene	6	46704201	46735693	-	1	-	-	-	-	0.267668	1.73865	-	0.208948	1.55365	-	0.960721	0.233357	-	0.528916	1.5132
ENSG00000149418	ST14	gene	11	130159782	130210362	+	1	-	-	-	-	0.0597728	0.984253	-	0.101508	0.69129	-	0.916855	-0.237594	-	0.950013	-0.101063
ENSG00000155363	MOV10	gene	1	112673141	112700746	+	1	-	-	-	-	0.999914	0.229729	-	0.965326	0.0692803	-	0.557893	-1.29751	-	0.78647	-0.924861
ENSG00000155366	RHOC	gene	1	112701106	112707434	-	1	-	-	-	-	0.507833	0.876034	-	0.108076	1.21549	-	0.798511	-0.935162	-	0.950013	-0.34449
ENSG00000156587	UBE2L6	gene	11	57551656	57568284	-	1	-	-	-	-	0.831459	-0.452233	-	0.7731	-0.220234	-	0.604286	-1.10916	-	0.76875	-0.859525
ENSG00000160255	ITGB2	gene	21	44885953	44931989	-	1	1	-	-	-	0.999914	0.0157843	-	0.965326	0.0486684	-	0.529036	-0.471684	-	0.828032	-0.261045
ENSG00000160593	JAML	gene	11	118193740	118225094	-	1	-	-	-	-	0.362039	0.625488	-	0.118659	0.749832	-	0.833122	0.306259	-	0.552632	0.670948
ENSG00000162909	CAPN2	gene	1	223701593	223776018	+	1	-	-	-	-	0.999914	0.036758	-	0.965326	-0.0710666	-	0.658565	-0.542446	-	0.93449	-0.231635
ENSG00000163694	RBM47	gene	4	40423267	40630875	-	1	-	-	-	-	0.999914	-0.24448	-	0.965326	-0.126191	-	0.778175	0.322116	-	0.633506	0.563395
ENSG00000165178	-	gene	7	75156639	75172044	-	1	1	-	-	-	-	-	-	-	-	-	-	-	-	-	-
ENSG00000165891	E2F7	gene	12	77021248	77065569	-	1	-	-	-	-	0.246988	1.0473	-	0.208063	0.859012	-	0.954647	-0.144107	-	0.947294	0.153624
ENSG00000165959	CLMN	gene	14	95181940	95319908	-	1	-	-	-	-	0.999914	0.472429	-	0.665769	0.530068	-	0.562666	0.59422	-	0.146926	0.93853
ENSG00000167850	CD300C	gene	17	74541108	74546143	-	1	-	-	-	-	0.999914	0.299846	-	0.485605	0.408824	-	0.515391	-0.509096	-	0.937736	-0.172133
ENSG00000167851	CD300A	gene	17	74466399	74484796	+	1	-	-	-	-	0.999914	0.0179635	-	0.542224	0.685427	-	0.845321	-0.752787	-	0.950013	-0.409404
ENSG00000168461	RAB31	gene	18	9708275	9862551	+	1	1	-	-	-	0.704896	0.401219	-	0.505307	0.458039	-	0.972541	-0.0367981	-	0.631763	0.395435
ENSG00000169439	SDC2	gene	8	96493813	96611790	+	1	-	-	-	-	0.383964	1.40769	-	0.900993	0.416195	-	0.967762	0.091524	-	0.953726	-0.115585
ENSG00000171101	-	gene	19	51167328	51173524	+	1	-	-	-	-	-	-	-	-	-	-	-	-	-	-	-
ENSG00000172349	IL16	gene	15	81159575	81314058	+	1	-	-	-	-	0.999914	-0.12672	-	0.965326	0.0591728	-	0.855065	-0.225267	-	0.950013	-0.124126
ENSG00000173706	HEG1	gene	3	124965710	125055997	-	1	-	-	-	-	0.999914	0.630548	-	0.976192	0.0765388	-	0.81648	-0.930576	-	0.934145	-0.54878
ENSG00000173930	SLCO4C1	gene	5	102233986	102296284	-	1	-	-	-	-	0.145783	1.32627	-	0.130733	0.97107	-	0.960721	-0.125205	-	0.950013	-0.180884
ENSG00000176463	SLCO3A1	gene	15	91853708	92172435	+	1	-	-	-	-	0.790014	0.449924	-	0.50655	0.365231	-	0.928982	0.164323	-	0.816064	0.253045
ENSG00000179362	-	gene	15	45511136	45586290	+	1	-	-	-	-	-	-	-	-	-	-	-	-	-	-	-
ENSG00000182487	-	gene	7	73220624	73235945	+	1	1	-	-	-	-	-	-	-	-	-	-	-	-	-	-
ENSG00000184060	ADAP2	gene	17	30906344	30959322	+	1	-	-	-	-	0.999914	-0.0992075	-	0.934558	0.338345	-	0.858498	0.408895	-	0.580969	0.82143
ENSG00000186088	GSAP	gene	7	77310751	77416349	-	1	-	-	-	-	0.999914	0.193596	-	0.991789	-0.00978065	-	0.98138	0.0243923	-	0.921086	0.157627
ENSG00000187037	GPR141	gene	7	37683796	37833788	+	1	-	-	-	-	0.785676	-0.572158	-	0.45253	-0.619508	-	0.946644	-0.122054	-	0.998149	0.00393214
ENSG00000188641	DPYD	gene	1	97077743	97995000	-	1	-	-	-	-	0.796526	0.707985	-	0.877407	0.354624	-	0.711235	-0.495834	-	0.991047	0.017799
ENSG00000188822	CNR2	gene	1	23870515	23913362	-	1	2	-	-	-	0.999914	-0.0492136	-	0.661202	0.204868	-	0.647348	0.267366	-	0.966934	0.0274949
ENSG00000197019	SERTAD1	gene	19	40421589	40425992	-	1	-	-	-	-	0.474328	1.03336	-	0.212812	1.16721	-	0.550969	-0.701338	-	0.991778	0.0204029
ENSG00000197879	MYO1C	gene	17	1464186	1492812	-	1	-	-	-	-	0.999914	0.284435	-	0.9268	0.156983	-	0.893338	-0.247188	-	0.976078	0.0384666
ENSG00000204397	CARD16	gene	11	105041326	105101431	-	1	-	-	-	-	0.715478	-0.525348	-	0.972569	-0.0242557	-	0.899432	-0.184593	-	0.950013	-0.0840941
ENSG00000227039	ITGB2-AS1	gene	21	44921051	44929678	+	1	-	-	-	-	0.999914	0.475946	-	0.164971	1.25406	-	0.990252	0.0370443	-	0.950013	0.421145
ENSG00000231991	-	gene	9	33624274	33625293	+	1	-	-	-	-	-	-	-	-	-	-	-	-	-	-	-
ENSG00000232197	AL596442.1	gene	6	170160614	170163142	+	1	-	-	-	-	0.573542	-0.910005	-	0.462095	-0.649358	-	0.356224	-1.08319	-	0.336054	-1.11476
ENSG00000232295	AL589935.1	gene	6	71221457	71328228	-	1	-	-	-	-	0.999914	0.0077595	-	0.952665	-0.180777	-	0.779762	-0.421036	-	0.855759	-0.325287
ENSG00000232973	CYP1B1-AS1	gene	2	38073447	38231651	+	1	-	-	-	-	0.2679	1.27241	-	0.161349	1.34663	-	0.936545	0.174905	-	0.902061	0.23389
ENSG00000233369	-	gene	7	73154938	73207283	+	1	-	-	-	-	-	-	-	-	-	-	-	-	-	-	-
ENSG00000235865	GSN-AS1	gene	9	121280768	121285530	-	1	-	-	-	-	0.999914	0.592574	-	0.837137	0.428426	-	0.542586	-0.765178	-	0.747276	-0.555135
ENSG00000239998	LILRA2	gene	19	54572920	54590287	+	1	-	-	-	-	0.999914	-0.34332	-	0.243702	0.662503	-	0.525077	0.483165	-	0.124193	0.92738
ENSG00000247774	PCED1B-AS1	gene	12	47205898	47216456	-	1	-	-	-	-	0.435819	-0.700539	-	0.634844	0.539694	-	0.960721	-0.0611993	-	0.999841	-0.00250009
ENSG00000253230	LINC00599	gene	8	9900064	9905366	-	1	-	-	-	-	0.923795	1.46483	-	0.0636209	1.79048	-	0.173409	1.19755	-	0.136165	1.20235
ENSG00000254415	SIGLEC14	gene	19	51642553	51646801	-	1	-	-	-	-	0.999914	0.144184	-	0.952665	0.0959228	-	0.563824	-0.521152	-	0.995181	0.0103017
ENSG00000258227	CLEC5A	gene	7	141927357	141947007	-	1	-	-	-	-	0.0431664	0.848551	-	0.179887	0.65518	-	0.954647	0.140152	-	0.784069	0.276207
ENSG00000259827	AC026461.1	gene	16	56682470	56687807	+	1	-	-	-	-	0.104294	0.71247	-	0.0305023	0.949501	-	0.928347	0.196493	-	0.585701	0.519521
ENSG00000260861	AL049634.2	gene	20	1540144	1620009	-	1	-	-	-	-	0.674039	0.735682	-	0.795467	0.436542	-	0.408666	-0.525959	-	0.868308	-0.212133
ENSG00000261596	AC005632.2	gene	16	21626742	21627569	+	1	-	-	-	-	0.999914	-0.336249	-	0.997675	0.0042272	-	0.73928	0.549816	-	0.486183	1.11178
ENSG00000268500	AC018755.2	gene	19	51612091	51646889	-	1	-	-	-	-	0.888823	0.474576	-	0.249711	0.616372	-	0.761138	-0.289845	-	0.919584	0.163704
ENSG00000268758	-	gene	19	6952500	6997872	-	1	-	-	-	-	-	-	-	-	-	-	-	-	-	-	-
ENSG00000275215	-	gene	21	8395607	8395759	+	1	-	-	-	-	-	-	-	-	-	-	-	-	-	-	-
ENSG00000280194	AD000864.1	gene	19	35901561	35903855	-	1	-	-	-	-	0.988279	0.327225	-	0.130147	0.787413	-	0.904909	0.287608	-	0.829311	0.339352
ENSG00000283787	PRR33	gene	11	1888577	1891895	-	1	-	-	-	-	0.999914	-0.162507	-	0.934558	0.153867	-	0.798908	-0.277544	-	0.948261	-0.13423
ENSG00000284594	-	gene	11	1880045	1880147	+	1	-	-	-	-	-	-	-	-	-	-	-	-	-	-	-
AluY:Alu:SINE	-	TE	NA	NA	NA	NA	2	-	-	-	-	-	-	-	-	-	-	-	-	-	-	-
ENSG00000074800	ENO1	gene	1	8861000	8879250	-	2	-	-	-	-	0.999914	-0.137148	-	0.163174	-0.530003	-	0.2575	-0.502026	-	0.6328	-0.352421
ENSG00000075624	ACTB	gene	7	5527148	5563784	-	2	1	-	-	-	0.999914	-0.0708914	-	0.958554	0.0718206	-	0.930394	0.115666	-	0.739702	0.195706
ENSG00000083845	RPS5	gene	19	58386400	58394806	+	2	3	-	-	-	0.999914	0.0274099	-	0.644773	-0.273497	-	0.571432	-0.371598	-	0.391701	-0.358098
ENSG00000084207	GSTP1	gene	11	67583595	67586656	+	2	-	-	-	-	0.999914	0.00117835	-	0.864138	0.23801	-	0.607474	0.384585	-	0.487688	0.426838
ENSG00000087086	FTL	gene	19	48965309	48966879	+	2	-	-	-	-	0.999914	0.231646	-	0.779226	0.272432	-	0.705394	0.345823	-	0.500728	0.465106
ENSG00000089157	RPLP0	gene	12	120196699	120201235	-	2	-	-	-	-	0.999914	0.0533237	-	0.896192	-0.141268	-	0.770756	-0.21857	-	0.814339	-0.183664
ENSG00000100300	TSPO	gene	22	43151547	43163242	+	2	-	-	-	-	0.684564	-0.638662	-	0.2348	-0.463416	-	0.637869	-0.397577	-	0.566879	-0.382123
ENSG00000100316	RPL3	gene	22	39312882	39320389	-	2	3	-	-	-	0.999914	-0.0740402	-	0.952665	-0.0730213	-	0.936545	-0.113288	-	0.947294	-0.10109
ENSG00000100823	APEX1	gene	14	20455191	20457772	+	2	-	-	-	-	0.999914	-0.356491	-	0.214221	-0.735358	-	0.309155	-0.49422	-	0.495576	-0.446898
ENSG00000103363	ELOB	gene	16	2771414	2777297	-	2	-	-	-	-	0.999914	-0.105727	-	0.926144	0.148104	-	0.954647	0.1463	-	0.876853	0.158312
ENSG00000105193	RPS16	gene	19	39433137	39435949	-	2	-	-	-	-	0.999914	0.00144239	-	0.945145	0.139813	-	0.912671	0.142906	-	0.867138	0.122885
ENSG00000105202	FBL	gene	19	39834458	39846379	-	2	-	-	-	-	0.999914	-0.227264	-	0.248412	-0.408499	-	0.638507	-0.202057	-	0.807576	-0.196629
ENSG00000105372	RPS19	gene	19	41859918	41872926	+	2	-	-	-	-	0.999914	0.109613	-	0.776696	0.32519	-	0.608329	0.483429	-	0.251648	0.523129
ENSG00000105640	RPL18A	gene	19	17859910	17864153	+	2	-	-	-	-	0.999914	-0.0180543	-	0.969324	-0.0280541	-	0.938759	-0.148624	-	0.817661	-0.189968
ENSG00000105701	FKBP8	gene	19	18531751	18544077	-	2	-	-	-	-	0.999914	-0.0137815	-	0.977658	0.0154933	-	0.637574	-0.316645	-	0.695783	-0.240075
ENSG00000108107	RPL28	gene	19	55385345	55403250	+	2	-	-	-	-	0.999914	0.0259722	-	0.911717	0.204397	-	0.936545	0.162749	-	0.767042	0.1814
ENSG00000108298	RPL19	gene	17	39200283	39204732	+	2	-	-	-	-	0.999914	0.0105048	-	0.965326	0.0577663	-	0.961738	0.0350381	-	0.979734	0.0142944
ENSG00000108518	PFN1	gene	17	4945652	4949061	-	2	-	-	-	-	0.999914	-0.0313972	-	0.913162	0.13771	-	0.960721	0.0821718	-	0.825857	0.14798
ENSG00000109686	SH3D19	gene	4	151102751	151325632	-	2	-	-	-	-	0.999914	-0.0923516	-	0.988064	0.011745	-	0.706723	0.308814	-	0.698145	0.285792
ENSG00000111640	GAPDH	gene	12	6534512	6538374	+	2	-	-	-	-	0.999914	-0.135294	-	0.452583	-0.340185	-	0.367355	-0.301987	-	0.543473	-0.270343
ENSG00000115268	RPS15	gene	19	1438358	1440494	+	2	3	-	-	-	0.999914	-0.0286579	-	0.805161	0.234356	-	0.960721	0.0926264	-	0.950013	0.0534327
ENSG00000122862	SRGN	gene	10	69088103	69104805	+	2	-	-	-	-	0.241955	0.47551	-	0.679564	0.308332	-	0.758758	0.24839	-	0.471593	0.50332
ENSG00000123416	TUBA1B	gene	12	49127782	49131397	-	2	-	-	-	-	0.999914	-0.241459	-	0.017108	-0.557589	-	0.442303	-0.348186	-	0.630893	-0.268414
ENSG00000124614	RPS10	gene	6	34417454	34426125	-	2	-	-	-	-	0.999914	0.00180628	-	0.997027	0.00265208	-	0.967713	0.0426928	-	0.947294	0.105476
ENSG00000135390	ATP5MC2	gene	12	53632726	53677408	-	2	-	-	-	-	0.999914	-0.129362	-	0.876017	0.240568	-	0.573207	0.391757	-	0.412338	0.413316
ENSG00000136942	RPL35	gene	9	124857880	124861981	-	2	3	-	-	-	0.999914	-0.0489887	-	0.820184	0.267684	-	0.928347	0.233565	-	0.950013	0.105691
ENSG00000137818	RPLP1	gene	15	69452814	69456205	+	2	-	-	-	-	0.999914	0.109524	-	0.789817	0.285197	-	0.858498	0.24684	-	0.950013	0.111469
ENSG00000138326	RPS24	gene	10	78033732	78056813	+	2	-	-	-	-	0.999914	-0.10626	-	0.810561	0.301793	-	0.491947	0.492787	-	0.488331	0.444221
ENSG00000140264	SERF2	gene	15	43777087	43802589	+	2	-	-	-	-	0.999914	-0.126312	-	0.576968	-0.308807	-	0.158364	-0.4097	-	0.740623	-0.217619
ENSG00000140988	RPS2	gene	16	1962058	1964841	-	2	3	-	-	-	0.999914	-0.114012	-	0.994703	-0.00534592	-	0.984029	-0.0219243	-	0.950013	-0.0749116
ENSG00000142541	RPL13A	gene	19	49487554	49492308	+	2	3	-	-	-	0.999914	0.0516399	-	0.952665	0.119858	-	0.987458	0.0164453	-	0.961612	0.0309853
ENSG00000142676	RPL11	gene	1	23691742	23696835	+	2	-	-	-	-	0.999914	-0.128897	-	0.965326	0.0398468	-	0.708348	0.299995	-	0.626835	0.276394
ENSG00000144713	RPL32	gene	3	12834485	12841588	-	2	-	-	-	-	0.999914	-0.0803067	-	0.965326	0.0574449	-	0.928347	0.159825	-	0.829752	0.157616
ENSG00000145425	RPS3A	gene	4	151099624	151104642	+	2	-	-	-	-	0.999914	-0.0490437	-	0.978064	0.0189053	-	0.78888	0.249744	-	0.801308	0.213862
ENSG00000148303	RPL7A	gene	9	133348218	133351426	+	2	-	-	-	-	0.999914	-0.0657871	-	0.984705	0.010728	-	0.936482	0.125783	-	0.915824	0.112827
ENSG00000149273	RPS3	gene	11	75399515	75422280	+	2	-	-	-	-	0.999914	0.0432166	-	0.965326	-0.0507445	-	0.960721	-0.10578	-	0.950013	-0.0869154
ENSG00000149925	ALDOA	gene	16	30064164	30070457	+	2	-	-	-	-	0.999914	-0.258507	-	0.187781	-0.407356	-	0.162715	-0.419523	-	0.477718	-0.369097
ENSG00000152082	MZT2B	gene	2	130181737	130190729	+	2	-	-	-	-	0.999914	-0.165776	-	0.548288	0.45951	-	0.960721	0.07323	-	0.840749	-0.259281
ENSG00000152234	ATP5F1A	gene	18	46080248	46104334	-	2	-	-	-	-	0.85747	-0.355698	-	0.172886	-0.478657	-	0.949664	-0.101079	-	0.950815	-0.0394531
ENSG00000156508	EEF1A1	gene	6	73515750	73523797	-	2	-	-	-	-	0.999914	-0.0315012	-	0.746671	-0.181713	-	0.960721	-0.0832441	-	0.947775	-0.0975588
ENSG00000161016	RPL8	gene	8	144789765	144792587	-	2	-	-	-	-	0.999914	-0.141242	-	0.95075	0.124574	-	0.949375	0.127957	-	0.947404	0.0903291
ENSG00000162244	RPL29	gene	3	51993522	51995942	-	2	-	-	-	-	0.999914	-0.110793	-	0.980824	-0.0149231	-	0.960721	0.0828757	-	0.972486	0.0230164
ENSG00000164587	RPS14	gene	5	150442635	150449739	-	2	-	-	-	-	0.999914	-0.0597336	-	0.965326	0.0414122	-	0.960721	0.0758326	-	0.950013	0.0460519
ENSG00000166441	RPL27A	gene	11	8682788	8714759	+	2	-	-	-	-	0.999914	-0.0389226	-	0.943495	0.140533	-	0.960721	0.0815177	-	0.950013	0.0627131
ENSG00000167526	RPL13	gene	16	89560657	89566828	+	2	-	-	-	-	0.999914	-0.0483296	-	0.944159	0.129721	-	0.987458	0.0234443	-	0.950013	-0.0620646
ENSG00000167552	TUBA1A	gene	12	49184795	49189080	-	2	-	-	-	-	0.713357	-0.484366	-	0.490636	-0.353677	-	0.641639	-1.05987	-	0.696057	-0.948946
ENSG00000168028	RPSA	gene	3	39406716	39412542	+	2	-	-	-	-	0.999914	0.0136962	-	0.335804	-0.412186	-	0.386367	-0.358292	-	0.7755	-0.227174
ENSG00000172757	CFL1	gene	11	65823022	65862026	-	2	-	-	-	-	0.999914	-0.0503687	-	0.952665	-0.0714033	-	0.950634	-0.0853072	-	0.998149	0.00317186
ENSG00000174444	RPL4	gene	15	66498015	66524532	-	2	3	-	-	-	0.999914	-0.125661	-	0.504117	-0.269824	-	0.849436	-0.137449	-	0.860011	-0.132066
ENSG00000176978	DPP7	gene	9	137110546	137115177	-	2	-	-	-	-	0.751507	-0.375728	-	0.206773	-0.45723	-	0.96048	-0.109404	-	0.740623	-0.235298
ENSG00000177600	RPLP2	gene	11	809965	812880	+	2	-	-	-	-	0.999914	-0.0518728	-	0.697822	0.406663	-	0.537033	0.498284	-	0.490228	0.422466
ENSG00000179091	CYC1	gene	8	144095039	144097525	+	2	-	-	-	-	0.999914	-0.104858	-	0.0828722	-0.562456	-	0.128505	-0.522166	-	0.422066	-0.474707
ENSG00000184009	ACTG1	gene	17	81509971	81523847	-	2	-	-	-	-	0.999914	0.0795152	-	0.800547	0.192108	-	0.960721	0.0471057	-	0.855711	0.113363
ENSG00000185624	P4HB	gene	17	81843161	81860624	-	2	-	-	-	-	0.999914	0.0424726	-	0.934558	-0.0919594	-	0.960721	-0.0411115	-	0.950013	0.0680419
ENSG00000185834	-	gene	20	55074644	55075140	+	2	-	-	-	-	-	-	-	-	-	-	-	-	-	-	-
ENSG00000187514	PTMA	gene	2	231706895	231713541	+	2	3	-	-	-	0.508179	-0.615685	-	0.0385214	-0.760872	-	0.625709	-0.366814	-	0.438368	-0.49082
ENSG00000188219	POTEE	gene	2	131218067	131265278	+	2	-	-	-	-	0.999914	-0.851052	-	0.919201	-0.533357	-	0.954647	-0.603749	-	0.950013	-0.364108
ENSG00000188229	TUBB4B	gene	9	137241287	137243707	+	2	-	-	-	-	0.999914	0.119182	-	0.924833	-0.108555	-	0.870225	-0.129845	-	0.950013	-0.0596356
ENSG00000188460	-	gene	1	223863726	223864851	-	2	-	-	-	-	-	-	-	-	-	-	-	-	-	-	-
ENSG00000188846	RPL14	gene	3	40457292	40468587	+	2	-	-	-	-	0.999914	-0.224221	-	0.965326	-0.0508208	-	0.801923	0.225886	-	0.832457	0.153701
ENSG00000189343	-	gene	17	19445970	19446852	-	2	-	-	-	-	-	-	-	-	-	-	-	-	-	-	-
ENSG00000196230	TUBB	gene	6	30720352	30725426	+	2	-	-	-	-	0.999914	-0.153888	-	0.296441	-0.460127	-	0.349363	-0.378707	-	0.683533	-0.282422
ENSG00000196604	POTEF	gene	2	130074030	130129222	-	2	-	-	-	-	0.999914	0.9016	-	0.9977	0.0105182	-	0.954647	-0.575446	-	0.998721	-0.0222965
ENSG00000197958	RPL12	gene	9	127447674	127451406	-	2	-	-	-	-	0.999914	-0.0281773	-	0.739576	0.310546	-	0.715296	0.366651	-	0.757876	0.255254
ENSG00000198134	-	gene	12	12111163	12111489	+	2	-	-	-	-	-	-	-	-	-	-	-	-	-	-	-
ENSG00000198242	RPL23A	gene	17	28719985	28724359	+	2	-	-	-	-	0.999914	-0.059923	-	0.942698	-0.0925471	-	0.981256	-0.0144481	-	0.997102	-0.00362198
ENSG00000204196	-	gene	2	203190780	203191277	+	2	-	-	-	-	-	-	-	-	-	-	-	-	-	-	-
ENSG00000204525	HLA-C	gene	6	31268749	31272130	-	2	1	-	-	-	0.999914	-0.0858362	-	0.389909	0.486354	-	0.970315	0.0383234	-	0.836293	0.195072
ENSG00000204628	RACK1	gene	5	181236909	181248096	-	2	-	-	-	-	0.999914	-0.0659738	-	0.918614	-0.106877	-	0.987458	-0.0145895	-	0.991163	0.00823223
ENSG00000205871	-	gene	15	43115702	43116493	-	2	-	-	-	-	-	-	-	-	-	-	-	-	-	-	-
ENSG00000213315	-	gene	14	90766531	90766989	+	2	-	-	-	-	-	-	-	-	-	-	-	-	-	-	-
ENSG00000213442	-	gene	12	104265309	104265836	+	2	-	-	-	-	-	-	-	-	-	-	-	-	-	-	-
ENSG00000213763	-	gene	5	77784881	77786003	+	2	-	-	-	-	-	-	-	-	-	-	-	-	-	-	-
ENSG00000214182	-	gene	13	81689911	81691072	+	2	-	-	-	-	-	-	-	-	-	-	-	-	-	-	-
ENSG00000214263	-	gene	13	67266845	67267706	-	2	-	-	-	-	-	-	-	-	-	-	-	-	-	-	-
ENSG00000214391	-	gene	11	90282560	90284172	+	2	-	-	-	-	-	-	-	-	-	-	-	-	-	-	-
ENSG00000218426	-	gene	6	153282287	153282733	-	2	-	-	-	-	-	-	-	-	-	-	-	-	-	-	-
ENSG00000218537	MIF-AS1	gene	22	23894426	23898930	-	2	-	-	-	-	0.618481	-0.526037	-	0.971269	-0.0234218	-	0.969317	-0.0458216	-	0.475662	-0.313252
ENSG00000219470	-	gene	6	43538822	43539703	-	2	-	-	-	-	-	-	-	-	-	-	-	-	-	-	-
ENSG00000221983	UBA52	gene	19	18571730	18577550	+	2	-	-	-	-	0.999914	0.0289849	-	0.840016	0.255257	-	0.842617	0.216136	-	0.674839	0.239631
ENSG00000223396	-	gene	1	201518703	201584367	+	2	-	-	-	-	-	-	-	-	-	-	-	-	-	-	-
ENSG00000225178	-	gene	19	23827162	23828049	+	2	-	-	-	-	-	-	-	-	-	-	-	-	-	-	-
ENSG00000225475	-	gene	1	56619409	56619549	-	2	-	-	-	-	-	-	-	-	-	-	-	-	-	-	-
ENSG00000227097	-	gene	11	82689559	82689768	+	2	-	-	-	-	-	-	-	-	-	-	-	-	-	-	-
ENSG00000230037	-	gene	2	136329441	136329913	-	2	-	-	-	-	-	-	-	-	-	-	-	-	-	-	-
ENSG00000231500	RPS18	gene	6	33272075	33276511	+	2	3	-	-	-	0.999914	-0.0821536	-	0.965326	-0.0448619	-	0.973289	-0.0300067	-	0.958179	-0.0329645
ENSG00000233276	-	gene	3	49357176	49358358	-	2	-	-	-	-	-	-	-	-	-	-	-	-	-	-	-
ENSG00000233927	RPS28	gene	19	8321158	8323340	+	2	-	-	-	-	0.999914	-0.0593989	-	0.934558	-0.110969	-	0.960721	-0.0968847	-	0.950013	-0.0617794
ENSG00000234618	-	gene	9	76398699	76399586	+	2	-	-	-	-	-	-	-	-	-	-	-	-	-	-	-
ENSG00000234745	HLA-B	gene	6	31269491	31357188	-	2	1	-	-	-	0.999914	0.04511	-	0.333107	0.545471	-	0.967762	-0.0376863	-	0.876463	0.170984
ENSG00000235508	-	gene	20	45640486	45641370	-	2	-	-	-	-	-	-	-	-	-	-	-	-	-	-	-
ENSG00000237039	-	gene	2	231256097	231256306	+	2	-	-	-	-	-	-	-	-	-	-	-	-	-	-	-
ENSG00000240087	-	gene	12	68552995	68553882	-	2	-	-	-	-	-	-	-	-	-	-	-	-	-	-	-
ENSG00000240342	-	gene	12	118246084	118246962	+	2	-	-	-	-	-	-	-	-	-	-	-	-	-	-	-
ENSG00000240652	-	gene	11	107908420	107908764	+	2	-	-	-	-	-	-	-	-	-	-	-	-	-	-	-
ENSG00000240972	MIF	gene	22	23894383	23895227	+	2	-	-	-	-	0.620271	-0.525953	-	0.969024	-0.0291578	-	0.960721	-0.0541031	-	0.453263	-0.321589
ENSG00000241255	-	gene	11	33237008	33237409	+	2	-	-	-	-	-	-	-	-	-	-	-	-	-	-	-
ENSG00000242071	-	gene	14	69885340	69886140	-	2	-	-	-	-	-	-	-	-	-	-	-	-	-	-	-
ENSG00000242299	-	gene	3	101576489	101576947	-	2	-	-	-	-	-	-	-	-	-	-	-	-	-	-	-
ENSG00000243779	-	gene	18	13919603	13919923	-	2	-	-	-	-	-	-	-	-	-	-	-	-	-	-	-
ENSG00000248527	-	gene	1	633696	634376	+	2	-	-	-	-	-	-	-	-	-	-	-	-	-	-	-
ENSG00000250982	-	gene	16	28239693	28240668	-	2	-	-	-	-	-	-	-	-	-	-	-	-	-	-	-
ENSG00000251357	AP000350.4	gene	22	23862188	23895223	+	2	-	-	-	-	0.771689	-0.490205	-	0.934558	0.143847	-	0.960721	0.105267	-	0.833535	-0.157744
ENSG00000254772	EEF1G	gene	11	62559596	62574086	-	2	-	-	-	-	0.999914	-0.178481	-	0.965326	-0.0609222	-	0.960721	0.0391265	-	0.948142	0.080287
ENSG00000255508	AP002990.1	gene	11	62559603	62591531	-	2	-	-	-	-	0.999914	-0.176993	-	0.965326	-0.0633232	-	0.960721	0.0352276	-	0.950013	0.0773559
ENSG00000258017	AC011603.2	gene	12	49127782	49147869	+	2	-	-	-	-	0.999914	-0.254365	-	0.151287	-0.435004	-	0.75929	-0.174569	-	0.868308	-0.118345
ENSG00000258232	AC125611.3	gene	12	49265156	49273306	-	2	-	-	-	-	0.999914	0.135887	-	0.939859	0.0939998	-	0.960721	-0.0532298	-	0.926582	0.111685
ENSG00000258477	-	gene	14	68421698	68422196	-	2	-	-	-	-	-	-	-	-	-	-	-	-	-	-	-
ENSG00000262831	AC145207.3	gene	17	81843165	81843958	+	2	-	-	-	-	0.999914	0.00828145	-	0.782527	0.289697	-	0.517097	0.502982	-	0.370574	0.551219
ENSG00000264577	AC010761.2	gene	17	28721487	28722877	-	2	-	-	-	-	0.999914	-0.0893264	-	0.96907	-0.0235235	-	0.770517	0.169077	-	0.803792	0.152563
ENSG00000269968	AC006064.4	gene	12	6537794	6538370	-	2	-	-	-	-	0.999914	-0.126003	-	0.965326	-0.0435832	-	0.98135	0.0226084	-	0.969436	0.0206443
ENSG00000270800	RPS10-NUDT3	gene	6	34284887	34426071	-	2	-	-	-	-	0.999914	-0.00993085	-	0.980619	-0.0138549	-	0.982081	0.0251728	-	0.950013	0.0786628
ENSG00000272540	AL662797.1	gene	6	30723105	30723877	-	2	-	-	-	-	0.999914	-0.110151	-	0.38422	-0.706296	-	0.221525	-0.750488	-	0.524782	-0.58702
ENSG00000273189	AC010619.2	gene	19	49474586	49487637	+	2	-	-	-	-	0.999914	0.0430906	-	0.759594	-0.189562	-	0.18999	-0.638723	-	0.391919	-0.558319
ENSG00000280614	FP236383.2	gene	21	8393419	8394341	-	2	-	-	-	-	0.999914	0.516928	-	0.563509	1.62096	-	0.366782	2.75981	-	0.495837	2.43787
ENSG00000280800	-	gene	21	8210384	8211306	-	2	-	-	-	-	-	-	-	-	-	-	0.340452	5.69876	-	-	-
ENSG00000281087	-	gene	15	21709649	21710270	-	2	-	-	-	-	-	-	-	-	-	-	-	-	-	-	-
ENSG00000281181	FP236383.3	gene	21	8437629	8438551	-	2	-	-	-	-	0.999914	0.114888	-	0.753349	0.619077	-	0.145794	1.35587	-	0.43054	0.906963
ENSG00000281383	FP671120.5	gene	21	8254592	8255514	-	2	-	-	-	-	0.999914	-0.680486	-	0.944159	-0.483398	-	0.590358	1.80347	-	0.884054	1.00962
ENSG00000283041	-	gene	7	133034607	133035920	-	2	-	-	-	-	-	-	-	-	-	-	-	-	-	-	-
ENSG00000284378	-	gene	2	231713314	231713398	+	2	-	-	-	-	-	-	-	-	-	-	-	-	-	-	-
ENSG00000285043	AC093512.2	gene	16	30053090	30070420	+	2	-	-	-	-	0.999914	-0.262166	-	0.212358	-0.399893	-	0.183455	-0.403526	-	0.490415	-0.35627
ENSG00000198848	CES1	gene	16	55802851	55833337	-	3	-	YES	YES	UP	1.40957e-05	1.64395	UP	4.42324e-07	2.11297	-	0.0996666	1.02797	UP	0.00123453	1.73077
ENSG00000065618	COL17A1	gene	10	104031286	104085957	-	3	1	-	-	UP	0.000329711	1.74209	UP	0.00135087	1.53791	UP	0.0216164	1.74715	UP	0.000889025	2.12068
ENSG00000143546	S100A8	gene	1	153390032	153391073	-	3	1	-	-	UP	0.000672882	1.5414	UP	0.00101118	1.69447	-	0.142283	1.34378	-	0.312989	1.97158
ENSG00000163220	S100A9	gene	1	153357854	153361023	+	3	1	-	-	UP	9.64795e-05	1.47361	UP	0.0145688	1.06553	-	0.669682	0.490486	-	0.235175	0.951528
ENSG00000257017	HP	gene	16	72054592	72061055	+	3	1	-	-	UP	0.00353211	1.32671	UP	1.14656e-05	1.75574	-	0.778175	0.265066	-	0.233657	1.06081
ENSG00000257764	AC020656.1	gene	12	69353493	69354225	-	3	1	-	-	-	0.999914	0.25386	-	0.800547	0.294092	UP	0.0138929	1.04999	UP	0.0158885	1.22987
ENSG00000090382	LYZ	gene	12	69348341	69354234	+	3	1	-	-	-	0.990949	0.344759	-	0.913162	0.239876	-	0.629906	0.422027	-	0.312989	0.677355
ENSG00000267881	AC243967.1	gene	19	41708612	41761282	+	3	1	-	-	-	0.304091	1.4938	-	0.434864	1.46977	-	0.692296	-0.951921	-	0.944162	-0.417618
ENSG00000226281	AL031123.1	gene	6	6692744	6739030	-	3	2	-	-	-	0.999914	0.40153	-	0.0401149	0.996734	UP	0.0139173	1.34754	UP	0.0369481	1.48539
ENSG00000109452	INPP4B	gene	4	142023160	142847432	-	3	2	-	-	-	0.56472	-1.15224	-	0.16521	-1.33922	-	0.880603	-0.259722	-	0.548377	-0.53565
ENSG00000007038	PRSS21	gene	16	2817180	2826304	+	3	-	-	-	UP	0.030749	6.10875	UP	1.43546e-07	8.42538	UP	0.0313174	5.60111	UP	9.34967e-05	7.38337
ENSG00000010327	STAB1	gene	3	52495338	52524495	+	3	-	-	-	UP	0.004875	1.49468	UP	1.10278e-13	3.17703	UP	4.81375e-17	2.81913	UP	2.30178e-17	3.89334
ENSG00000111057	KRT18	gene	12	52948871	52952906	+	3	-	-	-	UP	7.76225e-06	3.14774	UP	4.55198e-10	4.00105	UP	0.000682224	2.19939	UP	1.94786e-08	3.27719
ENSG00000125810	CD93	gene	20	23079360	23086324	-	3	-	-	-	UP	0.000296489	4.67539	UP	1.2945e-09	5.36828	UP	0.00835918	2.99705	UP	7.00639e-08	4.6629
ENSG00000135119	RNFT2	gene	12	116738178	116853631	+	3	-	-	-	UP	0.00669385	2.42479	UP	4.78196e-11	3.51768	UP	5.93764e-06	3.22849	UP	2.33137e-07	4.12412
ENSG00000136856	SLC2A8	gene	9	127397138	127408424	+	3	-	-	-	UP	4.35264e-08	3.84317	UP	3.42875e-27	5.27629	UP	5.10445e-11	4.2403	UP	1.48115e-12	5.03743
ENSG00000143891	GALM	gene	2	38666081	38741237	+	3	-	-	-	UP	2.09117e-05	6.07153	UP	4.29662e-14	7.66249	UP	0.0332251	3.95626	UP	0.00106182	5.02316
ENSG00000146592	CREB5	gene	7	28299321	28825894	+	3	-	-	-	UP	5.56615e-07	1.90595	UP	0.00343733	1.828	UP	1.23755e-11	2.23009	UP	1.5033e-07	2.44723
ENSG00000155657	TTN	gene	2	178525989	178830802	-	3	-	-	-	UP	1.15147e-05	2.7439	UP	2.28259e-18	3.87574	UP	6.30873e-06	3.25955	UP	0.0036322	4.1965
ENSG00000157303	SUSD3	gene	9	93058688	93085133	+	3	-	-	-	UP	0.000135077	7.60719	UP	5.10138e-12	10.1437	UP	9.60642e-05	6.29533	UP	4.16995e-07	7.60918
ENSG00000164050	PLXNB1	gene	3	48403854	48430086	-	3	-	-	-	UP	5.74538e-05	1.99952	UP	3.974e-12	2.93614	UP	0.000746521	2.09958	UP	8.80167e-06	2.4003
ENSG00000169385	RNASE2	gene	14	20955487	20956436	+	3	-	-	-	UP	6.73608e-06	2.06995	UP	1.75941e-06	2.39697	UP	0.0138929	1.58218	UP	0.00134483	1.91602
ENSG00000182308	DCAF4L1	gene	4	41981756	41986465	+	3	-	-	-	UP	0.0156752	3.22357	UP	6.56697e-20	3.69911	UP	3.82651e-20	3.30325	UP	7.93837e-14	4.269
ENSG00000182676	PPP1R27	gene	17	81833492	81835050	-	3	-	-	-	UP	0.00321403	3.88103	UP	2.49202e-22	5.31731	UP	0.000624562	3.67216	UP	1.10428e-05	4.66314
ENSG00000187955	COL14A1	gene	8	120059780	120373573	+	3	-	-	-	UP	8.53028e-09	6.5889	UP	5.44946e-27	9.03769	UP	1.50414e-21	8.99963	UP	7.89366e-25	10.4094
ENSG00000196155	PLEKHG4	gene	16	67277510	67289499	+	3	-	-	-	UP	0.0293973	2.51178	UP	3.86544e-14	2.84411	UP	6.577e-06	1.89955	UP	1.77817e-09	2.38452
ENSG00000224810	AL355482.1	gene	1	182062677	182069253	-	3	-	-	-	UP	0.00319579	4.5652	UP	7.9776e-11	5.94655	UP	5.49653e-06	6.40716	UP	3.78143e-06	6.97365
ENSG00000227706	AL713998.1	gene	6	67887646	67889339	-	3	-	-	-	UP	1.03985e-08	5.06579	UP	0	5.41288	UP	5.62551e-37	4.79938	UP	1.28177e-41	5.45979
ENSG00000228918	LINC01344	gene	1	182129310	182314061	-	3	-	-	-	UP	0.000366927	6.55818	UP	3.13072e-09	7.34537	UP	6.50562e-05	5.97302	UP	4.59397e-05	6.59599
ENSG00000230628	AL160408.3	gene	1	234669523	234696153	-	3	-	-	-	UP	1.01915e-12	8.58999	UP	2.60878e-19	9.02524	UP	2.82315e-27	6.79997	UP	7.74387e-11	7.75669
ENSG00000237298	TTN-AS1	gene	2	178521183	178779963	+	3	-	-	-	UP	4.52179e-06	2.78883	UP	2.60878e-19	3.90462	UP	0.00115658	2.99238	UP	0.0327078	3.76552
ENSG00000246705	H2AFJ	gene	12	14774383	14778002	+	3	-	-	-	UP	0.0280706	2.9936	UP	3.88253e-09	4.43708	UP	0.0216076	3.09671	UP	0.000342771	4.64148
ENSG00000272602	ZNF595	gene	4	53286	88208	+	3	-	-	-	UP	0.000369233	8.82517	UP	1.00174e-10	9.4901	UP	8.58586e-06	7.40991	UP	2.16117e-07	8.40308
ENSG00000007866	TEAD3	gene	6	35473597	35497079	-	3	-	-	-	UP	4.27703e-07	2.59182	UP	9.76112e-23	2.76893	-	0.2575	0.670415	UP	0.0134675	1.1956
ENSG00000067798	NAV3	gene	12	77324641	78213010	+	3	-	-	-	UP	0.0222101	3.96928	UP	1.96081e-09	4.25361	-	0.112048	1.56318	UP	0.000114484	2.68314
ENSG00000107954	NEURL1	gene	10	103493979	103592552	+	3	-	-	-	UP	0.0127869	2.77671	UP	2.5062e-10	3.61989	-	0.105395	2.33999	UP	0.0021588	3.32167
ENSG00000120949	TNFRSF8	gene	1	12063303	12144207	+	3	-	-	-	UP	0.000242643	1.50086	UP	0.00126568	1.23723	-	0.056281	1.18364	UP	0.0134675	1.57911
ENSG00000134198	TSPAN2	gene	1	115048011	115089503	-	3	-	-	-	UP	0.00221058	1.34732	UP	0.00481546	1.26545	-	0.0761319	0.889861	UP	0.0191536	1.32597
ENSG00000169071	ROR2	gene	9	91563091	91950228	-	3	-	-	-	UP	0.000571749	2.45634	UP	1.00799e-09	2.55215	-	0.0564518	1.68624	UP	0.00199492	2.34685
ENSG00000284874	AC000093.1	gene	22	19717220	19724772	+	3	-	-	-	UP	0.000374718	1.53045	UP	8.79891e-08	2.50008	-	0.0853785	1.12626	UP	0.000302579	1.83026
ENSG00000069011	PITX1	gene	5	135027734	135034813	-	3	-	-	-	UP	0.00228168	1.00161	UP	3.52668e-05	1.17161	-	0.960721	0.0905035	-	0.927924	0.161916
ENSG00000086548	CEACAM6	gene	19	41750977	41772211	+	3	-	-	-	UP	0.000325062	1.13099	UP	0.000169491	1.3661	-	0.50362	0.620524	-	0.470797	0.755723
ENSG00000108679	LGALS3BP	gene	17	78971238	78979947	-	3	-	-	-	UP	0.00419359	2.39272	UP	2.74817e-19	4.42351	-	0.950634	-0.604099	-	0.94079	0.665657
ENSG00000122986	HVCN1	gene	12	110627841	110704950	-	3	-	-	-	UP	0.00205691	1.25687	UP	5.53956e-07	2.29728	-	0.485009	0.497854	-	0.129165	0.996088
ENSG00000135636	DYSF	gene	2	71453722	71686768	+	3	-	-	-	UP	0.000316104	2.49546	UP	6.9664e-09	2.78908	-	0.0717615	1.92938	-	0.10056	2.76421
ENSG00000158825	CDA	gene	1	20589086	20618903	+	3	-	-	-	UP	0.0131771	1.27387	UP	0.000749875	1.50487	-	0.474479	0.796534	-	0.0957945	1.48227
ENSG00000159339	PADI4	gene	1	17308195	17364004	+	3	-	-	-	UP	0.00518126	1.99878	UP	0.0131617	1.56094	-	0.20258	1.19938	-	0.240642	2.08349
ENSG00000163221	S100A12	gene	1	153373711	153375621	-	3	-	-	-	UP	0.0386991	1.64625	UP	0.0386416	1.42481	-	0.552639	1.48797	-	0.419172	2.0821
ENSG00000138772	ANXA3	gene	4	78551747	78610451	+	3	-	-	-	UP	0.00387465	2.15075	-	0.0828514	1.76305	-	0.477441	0.560017	-	0.504492	0.721028
ENSG00000121807	CCR2	gene	3	46353734	46360928	+	3	-	-	-	DOWN	7.93269e-06	-2.44232	DOWN	7.70818e-06	-2.22713	-	0.85426	-0.350527	-	0.669438	-0.532409
ENSG00000124491	F13A1	gene	6	6144085	6321013	-	3	-	-	-	DOWN	1.17666e-06	-2.49093	DOWN	2.23738e-05	-1.69231	-	0.960721	-0.299601	-	0.675737	-0.550732
ENSG00000157445	CACNA2D3	gene	3	54122547	55074557	+	3	-	-	-	DOWN	0.00012198	-2.35915	DOWN	3.30731e-08	-2.01242	-	0.960721	0.103991	-	0.950013	-0.0854212
ENSG00000186818	LILRB4	gene	19	54643889	54670359	+	3	-	-	-	DOWN	2.66355e-09	-2.66722	DOWN	0.00298009	-1.40791	-	0.618155	-0.54524	-	0.950013	-0.109522
ENSG00000255833	TIFAB	gene	5	135444226	135452351	-	3	-	-	-	DOWN	5.59283e-08	-2.8094	DOWN	1.14817e-12	-2.80223	-	0.798511	-0.434049	-	0.868308	-0.359097
ENSG00000002726	AOC1	gene	7	150824627	150861504	+	3	-	-	-	DOWN	0.0190924	-1.47931	-	0.945178	0.22286	-	0.099743	1.63576	-	0.0921977	1.585
ENSG00000117245	KIF17	gene	1	20664014	20718017	-	3	-	-	-	DOWN	0.0059523	-1.78718	-	0.96487	-0.101443	-	0.474877	0.517143	-	0.151981	0.822834
ENSG00000128604	IRF5	gene	7	128937457	128950038	+	3	-	-	-	DOWN	0.00326903	-1.25907	-	0.271477	-0.517409	-	0.772549	0.292661	-	0.472779	0.496778
ENSG00000196154	S100A4	gene	1	153543613	153550136	-	3	-	-	-	DOWN	0.00247915	-1.06345	-	0.665769	0.548023	-	0.488128	0.621668	-	0.186469	1.01566
ENSG00000112053	SLC26A8	gene	6	35943514	36024868	-	3	-	-	-	-	0.0632364	1.13349	UP	3.15234e-06	2.10745	UP	0.00295899	2.48487	UP	0.00125176	2.71732
ENSG00000119125	GDA	gene	9	72114595	72257193	+	3	-	-	-	-	0.4659	4.26322	UP	4.69671e-05	6.99375	UP	4.51978e-08	8.29153	UP	3.57752e-11	9.77179
ENSG00000124721	DNAH8	gene	6	38715341	39030529	+	3	-	-	-	-	0.299388	9.18891	UP	1.4904e-12	9.62638	UP	9.92852e-06	7.50002	UP	3.1187e-07	8.77359
ENSG00000130529	TRPM4	gene	19	49157741	49211836	+	3	-	-	-	-	0.796295	6.16486	UP	9.30548e-09	8.48054	UP	0.00407148	3.24554	UP	7.51502e-09	4.52463
ENSG00000138449	SLC40A1	gene	2	189560579	189583758	-	3	-	-	-	-	0.24382	1.12303	UP	0.000108043	2.48185	UP	6.45707e-05	1.39368	UP	0.00262202	1.60468
ENSG00000150540	HNMT	gene	2	137964020	138016364	+	3	-	-	-	-	0.6516	1.24719	UP	0.000350679	2.56683	UP	0.0449304	1.93883	UP	0.00544413	2.78051
ENSG00000160161	CILP2	gene	19	19538248	19546659	+	3	-	-	-	-	0.193548	0.808383	UP	9.18805e-05	1.99507	UP	0.0135679	1.85984	UP	0.011313	1.85797
ENSG00000171540	OTP	gene	5	77628712	77639688	-	3	-	-	-	-	0.258223	2.64697	UP	0.00020868	3.12869	UP	2.78397e-10	3.79664	UP	2.93886e-12	4.36506
ENSG00000183963	SMTN	gene	22	31064105	31104757	+	3	-	-	-	-	0.0965592	1.05377	UP	9.48863e-12	1.8881	UP	0.000925809	1.40849	UP	1.45148e-06	1.79711
ENSG00000185101	ANO9	gene	11	417933	442011	-	3	-	-	-	-	0.999914	0.170555	UP	4.10845e-06	3.55657	UP	7.38676e-05	2.22177	UP	2.01975e-06	2.93178
ENSG00000186205	MARC1	gene	1	220786913	220819659	+	3	-	-	-	-	0.999914	0.222832	UP	0.0123338	1.62844	UP	0.00367485	1.69123	UP	0.000615758	2.16495
ENSG00000186235	LINC02610	gene	2	238224552	238231677	-	3	-	-	-	-	0.0594766	4.16292	UP	3.23474e-08	5.82725	UP	5.84408e-05	5.60609	UP	2.27903e-05	6.0914
ENSG00000189223	PAX8-AS1	gene	2	113211522	113276581	+	3	-	-	-	-	0.0564984	8.12518	UP	5.69588e-13	9.84335	UP	2.89853e-05	7.25911	UP	7.23254e-05	9.30002
ENSG00000197355	UAP1L1	gene	9	137077517	137084539	+	3	-	-	-	-	0.999914	0.0362779	UP	0.00190399	1.21494	UP	0.0468422	1.0081	UP	0.000306269	1.66686
ENSG00000240403	KIR3DL2	gene	19	54850443	54867207	+	3	-	-	-	-	0.192959	1.60545	UP	1.07568e-16	3.72901	UP	1.24026e-06	2.61238	UP	3.01481e-07	3.38912
ENSG00000248538	AC022784.1	gene	8	9151695	9425524	+	3	-	-	-	-	0.143791	1.78148	UP	1.16391e-11	3.69791	UP	0.000267432	2.5019	UP	7.51502e-09	3.85649
ENSG00000251381	LINC00958	gene	11	12961842	12989548	-	3	-	-	-	-	0.150648	4.99922	UP	0.00472666	6.03358	UP	1.31598e-05	5.44751	UP	5.22334e-06	5.97815
ENSG00000286015	CR589904.2	gene	1	248681249	248748349	-	3	-	-	-	-	0.390886	2.45168	UP	2.86935e-07	4.23494	UP	0.000377748	6.63254	UP	1.39218e-05	7.74025
ENSG00000010310	GIPR	gene	19	45668221	45683722	+	3	-	-	-	-	0.452499	1.2388	UP	4.05981e-09	3.6602	-	0.205649	1.41523	UP	0.0145119	2.0457
ENSG00000076555	ACACB	gene	12	109116595	109268226	+	3	-	-	-	-	0.159331	1.02735	UP	0.0126311	1.13486	-	0.0512312	1.0018	UP	0.00154097	1.26989
ENSG00000135549	PKIB	gene	6	122471917	122726373	+	3	-	-	-	-	0.583711	1.53563	UP	1.23022e-07	3.38303	-	0.150404	1.90267	UP	2.6696e-06	3.36159
ENSG00000138080	EMILIN1	gene	2	27078567	27086408	+	3	-	-	-	-	0.681034	0.774564	UP	0.00035339	1.88883	-	0.454713	0.701733	UP	0.0416082	1.14413
ENSG00000160180	TFF3	gene	21	42311667	42315651	-	3	-	-	-	-	0.337844	3.49437	UP	0.00065378	5.20935	-	0.403502	1.95899	UP	0.00433349	3.78268
ENSG00000160447	PKN3	gene	9	128702503	128720916	+	3	-	-	-	-	0.34211	0.589699	UP	0.00282386	1.42407	-	0.08517	1.14706	UP	0.0053987	1.35645
ENSG00000163702	IL17RC	gene	3	9917074	9933630	+	3	-	-	-	-	0.999914	-0.0757517	UP	0.00560539	1.79492	-	0.279628	1.21177	UP	0.0020217	2.12764
ENSG00000167775	CD320	gene	19	8302127	8308358	-	3	-	-	-	-	0.999914	0.193907	UP	6.46252e-05	1.3446	-	0.210033	0.890539	UP	0.0086467	1.24243
ENSG00000196376	SLC35F1	gene	6	117907264	118317676	+	3	-	-	-	-	0.825052	1.3967	UP	0.00673492	2.52544	-	0.434106	3.13305	UP	0.00897725	5.0631
ENSG00000197444	OGDHL	gene	10	49734641	49762379	-	3	-	-	-	-	0.999914	0.471564	UP	0.011495	1.76216	-	0.144778	1.11499	UP	0.0258953	1.62066
ENSG00000026025	VIM	gene	10	17228241	17237593	+	3	-	-	-	-	0.928757	0.281181	UP	0.000159455	1.01603	-	0.987458	-0.0185237	-	0.837501	0.196507
ENSG00000084110	HAL	gene	12	95972662	95996365	-	3	-	-	-	-	0.999914	0.233488	UP	0.000737972	1.18701	-	0.936545	-0.134054	-	0.844723	0.206858
ENSG00000087495	PHACTR3	gene	20	59577509	59847711	+	3	-	-	-	-	0.546079	0.710738	UP	0.0372156	1.16778	-	0.43219	0.604298	-	0.236145	1.0168
ENSG00000099377	HSD3B7	gene	16	30985207	30989147	+	3	-	-	-	-	0.462005	0.881776	UP	3.35489e-05	2.39623	-	0.517097	0.673655	-	0.236145	1.06963
ENSG00000110203	FOLR3	gene	11	72114869	72139892	+	3	-	-	-	-	0.127294	2.02138	UP	0.0345305	1.92546	-	0.773616	0.679594	-	0.368685	1.56842
ENSG00000116128	BCL9	gene	1	147541501	147626216	+	3	-	-	-	-	0.262622	1.28721	UP	5.98956e-05	2.02784	-	0.987458	-0.0256478	-	0.754617	0.405763
ENSG00000124635	HIST1H2BJ	gene	6	27125897	27132750	-	3	-	-	-	-	0.999914	-0.0496088	UP	0.0207493	1.59603	-	0.764673	0.557468	-	0.675756	0.69404
ENSG00000133048	CHI3L1	gene	1	203178931	203186704	-	3	-	-	-	-	0.398795	0.675296	UP	0.00147319	1.57991	-	0.0586743	1.41014	-	0.172098	1.91706
ENSG00000133101	CCNA1	gene	13	36431520	36442870	+	3	-	-	-	-	0.018558	0.868681	UP	0.000135081	1.34899	-	0.498575	-0.701399	-	0.80559	-0.354548
ENSG00000134243	SORT1	gene	1	109309568	109397918	-	3	-	-	-	-	0.116981	1.43997	UP	0.000328404	1.79961	-	0.972154	-0.0747731	-	0.675756	0.714537
ENSG00000134871	COL4A2	gene	13	110305812	110513209	+	3	-	-	-	-	0.0601903	1.37935	UP	1.62128e-07	2.46173	-	0.637234	0.676513	-	0.30175	1.11764
ENSG00000143554	SLC27A3	gene	1	153774354	153780157	+	3	-	-	-	-	0.34211	0.613054	UP	0.0105496	1.22746	-	0.599159	0.569391	-	0.124193	1.15052
ENSG00000178718	RPP25	gene	15	74954416	74957464	-	3	-	-	-	-	0.0773732	1.07655	UP	0.00358847	1.30375	-	0.732046	0.427962	-	0.733329	0.347332
ENSG00000183486	MX2	gene	21	41361999	41409393	+	3	-	-	-	-	0.450052	1.11845	UP	7.69632e-11	3.02498	-	0.569622	-1.91216	-	0.939684	-0.673822
ENSG00000184164	CRELD2	gene	22	49918167	49927540	+	3	-	-	-	-	0.110771	0.798289	UP	0.0109272	1.28666	-	0.367491	0.496686	-	0.0834229	0.878477
ENSG00000186529	CYP4F3	gene	19	15640897	15662825	+	3	-	-	-	-	0.204542	1.33546	UP	0.013184	1.66258	-	0.0812239	1.46045	-	0.262548	2.29568
ENSG00000198467	TPM2	gene	9	35681992	35690121	-	3	-	-	-	-	0.999914	0.344576	UP	0.0156765	1.12164	-	0.52615	0.325303	-	0.415817	0.504977
ENSG00000213316	LTC4S	gene	5	179793980	179796647	+	3	-	-	-	-	0.999914	0.625799	UP	0.00126083	2.20423	-	0.202432	1.69039	-	0.196343	1.36682
ENSG00000266976	AC079466.1	gene	19	28606688	28615229	+	3	-	-	-	-	0.999914	2.29068	UP	0.0207456	4.11648	-	-	-	-	0.776475	3.36979
ENSG00000110077	MS4A6A	gene	11	60172014	60184666	-	3	-	-	-	-	0.132943	-2.38903	DOWN	1.15399e-09	-2.56895	-	0.987458	-0.0231214	-	0.963758	-0.0585948
ENSG00000140968	IRF8	gene	16	85899162	85922606	+	3	-	-	-	-	0.0827689	-2.15047	DOWN	1.06133e-12	-2.10733	-	0.672672	-0.44044	-	0.624518	-0.427437
ENSG00000105205	CLC	gene	19	39731255	39738029	-	3	-	-	-	-	0.330293	3.54937	-	0.113705	3.72334	UP	0.000195961	4.68006	UP	0.000177365	5.17818
ENSG00000105854	PON2	gene	7	95404862	95435329	-	3	-	-	-	-	0.999914	0.224933	-	0.113651	0.696424	UP	0.000362391	1.01005	UP	0.00204676	1.09362
ENSG00000121053	EPX	gene	17	58192726	58205174	+	3	-	-	-	-	0.432569	2.65908	-	0.0638159	3.75293	UP	8.20758e-06	4.98846	UP	1.30819e-06	5.53544
ENSG00000124107	SLPI	gene	20	45252239	45254564	-	3	-	-	-	-	0.472612	-1.16108	-	0.223043	1.17744	UP	0.00184978	2.42676	UP	0.000409499	2.62264
ENSG00000131018	SYNE1	gene	6	152121684	152637801	-	3	-	-	-	-	0.650957	1.4486	-	0.504815	1.11441	UP	0.00542676	1.8206	UP	0.000714687	2.61411
ENSG00000172159	FRMD3	gene	9	83242990	83538546	-	3	-	-	-	-	0.999914	0.464848	-	0.921264	-0.337421	UP	0.0366826	1.441	UP	0.0432923	1.60745
ENSG00000096433	ITPR3	gene	6	33620365	33696574	+	3	-	-	-	-	0.999914	0.0309314	-	0.26812	0.992712	-	0.0556197	0.979788	UP	0.00470977	1.10929
ENSG00000121742	GJB6	gene	13	20221962	20232365	-	3	-	-	-	-	0.528125	1.79097	-	0.0791233	2.11134	-	0.355803	1.55268	UP	0.0274259	2.50396
ENSG00000134627	PIWIL4	gene	11	94543840	94621421	+	3	-	-	-	-	0.19452	0.59898	-	0.012909	0.924329	-	0.104349	0.708579	UP	0.00625889	1.24423
ENSG00000146416	AIG1	gene	6	143060496	143340304	+	3	-	-	-	-	0.995483	-0.344505	-	0.112932	1.00482	-	0.104688	1.24185	UP	0.0360788	1.52217
ENSG00000152582	SPEF2	gene	5	35617844	35814611	+	3	-	-	-	-	0.999914	0.314195	-	0.00681418	0.789909	-	0.0323407	0.873768	UP	0.0271092	1.04526
ENSG00000157554	ERG	gene	21	38380027	38661780	-	3	-	-	-	-	0.999914	0.396385	-	0.108668	1.61099	-	0.0603957	1.08654	UP	0.00471037	1.6862
ENSG00000158258	-	gene	3	139935185	140577397	+	3	-	-	-	-	-	-	-	-	-	-	0.48395	4.34728	UP	0.00299961	6.45567
ENSG00000177238	TRIM72	gene	16	31214091	31231537	+	3	-	-	-	-	0.940821	-0.548088	-	0.327882	0.741951	-	0.0494838	0.845033	UP	0.000692771	1.45103
ENSG00000182168	UNC5C	gene	4	95162504	95549206	-	3	-	-	-	-	0.46415	1.05551	-	0.931379	0.262838	-	0.219306	1.99865	UP	0.0368016	2.92636
ENSG00000196502	SULT1A1	gene	16	28605196	28623625	-	3	-	-	-	-	0.999914	0.283034	-	0.461142	0.845914	-	0.16889	1.09784	UP	0.00559968	1.66967
ENSG00000206249	AL359555.1	gene	20	38288331	38326536	-	3	-	-	-	-	0.999914	0.246447	-	0.214997	1.17217	-	0.202432	2.29628	UP	0.000585079	2.47218
HERVH-int:ERV1:LTR	-	TE	NA	NA	NA	NA	3	-	-	-	-	-	-	-	-	-	-	-	-	-	-	-
LTR7C:ERV1:LTR	-	TE	NA	NA	NA	NA	3	-	-	-	-	-	-	-	-	-	-	-	-	-	-	-
ENSG00000005379	TSPOAP1	gene	17	58301228	58328795	-	3	-	-	-	-	0.772947	-0.503893	-	0.124737	-0.8433	-	0.872795	0.19635	-	0.941663	-0.118195
ENSG00000005448	WDR54	gene	2	74421678	74425755	+	3	-	-	-	-	0.999914	0.315644	-	0.654502	0.446511	-	0.960721	-0.0778034	-	0.921649	0.16338
ENSG00000008438	PGLYRP1	gene	19	46019153	46023053	-	3	-	-	-	-	0.516424	1.40666	-	0.381229	1.20865	-	0.757845	0.674588	-	0.53007	1.14154
ENSG00000038427	VCAN	gene	5	83471618	83582303	+	3	-	-	-	-	0.999914	2.9435	-	0.965326	0.552283	-	0.936545	0.904067	-	0.67341	1.819
ENSG00000054219	LY75	gene	2	159803355	159904756	-	3	-	-	-	-	0.761197	-0.50816	-	0.840209	-0.331334	-	0.829106	0.223006	-	0.510395	0.42687
ENSG00000055163	CYFIP2	gene	5	157266079	157395595	+	3	-	-	-	-	0.999914	0.679846	-	0.943371	0.488311	-	0.635474	0.620692	-	0.603081	0.56009
ENSG00000072954	TMEM38A	gene	19	16661139	16690023	+	3	-	-	-	-	0.999914	0.0165734	-	0.213181	0.910653	-	0.535387	0.702197	-	0.468263	0.758114
ENSG00000079215	SLC1A3	gene	5	36606355	36688334	+	3	-	-	-	-	0.999914	-0.437286	-	0.608123	-0.45179	-	0.193081	0.906969	-	0.482811	0.729782
ENSG00000100031	-	gene	22	24594811	24629005	+	3	-	-	-	-	-	-	-	-	-	-	-	-	-	-	-
ENSG00000100285	NEFH	gene	22	29480230	29491390	+	3	-	-	-	-	0.115393	-0.605417	-	0.0305666	-0.72669	-	0.839885	-0.191973	-	0.94079	-0.156218
ENSG00000102575	ACP5	gene	19	11574660	11579008	-	3	-	-	-	-	0.999914	0.425014	-	0.498879	1.0738	-	0.960721	0.175064	-	0.603755	0.892466
ENSG00000103260	METRN	gene	16	715118	719655	+	3	-	-	-	-	0.999914	0.0335646	-	0.909093	0.170412	-	0.693505	0.663656	-	0.579453	0.528014
ENSG00000105352	CEACAM4	gene	19	41618971	41627074	-	3	-	-	-	-	0.345005	1.03326	-	0.196606	0.862227	-	0.507064	1.15727	-	0.0961341	1.90328
ENSG00000105967	TFEC	gene	7	115935148	116159896	-	3	-	-	-	-	0.999914	-0.940706	-	0.41853	-0.901684	-	0.960721	0.140708	-	0.950013	0.110785
ENSG00000106066	CPVL	gene	7	28995235	29195451	-	3	-	-	-	-	0.999914	0.702903	-	0.274313	0.86328	-	0.466628	0.916156	-	0.0602971	1.5396
ENSG00000111058	ACSS3	gene	12	80936414	81261210	+	3	-	-	-	-	0.1467	1.06304	-	0.147932	0.748547	-	0.808824	0.377467	-	0.609361	0.697088
ENSG00000112799	LY86	gene	6	6588108	6654983	+	3	-	-	-	-	0.0946628	-1.13225	-	0.930898	-0.118622	-	0.314798	0.549779	-	0.0418474	0.952789
ENSG00000112984	KIF20A	gene	5	138178719	138187723	+	3	-	-	-	-	0.999914	0.0993449	-	0.970054	0.0198745	-	0.955606	-0.0847262	-	0.950013	-0.0489705
ENSG00000114446	IFT57	gene	3	108160812	108222435	-	3	-	-	-	-	0.999914	0.142	-	0.969024	0.028977	-	0.570408	0.464574	-	0.602816	0.529612
ENSG00000115107	STEAP3	gene	2	119223831	119265652	+	3	-	-	-	-	0.796526	-0.432654	-	0.487551	-0.320846	-	0.406012	0.456475	-	0.224304	0.585186
ENSG00000116985	BMP8B	gene	1	39757182	39788865	-	3	-	-	-	-	0.617097	-0.725883	-	0.638073	-0.491003	-	0.302987	-0.647634	-	0.368685	-0.62066
ENSG00000117115	PADI2	gene	1	17066761	17119451	-	3	-	-	-	-	0.999914	-0.152036	-	0.509799	0.373582	-	0.878328	0.227532	-	0.709183	0.376021
ENSG00000117791	MARC2	gene	1	220748225	220784815	+	3	-	-	-	-	0.846247	-0.592832	-	0.401807	0.674935	-	0.0523109	1.14614	-	0.120871	1.18821
ENSG00000118520	ARG1	gene	6	131573144	131584332	+	3	-	-	-	-	0.999914	-0.0248908	-	0.962238	0.175094	-	0.99666	0.00745669	-	0.988427	0.0294013
ENSG00000121064	SCPEP1	gene	17	56978105	57006768	+	3	-	-	-	-	0.535134	-0.693472	-	0.934558	-0.157255	-	0.9486	-0.12269	-	0.687053	0.213701
ENSG00000127824	TUBA4A	gene	2	219249710	219278170	-	3	-	-	-	-	0.0555577	0.617159	-	0.0670173	0.634104	-	0.73928	0.322745	-	0.328616	0.555821
ENSG00000130775	THEMIS2	gene	1	27872543	27886685	+	3	-	-	-	-	0.397423	0.547126	-	0.13175	0.791902	-	0.486119	0.692481	-	0.152251	1.00873
ENSG00000131401	-	gene	19	50333796	50344767	-	3	-	-	-	-	-	-	-	-	-	-	-	-	-	-	-
ENSG00000132207	SLX1A	gene	16	30193887	30197561	+	3	-	-	-	-	0.999914	0.25985	-	0.392254	0.62711	-	0.936545	0.216474	-	0.958157	-0.065842
ENSG00000133055	MYBPH	gene	1	203167811	203175826	-	3	-	-	-	-	0.999914	-0.505084	-	0.826855	0.400307	-	0.726608	0.518299	-	0.550213	0.795828
ENSG00000134184	GSTM1	gene	1	109687814	109709039	+	3	-	-	-	-	0.618417	0.855362	-	0.0768548	1.33247	-	0.661685	0.445439	-	0.231614	0.91267
ENSG00000134202	GSTM3	gene	1	109733932	109741038	-	3	-	-	-	-	0.999914	0.248288	-	0.688738	0.338219	-	0.514355	0.403399	-	0.602821	0.588701
ENSG00000134222	PSRC1	gene	1	109279556	109283186	-	3	-	-	-	-	0.999914	0.0893136	-	0.404013	0.576085	-	0.655964	0.367477	-	0.359656	0.554725
ENSG00000135596	MICAL1	gene	6	109444062	109465968	-	3	-	-	-	-	0.999914	-0.0287382	-	0.280478	0.73918	-	0.542984	0.363807	-	0.157702	0.69303
ENSG00000137767	SQOR	gene	15	45631148	45691281	+	3	-	-	-	-	0.999914	0.387391	-	0.791036	0.30171	-	0.59894	0.251757	-	0.16939	0.658702
[truncated: 1,532 more rows]

## Sheet: Table S10
Table S10: Gene ontology analysis on highly variable genes among HL-60 colonies. Significantly over-represented biological processes are shown for each cluster of genes illustrated in Figure 2F.
[truncated: 1,718 more rows]

[truncated: 3 more sheets: Table S11, Table S12, Tables S13-15]
